# Supplementary material for: Inaccessible LCG Promoters Act as Safeguards to Restrict T Cell Development to Appropriate Notch Signaling Environments
Source: Stem Cell Reports. 2021 Mar 25;16(4):717–26. doi: 10.1016/j.stemcr.2021.02.017 (PMC8072033; doi:10.1016/j.stemcr.2021.02.017)
Supplement: Table S1. DNase-seq and RNA-seq Dosage Screen Results, Related to Figure 2 — Sheet 1: Master table. Includes all DNase-seq and RNA-seq results used to identify high-dose Notch-dependent and low-dose Notch-responsive promoters. Sheets 2–4: “Unique” sheets represent a simplified list of unique gene promoters and their coordinates that overlap with a DHS in each dosage class (high dose, low dose part1, low dose part2). [file mmc2.xlsx]

## Sheet: Master Table
	DHS coordinates	Overlap with Promoter	Gene promoter ID	High Dose dependent ?	Low dose responsive I ?	Low dose responsive II ?	DN2b_LSK_Dnun Score	DN2b_LSK_kn Score	DN2b > LSK significant?	DN2b_IgG_Dnun Score	DN2b_IgG_kn Score	DN2b > IgG significant?	DN2b_DN1_Dnun Score	DN2b_DN1_kn Score	DN2b > DN1 significant?	DN1_IgG_Dnun Score	DN1_IgG_kn Score	DN1 > IgG significant?	DN1_LSK_Dnun Score	DN1_LSK_kn Score	DN1 > LSK significant?	LSK_IgG_Dnun Score	LSK_IgG_kn Score	no DHS in LSK?	DHS in LSK?	DN1 not greater than LSK ?	log2FC in expression DN2b vs. DN1	DN2b vs. DN1: Log2FC ≥ 2 ?	log2FC in expression DN2b vs. IgG	DN2b vs. IgG: Log2FC ≥ 2 ?	log2FC in expression DN1 vs. IgG	DN1 vs. IgG: Log2FC ≥ 2 ?
1	chr11:51686771-51690771	Peak in Promoter	0610009B22Rik	0	0	0	3.39487	7.93244	0	5.15141	5.63048	1	2.19636	-0.0849289	0	3.58519	6.58145	0	4.28879	6.20268	0	3.42301	1.05315	0	1	0	-0.0573304	0	0.753122	0	0.810452	0
2	chr11:51687051-51691051	Peak in Promoter	0610009B22Rik	0	0	0	3.44827	7.87307	0	5.14576	5.64847	1	2.18811	-0.355761	0	3.571	6.5713	0	4.29195	6.20256	0	3.434	0.969153	0	1	0	-0.0573304	0	0.753122	0	0.810452	0
4	chr18:38248211-38252211	Peak in Promoter	0610009O20Rik	0	0	1	9.27946	8.8138	1	4.77069	6.85881	0	1.76802	0.484463	0	6.43862	6.31201	1	10.373	7.74117	1	1.98368	2.2635	0	1	0	-0.964026	0	-0.114337	0	0.849689	0
5	chr18:38248571-38252571	Peak in Promoter	0610009O20Rik	0	0	1	9.28109	8.85832	1	4.78452	6.93857	0	1.78932	0.505489	0	6.43479	6.37401	1	10.369	7.77769	1	1.98064	2.29216	0	1	0	-0.964026	0	-0.114337	0	0.849689	0
6	chr11:23631751-23635751	Peak in Promoter	0610010F05Rik	0	0	1	3.95337	6.40322	0	5.0912	5.47051	1	2.50695	1.9674	0	7.42118	5.85725	1	6.19194	6.52854	1	0.938016	0.0868521	0	1	0	-0.370502	0	1.12088	0	1.49138	0
8	chr11:23631011-23635011	Peak in Promoter	0610010F05Rik	0	0	1	4.0498	6.50515	0	5.15549	5.5378	1	2.52117	2.09954	0	7.41792	5.86119	1	6.19518	6.53387	1	0.925034	0.0700062	0	1	0	-0.370502	0	1.12088	0	1.49138	0
9	chr11:70238091-70242091	Peak in Promoter	0610010K14Rik	0	0	0	4.50517	7.35797	0	3.91057	4.84071	0	2.03781	2.58336	0	1.31923	1.68309	0	1.24422	3.45908	0	1.21453	-0.259442	1	0	1	-0.489265	0	0.39907	0	0.888335	0
11	chr11:70237831-70241831	Peak in Promoter	0610010K14Rik	0	0	0	5.17778	8.3957	1	3.90534	4.20769	0	2.18967	1.60212	0	1.35983	1.99757	0	2.8368	5.21463	0	3.19306	2.1284	0	1	0	-0.489265	0	0.39907	0	0.888335	0
12	chr11:70235891-70239891	Peak in Promoter	0610010K14Rik	0	0	0	6.75653	9.69512	1	4.87945	5.22384	0	3.25539	2.88164	0	0.957348	1.99594	0	2.86918	4.99887	0	3.12212	2.02388	0	1	0	-0.489265	0	0.39907	0	0.888335	0
14	chr16:31946031-31950031	Peak in Promoter	0610012G03Rik	0	0	0	2.01928	4.95591	0	4.56854	5.74748	0	1.47448	-0.91149	0	3.8309	4.64398	0	2.27032	3.79847	0	3.40914	3.47907	0	1	0	-0.134287	0	-0.131241	0	0.00304539	0
15	chr16:31946531-31950531	Peak in Promoter	0610012G03Rik	0	0	0	2.04835	4.96533	0	4.58978	5.69682	0	1.50472	-0.322477	0	3.84089	4.66028	0	2.2755	3.90067	0	3.41301	3.54666	0	1	0	-0.134287	0	-0.131241	0	0.00304539	0
18	chr4:107888151-107892151	Peak in Promoter	0610037L13Rik	0	0	0	4.32247	6.83864	0	11.0996	9.40441	1	1.88443	0.235107	0	9.60788	7.45324	1	4.09158	4.74458	0	6.41732	7.32145	0	1	0	-0.397597	0	0.184569	0	0.582166	0
19	chr4:107887811-107891811	Peak in Promoter	0610037L13Rik	0	0	0	4.31988	6.81413	0	11.1184	9.4138	1	1.82681	0.338967	0	9.59833	7.45345	1	4.07674	4.81894	0	6.44128	7.37477	0	1	0	-0.397597	0	0.184569	0	0.582166	0
20	chr5:63810471-63814471	Peak in Promoter	0610040J01Rik	0	0	0	0.209772	-0.161803	0	0.0152492	0.361172	0	2.29949	0.644337	0	1.95438	1.58904	0	1.19158	1.53144	0	0.575573	-0.776021	1	0	1	0.599503	0	-4.88633	0	-5.48583	0
21	chr5:63810291-63814291	Peak in Promoter	0610040J01Rik	0	0	0	0.240161	0.169906	0	0.0203366	0.514118	0	2.30773	0.652381	0	1.94866	1.64577	0	1.1883	1.64166	0	0.589653	-0.844565	1	0	1	0.599503	0	-4.88633	0	-5.48583	0
22	chr5:63809971-63813971	Peak in Promoter	0610040J01Rik	0	0	0	0.265104	0.381936	0	0.0259387	0.724392	0	2.31015	0.746732	0	1.96555	1.89424	0	1.18455	1.98102	0	0.57751	-0.868334	1	0	1	0.599503	0	-4.88633	0	-5.48583	0
24	chr16:90932391-90936391	Peak in Promoter	1110004E09Rik	0	0	0	3.70981	6.05948	0	7.76933	7.42475	1	1.36577	0.212332	0	7.61029	7.0704	1	4.05494	5.18578	0	5.47614	5.54066	0	1	0	-0.170821	0	0.908407	0	1.07923	0
26	chr16:90932931-90936931	Peak in Promoter	1110004E09Rik	0	0	0	3.70695	6.10252	0	7.80162	7.40026	1	1.37488	0.303388	0	7.6519	7.07525	1	4.05665	5.20877	0	5.59931	5.52471	0	1	0	-0.170821	0	0.908407	0	1.07923	0
27	chr2:156860971-156864971	Peak in Promoter	1110008F13Rik	0	0	0	3.17531	6.9671	0	7.77047	5.04576	1	2.35349	1.25972	0	8.01849	4.68464	0	2.69944	4.86061	0	8.7453	5.59138	0	1	0	0.311196	0	0.891142	0	0.579946	0
28	chr2:156861951-156865951	Peak in Promoter	1110008F13Rik	0	0	0	3.01406	7.06987	0	7.65161	5.13981	1	2.33987	0.73513	0	8.04734	4.72166	0	2.73582	4.95563	0	8.75479	5.48207	0	1	0	0.311196	0	0.891142	0	0.579946	0
29	chr12:55297491-55301491	Peak in Promoter	1110008L16Rik	0	0	0	0.107584	-0.00815723	0	0.558131	0.763453	0	2.40868	2.02909	0	0.538214	1.20545	0	0.783506	1.40418	0	0.514289	1.13627	1	0	1	-0.218318	0	1.22461	0	1.44293	0
30	chr2:32379951-32383951	Peak in Promoter	1110008P14Rik	0	0	0	3.03837	6.0302	0	2.94848	4.80801	0	1.69591	3.38932	0	1.28894	2.47818	0	1.50165	2.45747	0	0.662949	-0.757694	0	1	0	-0.761371	0	-1.75561	0	-0.994239	0
32	chrX:70383551-70387551	Peak in Promoter	1110012L19Rik	0	0	0	0.156619	1.59358	0	1.74493	4.06613	0	0.274193	-0.262172	0	1.04445	2.33492	0	0.144191	-0.450254	0	1.24997	3.40621	1	0	1	-0.00041862	0	0.416448	0	0.416867	0
33	chrX:70383851-70387851	Peak in Promoter	1110012L19Rik	0	0	0	0.242914	1.55899	0	1.75961	4.04164	0	0.344145	-0.226487	0	1.05595	2.27093	0	0.225137	-0.869457	0	1.29841	3.37293	1	0	1	-0.00041862	0	0.416448	0	0.416867	0
34	chrX:70383311-70387311	Peak in Promoter	1110012L19Rik	0	0	0	0.172454	1.62154	0	1.72652	4.12728	0	0.243835	-0.371017	0	1.02783	2.34414	0	0.126889	-0.712443	0	1.24427	3.42537	1	0	1	-0.00041862	0	0.416448	0	0.416867	0
35	chr9:50772991-50776991	Peak in Promoter	1110032A03Rik	0	0	0	3.51155	6.24624	0	5.08009	6.55614	1	3.49135	4.20904	0	3.0012	4.91124	0	2.82096	4.73735	0	1.0915	1.49182	1	0	1	-0.510623	0	-0.91494	0	-0.404316	0
36	chr9:50773991-50777991	Peak in Promoter	1110032A03Rik	0	0	0	3.59067	6.17415	0	5.0745	6.55166	1	3.53825	4.5821	0	2.99959	5.52735	0	2.78021	5.42193	0	1.14291	1.46804	1	0	1	-0.510623	0	-0.91494	0	-0.404316	0
37	chr9:50773251-50777251	Peak in Promoter	1110032A03Rik	0	0	0	3.50473	6.16078	0	5.07959	6.52083	1	3.49391	4.28332	0	3.00535	4.95253	0	2.81005	4.85278	0	1.11107	1.54775	1	0	1	-0.510623	0	-0.91494	0	-0.404316	0
39	chr3:68867471-68871471	Peak in Promoter	1110032F04Rik	0	0	0	-0.274156	-1.43927	0	0.0602105	1.72117	0	0.506683	-1.02955	0	0.615279	0.951374	0	0.241056	-1.43525	0	1.35211	2.9616	1	0	1	-0.622889	0	-1.67334	0	-1.05045	0
41	chr2:132684991-132688991	Peak in Promoter	1110034G24Rik	0	0	0	1.01027	4.02431	0	6.44448	5.41425	1	1.7737	2.76887	0	5.95766	5.0819	1	0.837854	1.51434	0	7.4017	4.99706	0	1	0	0.178782	0	0.0751784	0	-0.103603	0
43	chr15:76946731-76950731	Peak in Promoter	1110038F14Rik	0	0	0	2.16876	4.54176	0	4.32091	6.357	0	0.237537	-0.360937	0	3.12452	4.74781	0	1.15367	2.66865	0	3.06127	3.48322	1	0	1	-0.81864	0	-0.228637	0	0.590003	0
44	chr15:76946191-76950191	Peak in Promoter	1110038F14Rik	0	0	0	2.21424	4.5775	0	4.28354	6.35015	0	0.296943	-0.231007	0	3.13889	4.77271	0	1.14909	2.7754	0	3.07474	3.42911	1	0	1	-0.81864	0	-0.228637	0	0.590003	0
45	chr15:76946491-76950491	Peak in Promoter	1110038F14Rik	0	0	0	2.20542	4.53866	0	4.31834	6.35616	0	0.2632	-0.399046	0	3.13143	4.79433	0	1.14339	2.71386	0	3.07882	3.49473	1	0	1	-0.81864	0	-0.228637	0	0.590003	0
46	chr2:91442671-91446671	Peak in Promoter	1110051M20Rik	0	0	0	0.723159	0.924782	0	0.869749	0.467625	0	1.65571	1.70357	0	3.36162	2.37762	0	0.0523128	-0.651418	0	5.64291	3.36716	1	0	1	0.219569	0	0.313273	0	0.0937033	0
47	chr19:21651831-21655831	Peak in Promoter	1110059E24Rik	0	0	1	9.67812	9.2705	1	3.60771	6.37048	0	6.20455	3.52438	0	8.09185	7.74849	1	15.8866	8.73703	1	5.84964	3.49458	0	1	0	0.880562	0	1.76474	0	0.884177	0
48	chr19:21651511-21655511	Peak in Promoter	1110059E24Rik	0	0	1	9.70544	9.20556	1	3.66057	6.3797	0	6.22961	3.50011	0	8.10373	7.73001	1	15.8957	8.68096	1	5.83445	3.50871	0	1	0	0.880562	0	1.76474	0	0.884177	0
49	chr19:21650951-21654951	Peak in Promoter	1110059E24Rik	0	0	1	9.72335	9.15677	1	3.65721	6.31642	0	6.22279	3.49506	0	8.08254	7.70411	1	15.9039	8.66191	1	5.80327	3.50959	0	1	0	0.880562	0	1.76474	0	0.884177	0
50	chr9:122949291-122953291	Peak in Promoter	1110059G10Rik	0	0	0	2.28637	4.55833	0	6.17954	7.40045	1	1.28675	0.493129	0	6.05188	7.61157	1	2.59597	5.44598	0	3.84573	5.71247	0	1	0	-0.696387	0	0.165548	0	0.861935	0
52	chr9:122949851-122953851	Peak in Promoter	1110059G10Rik	0	0	0	2.25833	4.58757	0	6.22354	7.4653	1	1.3251	0.581583	0	6.08595	7.65342	1	2.61093	5.46591	0	3.87366	5.75043	0	1	0	-0.696387	0	0.165548	0	0.861935	0
53	chr9:122949011-122953011	Peak in Promoter	1110059G10Rik	0	0	0	2.27738	4.53371	0	6.16172	7.4132	1	1.28783	0.466382	0	6.04107	7.62691	1	2.60839	5.48874	0	3.82727	5.73569	0	1	0	-0.696387	0	0.165548	0	0.861935	0
54	chr9:122948371-122952371	Peak in Promoter	1110059G10Rik	0	0	0	2.1767	4.33594	0	6.1578	7.46005	1	1.25195	0.782393	0	6.01438	7.77445	1	2.58104	5.67349	0	3.788	5.77418	0	1	0	-0.696387	0	0.165548	0	0.861935	0
55	chr4:124848691-124852691	Peak in Promoter	1110065P20Rik	0	0	0	6.18863	8.00974	1	8.04957	8.95774	1	1.13348	0.758709	0	5.18345	7.26418	1	3.47204	6.20499	0	1.59237	3.56348	1	0	1	0.0929021	0	1.4829	0	1.39	0
56	chr4:124848391-124852391	Peak in Promoter	1110065P20Rik	0	0	0	6.19789	8.01773	1	8.03597	8.95105	1	1.11287	0.888137	0	5.18546	7.25961	1	3.47554	6.21195	0	1.66418	3.44862	1	0	1	0.0929021	0	1.4829	0	1.39	0
57	chr4:124849271-124853271	Peak in Promoter	1110065P20Rik	0	0	0	6.28717	7.9758	1	8.08386	8.94906	1	1.23278	0.553909	0	5.16705	7.34474	1	3.48075	6.33332	0	1.62162	3.71953	1	0	1	0.0929021	0	1.4829	0	1.39	0
58	chr4:124848131-124852131	Peak in Promoter	1110065P20Rik	0	0	0	6.1895	8.05162	1	8.02231	8.96805	1	1.07428	0.65408	0	5.18718	7.32138	1	3.47415	6.24295	0	1.68328	3.45108	1	0	1	0.0929021	0	1.4829	0	1.39	0
59	chr9:94536271-94540271	Peak in Promoter	1190002N15Rik	0	0	1	11.5069	11.8043	1	16.9747	11.776	1	2.9249	0.767203	0	15.1136	11.7388	1	10.5832	11.8387	1	6.2582	4.97165	0	1	0	0.69928	0	0.681353	0	-0.0179274	0
60	chr9:94536571-94540571	Peak in Promoter	1190002N15Rik	0	0	1	11.4531	11.8338	1	17.2245	11.7644	1	3.13318	0.651463	0	15.636	11.5654	1	10.6582	11.7224	1	6.94251	5.20447	0	1	0	0.69928	0	0.681353	0	-0.0179274	0
62	chr9:94535231-94539231	Peak in Promoter	1190002N15Rik	0	0	1	11.3985	12.0867	1	16.9727	12.3734	1	2.93415	0.755565	0	15.1153	12.0201	1	10.5625	11.8067	1	6.18531	6.00668	0	1	0	0.69928	0	0.681353	0	-0.0179274	0
63	chr9:94535631-94539631	Peak in Promoter	1190002N15Rik	0	0	1	11.448	11.8717	1	16.9753	11.7922	1	2.9223	0.736559	0	15.1162	11.7139	1	10.5829	11.7752	1	6.22029	5.1145	0	1	0	0.69928	0	0.681353	0	-0.0179274	0
64	chr10:82620871-82624871	Peak in Promoter	1190007I07Rik	0	0	0	6.10037	8.8414	1	6.68033	7.59369	1	0.650679	0.157652	0	4.97841	6.82963	1	4.26571	7.64324	0	0.400991	0.887603	1	0	1	-0.225086	0	1.38896	0	1.61405	0
65	chr10:82621171-82625171	Peak in Promoter	1190007I07Rik	0	0	0	6.09919	8.83052	1	6.7618	7.63037	1	0.677713	0.561145	0	4.98675	6.82268	1	4.29404	7.62365	0	0.523419	1.0152	1	0	1	-0.225086	0	1.38896	0	1.61405	0
66	chr9:103302391-103306391	Peak in Promoter	1300017J02Rik	0	0	0	3.2247	6.89488	0	7.20485	7.45343	1	2.04973	0.764622	0	6.73932	5.85728	1	3.06568	4.65577	0	3.88373	4.4537	0	1	0	-0.359855	0	1.37106	0	1.73091	0
68	chr9:103303891-103307891	Peak in Promoter	1300017J02Rik	0	0	0	3.15359	6.9565	0	6.12235	7.53178	1	1.76874	0.729652	0	5.04361	5.75373	1	2.74059	4.65787	0	2.13957	3.63194	0	1	0	-0.359855	0	1.37106	0	1.73091	0
69	chr9:103303151-103307151	Peak in Promoter	1300017J02Rik	0	0	0	3.2473	6.97389	0	6.12713	7.46973	1	1.74365	0.306562	0	5.01161	5.63878	1	2.71844	4.5677	0	2.10769	3.50371	0	1	0	-0.359855	0	1.37106	0	1.73091	0
70	chr9:103303611-103307611	Peak in Promoter	1300017J02Rik	0	0	0	3.15637	6.92703	0	6.11923	7.49125	1	1.8037	0.530783	0	5.0232	5.64885	1	2.72914	4.52089	0	2.1327	3.58668	0	1	0	-0.359855	0	1.37106	0	1.73091	0
71	chr10:83720731-83724731	Peak in Promoter	1500009L16Rik	1	0	0	26.4281	12.0587	1	32.3285	11.7494	1	19.9331	11.0643	1	4.17428	5.10874	0	1.4815	1.82108	0	5.19049	4.75604	1	0	1	3.51824	1	9.45078	1	5.93254	1
73	chr5:114811611-114815611	Peak in Promoter	1500011B03Rik	0	0	0	1.76921	3.35469	0	2.81557	4.89346	0	1.156	0.946954	0	4.27788	5.02488	0	2.69222	3.91326	0	1.9187	2.18659	1	0	1	-0.427037	0	0.529928	0	0.956965	0
74	chr5:114811951-114815951	Peak in Promoter	1500011B03Rik	0	0	0	1.73596	3.42567	0	2.78601	4.92754	0	1.11821	1.09391	0	4.25729	5.00217	0	2.66074	3.89218	0	1.86714	2.2039	1	0	1	-0.427037	0	0.529928	0	0.956965	0
75	chr2:127790091-127794091	Peak in Promoter	1500011K16Rik	0	0	0	1.09246	1.46015	0	2.9159	2.37142	0	1.13379	2.47087	0	4.50721	4.16648	0	2.68984	3.9912	0	1.04589	1.1268	1	0	1	-0.730287	0	-0.279945	0	0.450342	0
76	chr2:127790511-127794511	Peak in Promoter	1500011K16Rik	0	0	0	1.07401	1.38326	0	2.90771	2.34731	0	1.08786	2.43962	0	4.48983	4.18195	0	2.66661	4.01584	0	1.02952	1.14399	1	0	1	-0.730287	0	-0.279945	0	0.450342	0
79	chr10:80171151-80175151	Peak in Promoter	1600002K03Rik	0	0	0	3.13644	3.50448	0	3.09184	2.73645	0	2.04289	2.24728	0	3.53005	3.87348	0	3.4897	5.37101	0	1.74131	1.16442	0	1	0	-0.603881	0	-0.317716	0	0.286165	0
81	chr17:14941171-14945171	Peak in Promoter	1600012H06Rik	0	0	0	3.55844	6.57195	0	6.61182	8.07478	1	1.10117	-0.572548	0	5.32055	5.72453	1	3.07446	3.89727	0	1.94604	5.13318	0	1	0	-0.265247	0	-0.752539	0	-0.487291	0
82	chr7:38180791-38184791	Peak in Promoter	1600014C10Rik	0	0	0	2.80788	5.67797	0	7.0638	6.77333	1	4.47929	3.01772	0	3.65231	5.1486	0	3.55346	3.92296	0	5.28447	4.47996	1	0	1	0.385952	0	-1.68153	0	-2.06748	0
84	chr7:38182051-38186051	Peak in Promoter	1600014C10Rik	0	0	0	2.9454	5.56067	0	6.05038	7.02725	1	1.86385	2.36852	0	3.43671	5.19333	0	1.15629	2.88444	0	2.51946	4.00516	1	0	1	0.385952	0	-1.68153	0	-2.06748	0
85	chr7:38181811-38185811	Peak in Promoter	1600014C10Rik	0	0	0	2.94863	5.58573	0	6.056	7.02571	1	1.86171	2.36756	0	3.44329	5.16623	0	1.16206	2.83645	0	2.51969	4.03074	1	0	1	0.385952	0	-1.68153	0	-2.06748	0
88	chr17:47435291-47439291	Peak in Promoter	1700001C19Rik	0	0	0	0.828064	0.506241	0	-0.102095	-0.743111	0	0.562278	-0.0972078	0	0.417694	-0.694774	0	0.553437	-2.11062	0	0.710853	1.18055	1	0	1	0.792148	0	-0.673338	0	-1.46549	0
94	chr5:98327031-98331031	Peak in Promoter	1700007G11Rik	0	0	0	-0.368226	-0.518346	0	0.751031	1.27395	0	0.0152011	-0.428879	0	0.292026	-0.29601	0	-0.0376107	-0.380298	0	1.14173	2.09368	1	0	1	0.377111	0	0.464165	0	0.0870549	0
95	chr5:98327471-98331471	Peak in Promoter	1700007G11Rik	0	0	0	-0.345783	-0.21944	0	0.755223	1.36638	0	0.0121907	-0.426066	0	0.300256	-0.137606	0	-0.00871526	-0.0672435	0	1.104	2.17522	1	0	1	0.377111	0	0.464165	0	0.0870549	0
96	chr2:28464151-28468151	Peak in Promoter	1700007K13Rik	0	0	0	0.849853	2.03519	0	5.92332	3.83638	0	1.5614	0.0424428	0	5.9605	3.89038	0	2.12531	2.32752	0	5.14387	3.10125	1	0	1	0.962073	0	0.786094	0	-0.17598	0
97	chr2:28466011-28470011	Peak in Promoter	1700007K13Rik	1	0	0	5.88772	5.10338	1	6.15843	5.05489	1	5.89117	5.09659	1	5.62541	4.14512	0	1.59195	2.1097	0	5.02286	4.07826	1	0	1	0.962073	0	0.786094	0	-0.17598	0
99	chr2:28464311-28468311	Peak in Promoter	1700007K13Rik	0	0	0	1.06453	2.22535	0	6.12694	4.04707	0	1.59353	-0.435375	0	5.93976	3.98913	0	2.01645	2.62047	0	5.14362	3.20249	1	0	1	0.962073	0	0.786094	0	-0.17598	0
100	chr2:28463951-28467951	Peak in Promoter	1700007K13Rik	0	0	0	0.861241	2.04591	0	5.76793	3.65761	0	1.27102	-1.23762	0	5.35913	3.47355	0	1.93051	1.91022	0	5.04166	2.78417	1	0	1	0.962073	0	0.786094	0	-0.17598	0
101	chr7:44382591-44386591	Peak in Promoter	1700008O03Rik	0	0	0	0.173618	-1.35149	0	0.260564	0.326443	0	1.0737	1.07652	0	0.253292	-0.0280287	0	0.191132	-0.285621	0	1.3065	1.08974	1	0	1	0.377111	0	-1.02126	0	-1.39837	0
102	chr7:44382091-44386091	Peak in Promoter	1700008O03Rik	0	0	0	0.123289	-1.54643	0	0.25058	0.345436	0	1.0433	0.911433	0	0.237156	-0.0567513	0	0.197942	-0.29758	0	1.35097	1.05422	1	0	1	0.377111	0	-1.02126	0	-1.39837	0
105	chr17:8986411-8990411	Peak in Promoter	1700010I14Rik	0	0	0	2.74393	5.06425	0	9.12659	6.69468	1	0.945068	-0.671045	0	7.49724	6.36135	1	2.33683	4.04048	0	6.82852	5.25745	0	1	0	-1.16832	0	-0.917342	0	0.250981	0
106	chr14:49243431-49247431	Peak in Promoter	1700011H14Rik	0	0	0	0.202613	0.0707076	0	-0.0565503	-0.251014	0	-0.0544627	-0.0582131	0	0.0356799	-0.913398	0	0.0830426	-1.20977	0	-0.212599	-0.762165	1	0	1	0.377111	0	0.464165	0	0.0870549	0
107	chr11:109826411-109830411	Peak in Promoter	1700012B07Rik	0	0	0	0.525859	0.241177	0	0.0413652	-0.324792	0	0.129399	-0.841556	0	0.0339394	-1.21866	0	0.080318	-1.30916	0	0.0176087	-0.353732	1	0	1	1.69904	0	2.10802	1	0.408983	0
109	chr9:14769051-14773051	Peak in Promoter	1700012B09Rik	0	0	0	0.586967	0.894838	0	0.728304	1.47555	0	0.525206	-1.54417	0	1.07655	0.84357	0	1.03514	-0.25018	0	3.63599	4.41372	1	0	1	1.96207	0	1.78609	0	-0.17598	0
110	chr9:14769291-14773291	Peak in Promoter	1700012B09Rik	0	0	0	0.446259	0.474826	0	0.680403	1.23586	0	0.468715	-1.90298	0	1.07353	0.832661	0	1.02047	-0.339614	0	3.60271	4.42898	1	0	1	1.96207	0	1.78609	0	-0.17598	0
112	chrX:53756131-53760131	Peak in Promoter	1700013H16Rik	0	0	0	-0.585813	-1.46469	0	-0.467771	-1.26868	0	-0.156388	-2.24394	0	-0.0760704	-1.32204	0	-0.0735497	-0.982062	0	0.00724317	-0.288311	1	0	1	0.377111	0	0.464165	0	0.0870549	0
114	chr13:59744351-59748351	Peak in Promoter	1700014D04Rik	0	0	0	-0.00983835	-0.0963438	0	0.904462	2.23026	0	0.0847459	-0.842709	0	0.933743	0.852591	0	0.530392	-1.54089	0	2.22325	1.59628	1	0	1	NA	NA	NA	NA	NA	NA
116	chr8:11698511-11702511	Peak in Promoter	1700016D06Rik	0	0	0	0.871074	3.06187	0	2.93244	4.64095	0	0.229641	0.687333	0	2.46391	3.38141	0	0.660029	1.26965	0	2.35827	2.57516	1	0	1	-0.207852	0	-2.30137	0	-2.09352	0
117	chr8:11698911-11702911	Peak in Promoter	1700016D06Rik	0	0	0	0.860617	3.06267	0	2.90509	4.61334	0	0.224571	0.909805	0	2.4762	3.42605	0	0.654559	1.29607	0	2.34978	2.61472	1	0	1	-0.207852	0	-2.30137	0	-2.09352	0
119	chr5:103653451-103657451	Peak in Promoter	1700016H13Rik	0	0	0	0.165666	-0.582917	0	0.197295	-0.260699	0	0.84577	0.152059	0	1.47651	0.604251	0	0.574981	0.444288	0	2.53495	0.915521	1	0	1	0.377111	0	0.201131	0	-0.17598	0
121	chr11:75997951-76001951	Peak in Promoter	1700016K19Rik	0	0	0	0.977713	3.33998	0	5.54607	4.57892	0	0.754643	2.27954	0	3.16764	2.17074	0	0.165091	-0.341662	0	4.79342	3.12178	1	0	1	-0.845282	0	0.786094	0	1.63138	0
123	chr9:57260311-57264311	Peak in Promoter	1700017B05Rik	0	0	0	5.91952	7.40896	1	6.49142	6.68666	1	1.35521	1.23113	0	5.37521	7.19179	1	4.95203	7.45703	1	2.01744	1.57913	1	0	0	-0.449566	0	-0.636018	0	-0.186452	0
125	chr9:57260651-57264651	Peak in Promoter	1700017B05Rik	0	0	0	5.8691	7.46611	1	6.46691	6.79495	1	1.33781	1.15885	0	5.38348	7.27116	1	4.86095	7.54736	0	1.77449	1.63439	1	0	1	-0.449566	0	-0.636018	0	-0.186452	0
126	chr9:57259651-57263651	Peak in Promoter	1700017B05Rik	0	1	0	5.8374	7.29553	1	6.51358	6.73893	1	1.78915	0.499031	0	6.04981	6.65583	1	5.4754	7.03692	1	1.89523	1.65509	1	0	0	-0.449566	0	-0.636018	0	-0.186452	0
134	chr10:43538351-43542351	Peak in Promoter	1700021F05Rik	0	0	0	1.19531	3.16546	0	2.91821	5.19381	0	2.18674	0.663841	0	4.457	4.01413	0	2.09828	2.68871	0	2.49376	3.08445	0	1	0	-0.147805	0	-0.53998	0	-0.392176	0
135	chr10:43538971-43542971	Peak in Promoter	1700021F05Rik	0	0	0	1.22111	3.06557	0	2.92476	5.18749	0	2.17271	0.377454	0	4.46451	3.94271	0	2.07111	2.54888	0	2.53061	2.92877	0	1	0	-0.147805	0	-0.53998	0	-0.392176	0
136	chr10:43538551-43542551	Peak in Promoter	1700021F05Rik	0	0	0	1.21205	3.10588	0	2.91831	5.1952	0	2.1849	0.640102	0	4.45893	3.9988	0	2.10231	2.67302	0	2.53426	3.05161	0	1	0	-0.147805	0	-0.53998	0	-0.392176	0
137	chr14:32386431-32390431	Peak in Promoter	1700024G13Rik	0	0	0	0.142605	0.0211904	0	0.645605	0.697168	0	0.294167	-1.47259	0	1.54448	-0.143856	0	0.901812	-0.44361	0	0.42652	-0.371849	1	0	1	0.377111	0	0.786094	0	0.408983	0
138	chr19:11163411-11167411	Peak in Promoter	1700025F22Rik	0	0	0	-0.414964	-1.00172	0	-0.380152	-0.824418	0	0.210169	-1.23665	0	0.0197389	-1.95044	0	-0.0749884	-1.43404	0	-0.0634712	-1.07748	1	0	1	0.377111	0	0.786094	0	0.408983	0
139	chr1:152088651-152092651	Peak in Promoter	1700025G04Rik	0	0	0	6.1614	8.60797	1	10.5115	8.58665	1	1.52995	1.01467	0	6.22021	6.95301	1	3.1076	6.04483	0	2.65465	4.00106	1	0	1	-1.14756	0	0.221189	0	1.36875	0
140	chr1:152087351-152091351	Peak in Promoter	1700025G04Rik	0	0	0	6.24413	8.31439	1	10.5767	8.40105	1	2.01491	0.957334	0	6.76375	6.8255	1	3.81464	5.83254	0	2.75542	4.1723	1	0	1	-1.14756	0	0.221189	0	1.36875	0
141	chr1:152087731-152091731	Peak in Promoter	1700025G04Rik	0	0	0	6.2788	8.29572	1	10.5635	8.36774	1	2.05771	0.827331	0	6.76784	6.73784	1	3.82458	5.80328	0	2.72355	3.95321	1	0	1	-1.14756	0	0.221189	0	1.36875	0
143	chr1:152088371-152092371	Peak in Promoter	1700025G04Rik	0	0	0	6.17441	8.32161	1	10.5183	8.43567	1	1.53556	1.22477	0	6.20135	6.86101	1	3.07936	5.91307	0	2.67799	4.00757	1	0	1	-1.14756	0	0.221189	0	1.36875	0
145	chr8:13560311-13564311	Peak in Promoter	1700029H14Rik	0	0	0	2.4348	3.39164	0	0.162184	-0.728332	0	0.183299	-0.905573	0	0.83556	0.310102	0	1.3632	2.34945	0	8.18539	4.613	1	0	1	0.377111	0	0.786094	0	0.408983	0
149	chr8:45973411-45977411	Peak in Promoter	1700029J07Rik	0	0	1	3.1288	3.03014	0	4.78677	5.45708	0	2.70938	2.34093	0	7.22916	6.49639	1	5.34109	5.00993	1	2.18971	4.03779	0	1	0	1.14265	0	0.966666	0	-0.17598	0
150	chr8:45973931-45977931	Peak in Promoter	1700029J07Rik	0	0	1	3.09625	3.04927	0	4.78441	5.47567	0	2.69439	2.48709	0	7.20967	6.5294	1	5.26273	5.08496	1	2.13575	4.10668	0	1	0	1.14265	0	0.966666	0	-0.17598	0
152	chr8:116977011-116981011	Peak in Promoter	1700030J22Rik	0	0	0	3.31233	5.25269	0	9.19422	6.69139	1	1.95056	0.956737	0	8.54786	6.02513	1	3.79034	4.44082	0	5.40069	5.08754	0	1	0	-1.87082	0	-2.19119	0	-0.320369	0
153	chr8:116976711-116980711	Peak in Promoter	1700030J22Rik	0	0	0	3.30949	5.31366	0	9.19141	6.75908	1	1.94696	0.914084	0	8.54497	6.06773	1	3.79028	4.48075	0	5.39593	5.11778	0	1	0	-1.87082	0	-2.19119	0	-0.320369	0
154	chr8:116977271-116981271	Peak in Promoter	1700030J22Rik	0	0	0	3.31216	5.25119	0	9.18315	6.65909	1	1.9573	1.02249	0	8.55174	5.96789	1	3.78708	4.43391	0	5.42532	4.9535	0	1	0	-1.87082	0	-2.19119	0	-0.320369	0
157	chr6:146952471-146956471	Peak in Promoter	1700034J05Rik	0	0	0	-0.52371	-1.91721	0	-0.434289	-0.917868	0	1.62605	2.72701	0	1.33434	2.28927	0	0.984978	1.76167	0	-0.0651898	0.378485	1	0	1	0.377111	0	0.786094	0	0.408983	0
159	chr16:3906951-3910951	Peak in Promoter	1700037C18Rik	0	0	0	1.80239	4.85789	0	8.36791	7.50923	1	0.72502	0.426236	0	6.1141	6.92087	1	1.40886	4.18284	0	5.87132	6.07476	0	1	0	-0.795954	0	-0.513025	0	0.282929	0
160	chr16:3906731-3910731	Peak in Promoter	1700037C18Rik	0	0	0	1.8077	4.87809	0	8.37328	7.48187	1	0.743765	-0.112325	0	6.11298	6.91355	1	1.43263	4.06418	0	5.88854	6.04818	0	1	0	-0.795954	0	-0.513025	0	0.282929	0
161	chr2:131158911-131162911	Peak in Promoter	1700037H04Rik	0	0	0	3.93631	6.45943	0	3.77686	3.83594	0	1.63326	-1.9604	0	2.36509	4.76847	0	4.1424	5.37573	0	3.45951	-0.0549148	0	1	0	-0.899761	0	-0.922026	0	-0.0222653	0
162	chr2:131157611-131161611	Peak in Promoter	1700037H04Rik	0	0	0	3.95134	6.4152	0	3.74987	3.78969	0	1.64185	-1.42831	0	2.38863	4.78665	0	4.17662	5.38418	0	3.45289	-0.096524	0	1	0	-0.899761	0	-0.922026	0	-0.0222653	0
163	chr2:131158131-131162131	Peak in Promoter	1700037H04Rik	0	0	0	3.95801	6.3938	0	3.78646	3.75659	0	1.63248	-1.71731	0	2.36797	4.66877	0	4.15671	5.32322	0	3.45122	-0.0786834	0	1	0	-0.899761	0	-0.922026	0	-0.0222653	0
164	chr2:131158511-131162511	Peak in Promoter	1700037H04Rik	0	0	0	3.93848	6.41662	0	3.76229	3.81212	0	1.64539	-1.95884	0	2.35674	4.70452	0	4.15161	5.31787	0	3.4491	-0.00937409	0	1	0	-0.899761	0	-0.922026	0	-0.0222653	0
165	chr1:184031771-184035771	Peak in Promoter	1700056E22Rik	0	0	1	7.62451	9.26685	1	9.16503	9.97665	1	4.13462	0.366897	0	8.65986	10.3549	1	8.96458	8.10701	1	2.98123	3.36985	0	1	0	-0.880687	0	1.22219	0	2.10288	1
166	chr1:184032311-184036311	Peak in Promoter	1700056E22Rik	0	0	1	7.60766	9.28569	1	9.17179	9.96802	1	4.15319	0.485268	0	8.66019	10.3522	1	8.94854	8.1135	1	3.00023	3.34971	0	1	0	-0.880687	0	1.22219	0	2.10288	1
168	chr3:19626011-19630011	Peak in Promoter	1700064H15Rik	0	0	1	3.24202	4.89633	0	3.66255	2.4327	0	4.39704	6.04858	0	5.46892	6.61484	1	7.31553	9.17017	1	3.48287	3.60049	0	1	0	NA	NA	NA	NA	NA	NA
169	chr3:19626351-19630351	Peak in Promoter	1700064H15Rik	0	0	1	3.24158	4.91049	0	3.69737	2.34931	0	4.42303	6.05383	0	5.52381	6.47409	1	7.39526	9.17342	1	3.63696	3.55334	0	1	0	NA	NA	NA	NA	NA	NA
170	chr3:19626831-19630831	Peak in Promoter	1700064H15Rik	0	0	1	3.22734	4.93743	0	3.69476	2.58261	0	4.48079	6.0175	0	5.55386	6.56478	1	7.46405	9.12248	1	3.63609	3.88751	0	1	0	NA	NA	NA	NA	NA	NA
171	chr3:19627031-19631031	Peak in Promoter	1700064H15Rik	0	0	1	3.22069	4.93018	0	3.63463	2.2454	0	4.479	6.05883	0	5.52627	6.49592	1	7.46026	9.12522	1	3.6096	3.75521	0	1	0	NA	NA	NA	NA	NA	NA
172	chr3:19627251-19631251	Peak in Promoter	1700064H15Rik	0	0	0	3.19684	4.92541	0	2.72822	1.30823	0	4.48513	6.24788	0	4.85508	6.63839	0	7.4465	9.23018	1	2.62719	2.76108	0	1	0	NA	NA	NA	NA	NA	NA
174	chr3:19626591-19630591	Peak in Promoter	1700064H15Rik	0	0	1	3.24084	4.93953	0	3.69261	2.42616	0	4.48011	6.04859	0	5.54542	6.47278	1	7.46807	9.13543	1	3.64251	3.56617	0	1	0	NA	NA	NA	NA	NA	NA
176	chr1:57375591-57379591	Peak in Promoter	1700066M21Rik	0	0	0	1.31818	4.23915	0	3.46393	5.56157	0	1.25417	-0.369533	0	2.43203	3.91734	0	0.872427	1.87473	0	1.66341	3.17307	0	1	1	-0.314161	0	0.134789	0	0.448949	0
177	chr1:57376371-57380371	Peak in Promoter	1700066M21Rik	0	0	0	1.26314	4.1952	0	3.47533	5.55903	0	1.27664	-0.305582	0	2.46086	3.89783	0	0.875131	1.80983	0	1.65077	3.07946	0	1	1	-0.314161	0	0.134789	0	0.448949	0
178	chr1:57376051-57380051	Peak in Promoter	1700066M21Rik	0	0	0	1.25185	4.13584	0	3.46097	5.53532	0	1.28003	-0.447156	0	2.45415	3.88744	0	0.868187	1.80503	0	1.65141	3.08256	0	1	1	-0.314161	0	0.134789	0	0.448949	0
179	chr5:113722651-113726651	Peak in Promoter	1700069L16Rik	0	0	0	0.151262	0.774045	0	1.81366	2.71667	0	0.32973	-0.751937	0	1.41484	1.30967	0	0.176663	-0.784937	0	1.55737	2.02866	1	0	1	0.377111	0	-0.0212614	0	-0.398372	0
180	chr15:79139731-79143731	Peak in Promoter	1700088E04Rik	0	0	0	3.27682	7.07469	0	4.97118	7.20643	1	1.10193	2.92434	0	3.45607	3.93982	0	1.97657	2.82431	0	1.27181	2.65365	0	1	0	1.37711	0	1.37106	0	-0.00605452	0
181	chr15:79139311-79143311	Peak in Promoter	1700088E04Rik	0	0	0	3.45935	7.08662	0	5.08504	7.33901	1	1.25352	3.3083	0	3.42133	3.95939	0	1.94484	2.77221	0	1.2405	2.38817	0	1	0	1.37711	0	1.37106	0	-0.00605452	0
182	chr15:79140031-79144031	Peak in Promoter	1700088E04Rik	0	0	0	3.21435	7.19042	0	4.90604	7.16467	0	1.10607	3.003	0	3.42536	3.92615	0	1.97144	2.81033	0	1.11667	2.44132	0	1	0	1.37711	0	1.37106	0	-0.00605452	0
184	chr19:8739391-8743391	Peak in Promoter	1700092M07Rik	0	0	0	2.49009	5.34649	0	4.17748	4.84212	0	1.28378	0.0166615	0	3.95816	5.61936	0	3.03032	5.56607	0	1.78136	0.638053	0	1	0	-1.43024	0	-1.02126	0	0.408983	0
185	chr19:8739771-8743771	Peak in Promoter	1700092M07Rik	0	0	0	2.48665	5.29461	0	4.16685	4.863	0	1.38688	-0.0223467	0	3.94489	5.59571	0	3.07148	5.44222	0	1.78401	0.635249	0	1	0	-1.43024	0	-1.02126	0	0.408983	0
187	chr11:85168251-85172251	Peak in Promoter	1700125H20Rik	0	0	0	-0.262627	-0.651121	0	1.55801	2.85282	0	1.41967	0.97014	0	3.8578	3.51322	0	1.10349	1.96617	0	3.06836	3.13083	1	0	1	1.11408	0	2.10802	1	0.993945	0
188	chr19:8887151-8891151	Peak in Promoter	1810009A15Rik	0	0	0	3.95411	7.02527	0	4.14326	5.43337	0	1.56227	1.37355	0	2.60228	4.62219	0	3.02422	5.58352	0	0.808998	-0.44086	0	1	0	-0.620612	0	1.78155	0	2.40216	1
189	chr19:8886891-8890891	Peak in Promoter	1810009A15Rik	0	0	0	3.96526	7.10552	0	4.15094	5.4851	0	1.59194	1.51799	0	2.65137	4.66447	0	3.07971	5.68063	0	0.805588	-0.387721	0	1	0	-0.620612	0	1.78155	0	2.40216	1
196	chr11:107024251-107028251	Peak in Promoter	1810010H24Rik	0	0	0	4.52757	8.16517	0	8.26658	9.54538	1	1.43527	1.46655	0	4.77467	7.07173	0	2.96063	4.18691	0	3.21683	4.6889	1	0	1	-2.52978	0	-2.34319	0	0.186591	0
200	chr14:32783931-32787931	Peak in Promoter	1810011H11Rik	0	0	0	3.93324	5.93645	0	5.40934	6.26142	1	7.35847	4.63499	0	4.33443	3.85936	0	4.93328	4.11118	0	1.40049	1.76766	1	0	0	-5.83588	0	-5.4627	0	0.373187	0
201	chr16:8828591-8832591	Peak in Promoter	1810013L24Rik	0	0	1	4.60557	7.90796	0	0.845144	1.27674	0	6.15497	5.8066	1	4.94479	6.6019	1	11.3211	9.70287	1	5.02218	6.42115	0	1	0	-0.118202	0	-0.872561	0	-0.754359	0
202	chr16:8827431-8831431	Peak in Promoter	1810013L24Rik	0	0	0	4.56022	7.99434	0	0.744898	1.2355	0	6.21383	6.00706	1	4.8147	6.4929	0	11.2897	9.71889	1	5.01927	6.45825	0	1	0	-0.118202	0	-0.872561	0	-0.754359	0
203	chr16:8827931-8831931	Peak in Promoter	1810013L24Rik	0	0	0	4.62034	7.89276	0	0.846072	1.11313	0	6.14384	5.74706	1	4.8861	6.47538	0	11.2914	9.65937	1	5.00235	6.39108	0	1	0	-0.118202	0	-0.872561	0	-0.754359	0
204	chr16:8829071-8833071	Peak in Promoter	1810013L24Rik	0	0	1	4.55912	8.55573	0	0.821347	1.35053	0	6.17319	6.14425	1	4.97058	7.00947	1	11.3107	10.2567	1	5.01532	6.72507	0	1	0	-0.118202	0	-0.872561	0	-0.754359	0
205	chr3:14608711-14612711	Peak in Promoter	1810022K09Rik	0	0	1	4.38774	4.3714	0	6.99472	7.30551	1	3.32483	2.32045	0	9.08541	7.34349	1	7.21289	5.44939	1	3.50574	5.99028	0	1	0	-0.133377	0	1.47757	0	1.61095	0
206	chr3:14609351-14613351	Peak in Promoter	1810022K09Rik	0	0	1	4.35677	4.39549	0	6.98144	7.24087	1	3.3217	2.32693	0	9.09393	7.31205	1	7.22273	5.4467	1	3.5124	5.84621	0	1	0	-0.133377	0	1.47757	0	1.61095	0
207	chr3:14609671-14613671	Peak in Promoter	1810022K09Rik	0	0	1	4.36778	4.39502	0	6.9749	7.27513	1	3.33	2.35693	0	9.0987	7.3354	1	7.22634	5.44407	1	3.47066	5.87542	0	1	0	-0.133377	0	1.47757	0	1.61095	0
208	chr2:127206291-127210291	Peak in Promoter	1810024B03Rik	0	0	0	3.32326	5.0393	0	5.04982	6.07264	1	1.57149	0.671921	0	4.82057	5.49116	0	3.70606	4.5608	0	1.29634	2.59805	0	1	0	-0.314767	0	0.628552	0	0.943319	0
209	chr2:127205771-127209771	Peak in Promoter	1810024B03Rik	0	0	0	3.30602	5.02707	0	5.05579	6.11155	1	1.58148	0.65131	0	4.81679	5.50266	0	3.68658	4.53958	0	1.23957	2.70734	0	1	0	-0.314767	0	0.628552	0	0.943319	0
210	chrX:12671211-12675211	Peak in Promoter	1810030O07Rik	0	0	0	2.65712	4.28468	0	6.32166	5.47455	1	1.98337	1.1042	0	4.60197	3.62617	0	1.66501	2.27184	0	3.44638	3.11517	1	0	1	-0.205535	0	0.0408187	0	0.246354	0
211	chrX:12672131-12676131	Peak in Promoter	1810030O07Rik	0	0	0	2.62933	4.31591	0	6.37887	5.47402	1	2.05197	1.11654	0	4.60471	3.65739	0	1.65667	2.19718	0	3.35009	3.12764	1	0	1	-0.205535	0	0.0408187	0	0.246354	0
212	chrX:12671631-12675631	Peak in Promoter	1810030O07Rik	0	0	0	2.6275	4.30584	0	6.34431	5.46488	1	2.00088	1.02785	0	4.60948	3.62923	0	1.65272	2.17996	0	3.34432	3.14308	1	0	1	-0.205535	0	0.0408187	0	0.246354	0
213	chr11:116669591-116673591	Peak in Promoter	1810032O08Rik	0	0	1	3.04942	6.39212	0	8.22539	9.00547	1	2.26679	3.29276	0	9.85059	9.60036	1	5.60484	7.79288	1	4.6677	6.91889	0	1	0	-0.665703	0	0.474632	0	1.14033	0
215	chr11:116669231-116673231	Peak in Promoter	1810032O08Rik	0	0	1	3.06073	6.38806	0	8.22277	9.0191	1	2.29002	3.49729	0	9.84235	9.65262	1	5.59221	7.84808	1	4.67803	6.90927	0	1	0	-0.665703	0	0.474632	0	1.14033	0
216	chr3:122922231-122926231	Peak in Promoter	1810037I17Rik	0	0	0	5.46968	7.41994	1	15.5999	8.45711	1	4.01636	6.22707	0	5.58434	4.70343	0	0.270477	-0.181781	0	8.56717	5.64255	0	1	0	-0.0309937	0	-0.477587	0	-0.446594	0
217	chr3:122922731-122926731	Peak in Promoter	1810037I17Rik	0	0	0	5.44712	7.42474	1	15.6253	8.45491	1	4.01596	6.24974	0	5.5806	4.70559	0	0.268981	-0.148281	0	8.56976	5.64402	0	1	0	-0.0309937	0	-0.477587	0	-0.446594	0
219	chr10:77976551-77980551	Peak in Promoter	1810043G02Rik	0	0	0	3.1981	6.02786	0	5.26886	6.11655	1	1.30944	2.44523	0	3.40398	3.86193	0	1.90754	2.64962	0	1.69703	2.46354	0	1	0	-1.25402	0	-1.3562	0	-0.102178	0
220	chr15:12319411-12323411	Peak in Promoter	1810049J17Rik	0	0	0	2.84585	5.59899	0	3.13977	5.50566	0	1.4862	-0.428248	0	2.49616	5.1078	0	2.35443	4.73059	0	0.453473	0.965799	0	1	1	NA	NA	NA	NA	NA	NA
221	chr15:12319911-12323911	Peak in Promoter	1810049J17Rik	0	0	0	3.00522	5.74499	0	3.39131	5.49584	0	1.57341	0.144209	0	2.52704	5.14287	0	2.36351	4.71844	0	0.545437	0.982958	0	1	1	NA	NA	NA	NA	NA	NA
222	chr15:12320331-12324331	Peak in Promoter	1810049J17Rik	0	0	0	3.02956	5.76288	0	3.42061	5.54159	0	1.5715	0.209927	0	2.49246	5.24413	0	2.31958	4.85065	0	0.520938	0.811834	0	1	1	NA	NA	NA	NA	NA	NA
223	chr15:12320551-12324551	Peak in Promoter	1810049J17Rik	0	0	0	3.07717	5.9505	0	3.44624	5.68904	0	1.61011	0.406845	0	2.4669	5.27185	0	2.29951	4.92087	0	0.50208	0.66244	0	1	1	NA	NA	NA	NA	NA	NA
224	chr15:12320871-12324871	Peak in Promoter	1810049J17Rik	0	0	0	3.08326	6.27508	0	3.36198	5.69696	0	1.60758	0.732148	0	2.32721	5.06463	0	2.26229	4.97384	0	0.319751	-0.211732	0	1	1	NA	NA	NA	NA	NA	NA
226	chr19:3706271-3710271	Peak in Promoter	1810055G02Rik	0	0	0	3.67043	5.43037	0	4.31115	5.18754	0	1.68952	0.330144	0	4.41524	4.74366	0	3.64227	4.34714	0	1.52753	1.34141	0	1	0	-0.988174	0	-2.9588	0	-1.97062	0
227	chr19:4495791-4499791	Peak in Promoter	2010003K11Rik	0	0	0	-0.0978795	1.54879	0	3.25841	0.463252	0	0.351484	1.86991	0	3.29163	2.22417	0	0.00937175	-1.11111	0	6.78157	3.50495	1	0	1	0.377111	0	0.786094	0	0.408983	0
228	chr12:111964771-111968771	Peak in Promoter	2010107E04Rik	0	0	0	1.33829	3.17134	0	2.25099	3.0465	0	1.52481	-0.130232	0	2.37642	2.28937	0	1.37285	2.09859	0	0.802408	0.575231	0	1	0	-0.00463068	0	0.706579	0	0.71121	0
229	chr12:111965031-111969031	Peak in Promoter	2010107E04Rik	0	0	0	1.33373	3.32043	0	2.23392	3.0377	0	1.49462	-0.662246	0	2.38779	2.27059	0	1.41608	2.15828	0	0.832825	0.783349	0	1	0	-0.00463068	0	0.706579	0	0.71121	0
230	chr15:74894291-74898291	Peak in Promoter	2010109I03Rik	1	0	0	15.9422	11.909	1	14.3423	10.4402	1	9.58751	10.4119	1	2.07981	2.95366	0	1.76647	3.4708	0	0.0678151	-1.40558	1	0	1	4.02097	1	2.37106	1	-1.64991	0
232	chr15:74894571-74898571	Peak in Promoter	2010109I03Rik	1	0	0	15.9352	11.874	1	14.3293	10.3917	1	9.61311	10.308	1	2.08416	2.97158	0	1.77381	3.47413	0	0.0517709	-1.08135	1	0	1	4.02097	1	2.37106	1	-1.64991	0
233	chr15:74895731-74899731	Peak in Promoter	2010109I03Rik	1	0	0	15.5047	11.9083	1	13.9713	10.4075	1	9.47867	10.2011	1	1.98671	3.10134	0	1.70744	3.55476	0	0.142009	-1.42768	1	0	1	4.02097	1	2.37106	1	-1.64991	0
234	chr15:74895071-74899071	Peak in Promoter	2010109I03Rik	1	0	0	15.899	11.8715	1	14.3168	10.3818	1	9.53634	10.1719	1	2.04719	2.9672	0	1.75328	3.51778	0	0.0394308	-1.63624	1	0	1	4.02097	1	2.37106	1	-1.64991	0
236	chr1:37718131-37722131	Peak in Promoter	2010300C02Rik	0	0	0	-0.164889	-0.686037	0	0.38325	1.22354	0	0.58293	-1.53899	0	0.47313	1.09896	0	0.190588	-0.410747	0	0.657228	2.23431	1	0	1	1.67257	0	2.29305	1	0.620487	0
237	chr1:37717951-37721951	Peak in Promoter	2010300C02Rik	0	0	0	-0.126966	-0.201589	0	0.407031	1.32354	0	0.658328	-0.972721	0	0.476502	1.05441	0	0.179353	-0.556866	0	0.651761	2.32204	1	0	1	1.67257	0	2.29305	1	0.620487	0
239	chr9:124310691-124314691	Peak in Promoter	2010315B03Rik	0	0	0	3.31675	3.36241	0	0.627807	-0.0593896	0	0.422637	-1.22256	0	1.51969	-0.33532	0	3.09013	2.62352	0	2.23722	2.17801	0	1	0	-0.23262	0	-0.840421	0	-0.607802	0
240	chr9:124310251-124314251	Peak in Promoter	2010315B03Rik	0	0	0	3.35115	3.33092	0	0.630555	-0.0647443	0	0.458124	-1.25535	0	1.54006	-0.362645	0	3.10863	2.55715	0	2.30458	2.14927	0	1	0	-0.23262	0	-0.840421	0	-0.607802	0
244	chr7:30696851-30700851	Peak in Promoter	2200002J24Rik	0	0	0	0.503816	0.947017	0	-0.345952	-2.09012	0	7.59925	6.58481	1	6.67392	5.11549	1	3.53515	5.42247	0	2.91794	1.51335	1	0	1	0.184465	0	-0.576477	0	-0.760942	0
245	chr7:30696331-30700331	Peak in Promoter	2200002J24Rik	0	0	0	0.455438	0.889808	0	-0.364528	-2.06699	0	7.5842	6.58442	1	6.66042	5.10303	1	3.51098	5.38573	0	2.89377	1.50917	1	0	1	0.184465	0	-0.576477	0	-0.760942	0
246	chr8:84010211-84014211	Peak in Promoter	2210011C24Rik	0	0	0	4.6607	6.8937	0	5.12309	6.56676	1	1.84379	3.781	0	2.06829	3.43225	0	1.25667	2.66842	0	0.46989	1.23659	1	0	1	0.962073	0	-2.91435	0	-3.87642	0
247	chr8:84009471-84013471	Peak in Promoter	2210011C24Rik	0	0	0	4.70864	6.80431	0	5.49082	6.58369	1	1.86224	3.66044	0	2.5624	3.67919	0	1.42765	2.79963	0	0.795029	1.56887	1	0	1	0.962073	0	-2.91435	0	-3.87642	0
249	chr13:58383231-58387231	Peak in Promoter	2210016F16Rik	0	0	0	0.719738	1.86857	0	-0.0537345	0.448119	0	-0.00581252	-0.683983	0	0.17442	-0.70848	0	0.585472	1.33064	0	0.697644	1.26785	1	0	1	-3.28856	0	-4.37282	0	-1.08425	0
251	chr5:114940691-114944691	Peak in Promoter	2210016L21Rik	0	0	0	3.25141	4.50197	0	4.78756	4.56994	0	2.64476	-0.94442	0	3.94498	3.0458	0	3.02274	2.34139	0	1.42074	2.02827	1	0	1	-0.53342	0	-0.133261	0	0.400159	0
252	chr5:114940211-114944211	Peak in Promoter	2210016L21Rik	0	0	0	3.26994	4.517	0	4.79495	4.57506	0	2.69379	-0.663698	0	4.00641	3.1066	0	3.06469	2.39133	0	1.49205	2.11436	1	0	1	-0.53342	0	-0.133261	0	0.400159	0
255	chr9:63396611-63400611	Peak in Promoter	2300009A05Rik	0	0	0	2.89246	6.41962	0	2.58367	4.7148	0	1.03221	0.928182	0	1.92912	3.06846	0	2.06873	3.99656	0	0.171386	-1.94029	0	1	0	0.0327761	0	0.721691	0	0.688914	0
256	chr9:63397291-63401291	Peak in Promoter	2300009A05Rik	0	0	0	2.87363	6.35919	0	2.54675	4.69702	0	1.04395	0.606606	0	1.90865	3.10038	0	2.06664	4.03346	0	0.12437	-1.76804	0	1	0	0.0327761	0	0.721691	0	0.688914	0
257	chr1:138854871-138858871	Peak in Promoter	2310009B15Rik	0	0	0	0.561635	2.25903	0	2.01664	3.44194	0	1.02537	-0.43807	0	3.30258	2.80741	0	1.96267	1.84922	0	0.838257	1.63632	1	0	1	-0.201249	0	0.798	0	0.99925	0
260	chr10:80318531-80322531	Peak in Promoter	2310011J03Rik	0	0	0	4.38977	6.86631	0	8.82511	6.67791	1	2.95788	1.54534	0	4.81949	4.16397	0	2.13059	2.7606	0	3.74146	2.65279	0	1	0	-0.645497	0	-0.510184	0	0.135313	0
262	chr8:124661331-124665331	Peak in Promoter	2310022B05Rik	0	0	0	2.54372	3.58958	0	4.1479	5.79019	0	2.20875	2.12136	0	5.72988	6.47984	1	3.5144	5.25717	0	2.31819	3.64702	1	0	1	-1.52286	0	-1.61573	0	-0.0928644	0
263	chr8:124660691-124664691	Peak in Promoter	2310022B05Rik	0	0	0	2.52215	3.63291	0	4.2058	5.76557	0	2.04176	2.13291	0	5.78769	6.49632	1	3.52211	5.25327	0	2.44042	3.72898	1	0	1	-1.52286	0	-1.61573	0	-0.0928644	0
264	chr8:124661071-124665071	Peak in Promoter	2310022B05Rik	0	0	0	2.51408	3.64695	0	4.13601	5.82246	0	2.07018	2.04126	0	5.73575	6.47678	1	3.53703	5.24867	0	2.3243	3.61214	1	0	1	-1.52286	0	-1.61573	0	-0.0928644	0
265	chr8:124661931-124665931	Peak in Promoter	2310022B05Rik	0	0	0	2.45855	3.47048	0	4.19682	5.79867	0	1.89891	2.29054	0	5.53063	6.57387	1	3.38216	5.25096	0	2.35691	3.69989	1	0	1	-1.52286	0	-1.61573	0	-0.0928644	0
266	chr9:50744511-50748511	Peak in Promoter	2310030G06Rik	0	0	0	-0.320779	-1.28009	0	0.680804	-0.170507	0	0.237988	0.00820369	0	0.519914	0.475976	0	-0.0140009	-0.915912	0	1.28534	0.293367	1	0	1	-0.622889	0	1.37106	0	1.99395	0
267	chr11:59206311-59210311	Peak in Promoter	2310033P09Rik	0	0	0	3.38985	4.35972	0	2.25545	3.89553	0	2.31142	2.77071	0	4.2195	5.73047	0	5.90416	5.84257	1	1.84226	0.200384	0	1	0	-1.21584	0	-1.17429	0	0.0415501	0
268	chr11:59206691-59210691	Peak in Promoter	2310033P09Rik	0	0	0	3.41416	4.34128	0	2.24112	3.88515	0	2.28298	2.61634	0	4.22713	5.7345	0	5.86194	5.76849	1	1.82095	0.0178629	0	1	0	-1.21584	0	-1.17429	0	0.0415501	0
269	chr11:59207291-59211291	Peak in Promoter	2310033P09Rik	0	0	0	3.41835	4.35826	0	2.25696	3.86477	0	2.38909	2.65697	0	4.25004	5.82117	0	5.87909	5.82798	1	1.79713	0.0522318	0	1	0	-1.21584	0	-1.17429	0	0.0415501	0
271	chr17:46771611-46775611	Peak in Promoter	2310039H08Rik	0	0	0	4.08311	6.768	0	6.86856	7.41257	1	1.53787	1.45783	0	7.84949	7.00965	1	5.38615	6.55026	1	3.05566	2.46854	1	0	0	0.27205	0	1.52566	0	1.25361	0
272	chr17:46770551-46774551	Peak in Promoter	2310039H08Rik	0	1	0	5.12239	6.90114	1	7.36869	7.28899	1	1.90667	1.03302	0	8.86178	6.7287	1	6.95657	6.30632	1	3.17562	2.36261	1	0	0	0.27205	0	1.52566	0	1.25361	0
274	chr7:131360811-131364811	Peak in Promoter	2310057M21Rik	0	0	0	5.22789	5.31929	1	3.57772	5.51764	0	0.77983	-0.869313	0	3.99137	5.21708	0	5.22842	5.04307	1	1.64496	-0.73901	0	1	0	-0.559501	0	-0.505489	0	0.054012	0
275	chr7:131360471-131364471	Peak in Promoter	2310057M21Rik	0	0	0	5.21071	5.32381	1	3.55799	5.52862	0	0.782168	-0.626819	0	3.97307	5.24527	0	5.19939	5.06217	1	1.65377	-0.724183	0	1	0	-0.559501	0	-0.505489	0	0.054012	0
276	chr17:35894931-35898931	Peak in Promoter	2310061I04Rik	0	0	0	6.12217	8.87808	1	9.13994	10.5604	1	3.54197	5.56009	0	3.77731	5.08158	0	1.1152	2.29824	0	2.90627	4.81422	0	1	0	-0.840159	0	-0.271797	0	0.568361	0
279	chr17:35895451-35899451	Peak in Promoter	2310061I04Rik	0	0	0	6.08075	8.70587	1	9.10773	10.4666	1	3.50869	5.39749	0	3.76139	5.0299	0	1.10123	2.29565	0	2.89052	4.8097	0	1	0	-0.840159	0	-0.271797	0	0.568361	0
281	chr7:44244471-44248471	Peak in Promoter	2410002F23Rik	0	0	0	3.27034	6.37879	0	7.59608	7.95813	1	1.86066	0.148025	0	6.20413	7.30357	1	3.55702	5.50417	0	4.76978	4.28872	1	0	1	-0.720308	0	0.646555	0	1.36686	0
282	chr7:44245131-44249131	Peak in Promoter	2410002F23Rik	0	0	0	3.36884	6.59184	0	7.63634	8.0031	1	1.99456	0.328856	0	6.21374	7.28472	1	3.60933	5.5102	0	4.73246	4.28966	1	0	1	-0.720308	0	0.646555	0	1.36686	0
283	chr3:145936631-145940631	Peak in Promoter	2410004B18Rik	0	0	0	2.28717	4.6067	0	3.04652	4.88823	0	1.32698	-0.887726	0	2.96618	3.58366	0	1.79581	3.2125	0	1.00184	1.16331	0	1	1	-0.657803	0	-0.0902642	0	0.567539	0
284	chr3:145936011-145940011	Peak in Promoter	2410004B18Rik	0	0	0	2.40076	4.54688	0	3.0623	4.89286	0	1.29449	-0.826463	0	2.96065	3.63122	0	1.82834	3.37665	0	0.9462	1.18866	0	1	1	-0.657803	0	-0.0902642	0	0.567539	0
285	chr12:17009671-17013671	Peak in Promoter	2410004P03Rik	0	0	0	0.0582582	0.0800348	0	0.857262	2.8001	0	1.14262	-0.187785	0	0.877135	1.30376	0	0.397821	-1.89699	0	2.33846	4.39582	1	0	1	2.07755	1	0.679178	0	-1.39837	0
287	chr17:56607851-56611851	Peak in Promoter	2410015M20Rik	0	0	1	6.93382	6.3056	1	8.30455	7.60995	1	2.77801	3.17235	0	10.4458	8.26263	1	8.67104	7.5305	1	3.02382	2.66821	0	1	0	-0.348466	0	0.787063	0	1.13553	0
288	chr15:8167711-8171711	Peak in Promoter	2410089E03Rik	0	0	0	4.2554	6.35835	0	6.93532	7.23283	1	1.42731	0.384248	0	4.63731	5.24582	0	2.97471	3.45659	0	2.02947	3.34367	1	0	1	-0.74842	0	-1.04219	0	-0.293767	0
289	chr15:8167471-8171471	Peak in Promoter	2410089E03Rik	0	0	0	4.25495	6.31991	0	6.93096	7.20089	1	1.43442	0.320798	0	4.63557	5.23815	0	2.97746	3.43875	0	2.0477	3.33564	1	0	1	-0.74842	0	-1.04219	0	-0.293767	0
290	chr15:8166991-8170991	Peak in Promoter	2410089E03Rik	0	0	0	4.23619	6.33295	0	6.94686	7.17976	1	1.44292	0.333822	0	4.61958	5.201	0	3.00063	3.4337	0	2.03873	3.22067	1	0	1	-0.74842	0	-1.04219	0	-0.293767	0
291	chr15:8166691-8170691	Peak in Promoter	2410089E03Rik	0	0	0	4.22952	6.35331	0	6.97377	7.20304	1	1.38943	0.614196	0	4.62545	5.2157	0	2.98457	3.46518	0	2.1003	3.25795	1	0	1	-0.74842	0	-1.04219	0	-0.293767	0
293	chr16:18834571-18838571	Peak in Promoter	2510002D24Rik	0	0	0	0.14288	0.586864	0	1.46015	2.29485	0	1.82563	3.5185	0	4.09869	5.05694	0	2.58628	4.77822	0	1.35815	1.1377	1	0	1	-0.522822	0	0.403013	0	0.925835	0
294	chr16:18834891-18838891	Peak in Promoter	2510002D24Rik	0	0	0	0.127454	0.59311	0	1.41207	2.34248	0	1.78855	3.49114	0	4.09708	5.06841	0	2.58581	4.77429	0	1.34352	1.1894	1	0	1	-0.522822	0	0.403013	0	0.925835	0
295	chr16:21692171-21696171	Peak in Promoter	2510009E07Rik	0	0	0	1.76443	4.43363	0	5.73489	6.51801	1	3.23017	5.51305	0	1.09759	1.21511	0	0.749348	0.556823	0	3.44996	4.38685	1	0	1	5.10503	1	0.653548	0	-4.45148	0
296	chr16:21692731-21696731	Peak in Promoter	2510009E07Rik	0	0	0	1.73731	4.40456	0	5.71261	6.52562	1	3.25754	5.44558	0	1.12282	1.19645	0	0.74594	0.32983	0	3.39069	4.30546	1	0	1	5.10503	1	0.653548	0	-4.45148	0
297	chr4:147938831-147942831	Peak in Promoter	2510039O18Rik	0	0	0	1.47187	4.36704	0	3.40502	6.70005	0	1.26945	-0.71482	0	3.50344	5.90677	0	1.64666	3.42249	0	3.1286	4.32698	0	1	0	-0.94588	0	-1.51441	0	-0.568533	0
298	chr4:147939391-147943391	Peak in Promoter	2510039O18Rik	0	0	0	1.50787	4.39674	0	3.42762	6.79001	0	1.37187	-0.412912	0	3.49737	5.91309	0	1.6423	3.39926	0	3.01274	4.35317	0	1	0	-0.94588	0	-1.51441	0	-0.568533	0
299	chr4:147939711-147943711	Peak in Promoter	2510039O18Rik	0	0	0	1.53121	4.4159	0	3.43555	6.73301	0	1.37198	-0.325931	0	3.50734	5.97436	0	1.6228	3.45338	0	3.03261	4.4056	0	1	0	-0.94588	0	-1.51441	0	-0.568533	0
301	chr6:13869171-13873171	Peak in Promoter	2610001J05Rik	0	0	0	0.877908	-1.66951	0	0.951467	-0.814881	0	3.33441	5.53636	0	4.30209	3.80167	0	3.96225	4.15524	0	0.488746	-0.329862	0	1	0	-0.312118	0	-0.320036	0	-0.00791843	0
302	chr6:13869511-13873511	Peak in Promoter	2610001J05Rik	0	0	0	0.873597	-1.487	0	0.936017	-0.99728	0	3.31235	5.54625	0	4.30486	3.8044	0	3.96168	4.16118	0	0.475206	-0.684748	0	1	0	-0.312118	0	-0.320036	0	-0.00791843	0
303	chrX:107813791-107817791	Peak in Promoter	2610002M06Rik	0	0	0	-0.211427	-0.183045	0	0.627724	0.993898	0	2.13093	2.7631	0	3.18095	3.3579	0	1.02517	1.74586	0	2.47791	2.95302	1	0	1	-0.244524	0	0.157804	0	0.402328	0
304	chrX:107814371-107818371	Peak in Promoter	2610002M06Rik	0	0	0	-0.122123	0.698957	0	0.597849	0.929215	0	2.05109	2.80289	0	3.16876	3.34772	0	1.0223	1.73428	0	2.45734	3.02102	1	0	1	-0.244524	0	0.157804	0	0.402328	0
305	chr10:79095631-79099631	Peak in Promoter	2610008E11Rik	0	0	0	1.09523	2.2777	0	4.40398	6.55079	0	0.319269	-1.26704	0	3.35907	5.45081	0	0.828928	0.962138	0	3.46501	6.38226	0	1	0	-0.323329	0	0.857177	0	1.18051	0
306	chr10:79095271-79099271	Peak in Promoter	2610008E11Rik	0	0	0	1.08562	2.27279	0	4.39814	6.55098	0	0.357039	-1.4753	0	3.36749	5.44244	0	0.844095	0.928418	0	3.47118	6.37958	0	1	0	-0.323329	0	0.857177	0	1.18051	0
307	chr10:79094931-79098931	Peak in Promoter	2610008E11Rik	0	0	0	1.06601	2.30829	0	4.39995	6.56315	0	0.332132	-1.36041	0	3.36849	5.48386	0	0.844898	0.936598	0	3.47702	6.44378	0	1	0	-0.323329	0	0.857177	0	1.18051	0
308	chr7:41597231-41601231	Peak in Promoter	2610021A01Rik	0	0	0	0.879566	3.00603	0	3.57381	5.08388	0	1.06429	0.142788	0	4.51202	4.77654	0	2.07986	3.20281	0	2.12154	3.80194	0	1	0	NA	NA	NA	NA	NA	NA
310	chr8:129232091-129236091	Peak in Promoter	2610044O15Rik8	0	0	0	4.31244	6.14192	0	5.35008	6.45799	1	1.44014	1.54033	0	5.74806	7.3032	1	4.49726	7.17658	0	0.534943	1.68284	1	0	1	-0.722425	0	0.0461867	0	0.768612	0
311	chr8:129232551-129236551	Peak in Promoter	2610044O15Rik8	0	0	0	4.32	6.11854	0	5.37689	6.43747	1	1.47887	1.47276	0	5.77541	7.28991	1	4.52135	7.15667	0	0.547525	1.65886	1	0	1	-0.722425	0	0.0461867	0	0.768612	0
312	chr4:10873031-10877031	Peak in Promoter	2610301B20Rik	0	0	0	3.56621	6.0252	0	6.82037	7.44688	1	2.75005	0.815251	0	7.48341	7.31016	1	5.23593	5.83758	1	2.92892	4.13713	1	0	0	0.0614753	0	1.36397	0	1.3025	0
316	chr4:10872011-10876011	Peak in Promoter	2610301B20Rik	0	0	0	3.55739	6.07676	0	6.91056	7.52994	1	2.95126	0.937362	0	7.73616	7.47684	1	5.40309	5.98491	1	2.99448	4.25469	1	0	0	0.0614753	0	1.36397	0	1.3025	0
317	chr4:10872551-10876551	Peak in Promoter	2610301B20Rik	0	1	0	3.5612	5.96739	0	6.90184	7.43574	1	2.93242	1.04151	0	7.7279	7.41815	1	5.39952	5.93012	1	2.98888	4.19917	1	0	0	0.0614753	0	1.36397	0	1.3025	0
318	chr4:10871751-10875751	Peak in Promoter	2610301B20Rik	0	0	0	3.56354	6.38435	0	6.92512	7.84548	1	2.87306	1.07555	0	7.70716	7.50682	1	5.33817	5.94246	1	3.05326	4.43139	1	0	0	0.0614753	0	1.36397	0	1.3025	0
320	chr16:17123211-17127211	Peak in Promoter	2610318N02Rik	0	0	1	4.19951	6.87642	0	4.0336	6.86238	0	2.13492	0.936453	0	5.09193	5.14905	1	5.2411	5.1025	1	0.0906252	-0.165284	0	1	0	-0.606867	0	0.689458	0	1.29633	0
321	chr11:78259131-78263131	Peak in Promoter	2610507B11Rik	0	0	1	6.31947	9.32048	1	7.09161	8.3912	1	3.30616	-0.27093	0	7.88595	7.29095	1	7.52816	7.40821	1	2.85038	2.71762	0	1	0	-0.256825	0	-0.764025	0	-0.507199	0
325	chr11:78259371-78263371	Peak in Promoter	2610507B11Rik	0	0	1	6.30153	9.18118	1	7.08839	8.04451	1	3.34942	-0.558045	0	7.89017	6.79824	1	7.53072	7.08443	1	2.84865	2.4247	0	1	0	-0.256825	0	-0.764025	0	-0.507199	0
326	chr11:78259611-78263611	Peak in Promoter	2610507B11Rik	0	0	1	6.32874	8.98218	1	7.08953	7.88106	1	3.36324	-0.624389	0	7.89306	6.61471	1	7.5821	6.89147	1	2.98356	2.53364	0	1	0	-0.256825	0	-0.764025	0	-0.507199	0
327	chr11:78260311-78264311	Peak in Promoter	2610507B11Rik	0	0	1	6.3158	9.0064	1	7.0465	7.81707	1	3.33425	-0.447392	0	7.8514	6.54332	1	7.59295	6.88298	1	2.93784	2.15278	0	1	0	-0.256825	0	-0.764025	0	-0.507199	0
329	chr18:24469371-24473371	Peak in Promoter	2700062C07Rik	0	0	0	0.523853	0.511425	0	1.53953	3.10533	0	0.77724	0.545434	0	1.81603	2.42841	0	1.1283	0.299829	0	1.34722	2.80518	1	0	1	-0.0487649	0	0.580536	0	0.6293	0
330	chr18:24468831-24472831	Peak in Promoter	2700062C07Rik	0	0	0	0.57314	0.756425	0	1.53448	3.18368	0	0.767993	0.750021	0	1.83571	2.40271	0	1.1216	0.203339	0	1.41922	2.77013	1	0	1	-0.0487649	0	0.580536	0	0.6293	0
331	chr18:24469071-24473071	Peak in Promoter	2700062C07Rik	0	0	0	0.539204	0.758078	0	1.5166	3.17553	0	0.743934	0.787599	0	1.81529	2.42015	0	1.13218	0.331007	0	1.40833	2.90621	1	0	1	-0.0487649	0	0.580536	0	0.6293	0
332	chr19:7416031-7420031	Peak in Promoter	2700081O15Rik	0	0	0	3.98277	7.80983	0	7.25042	8.00157	1	1.88482	2.59315	0	4.23838	4.93305	0	2.11354	3.33133	0	2.66394	3.62815	1	0	1	-1.08811	0	1.41645	0	2.50456	1
333	chr19:7415571-7419571	Peak in Promoter	2700081O15Rik	0	0	0	3.59299	7.45738	0	6.98656	7.94571	1	1.64195	2.19761	0	4.24699	5.00183	0	2.09399	3.32544	0	2.61336	3.62051	1	0	1	-1.08811	0	1.41645	0	2.50456	1
335	chr19:7415111-7419111	Peak in Promoter	2700081O15Rik	0	0	0	2.87163	7.3455	0	6.4474	7.95202	1	1.63944	2.03397	0	4.00635	4.99856	0	1.73392	3.23696	0	2.71633	3.6388	1	0	1	-1.08811	0	1.41645	0	2.50456	1
336	chr12:55078171-55082171	Peak in Promoter	2700097O09Rik	0	0	0	1.36987	4.1108	0	6.2366	7.31808	1	1.90437	-0.838	0	6.95994	6.03898	1	2.651	3.33318	0	5.09964	6.28532	0	1	0	0.0424714	0	0.738994	0	0.696522	0
338	chr12:55078791-55082791	Peak in Promoter	2700097O09Rik	0	0	0	1.32373	4.09609	0	6.21798	7.39182	1	1.82648	-0.768899	0	6.95423	6.13789	1	2.62492	3.39161	0	5.11746	6.28741	0	1	0	0.0424714	0	0.738994	0	0.696522	0
339	chr12:55078471-55082471	Peak in Promoter	2700097O09Rik	0	0	0	1.36786	4.1795	0	6.23367	7.37398	1	1.89445	-0.800199	0	6.95767	6.1015	1	2.6486	3.432	0	5.09535	6.28582	0	1	0	0.0424714	0	0.738994	0	0.696522	0
340	chr12:55077891-55081891	Peak in Promoter	2700097O09Rik	0	0	0	1.36922	4.08239	0	6.24	7.30005	1	1.91251	-0.840811	0	6.96408	6.01631	1	2.65971	3.30486	0	5.11422	6.29067	0	1	0	0.0424714	0	0.738994	0	0.696522	0
341	chr8:124861891-124865891	Peak in Promoter	2810004N23Rik	0	0	0	2.22839	5.6773	0	4.14421	6.16527	0	0.873223	-0.488379	0	4.68824	6.06566	0	2.85514	5.60693	0	2.02859	2.25625	1	0	1	-0.503435	0	0.281927	0	0.785362	0
342	chr8:124861371-124865371	Peak in Promoter	2810004N23Rik	0	0	0	2.18641	5.60999	0	4.16871	6.10391	0	0.667835	-0.479292	0	4.63554	6.05287	0	2.81887	5.6303	0	2.04705	2.24632	1	0	1	-0.503435	0	0.281927	0	0.785362	0
343	chr8:124861051-124865051	Peak in Promoter	2810004N23Rik	0	0	0	2.06166	5.53244	0	4.21978	6.08411	0	0.730987	-0.287006	0	4.62853	6.12292	0	2.74733	5.62615	0	1.86417	2.21813	1	0	1	-0.503435	0	0.281927	0	0.785362	0
344	chr8:124860451-124864451	Peak in Promoter	2810004N23Rik	0	0	0	2.03159	5.62338	0	4.14942	6.1618	0	0.618782	-0.358158	0	4.42811	6.16938	0	2.53319	5.72727	0	1.8554	2.23638	1	0	1	-0.503435	0	0.281927	0	0.785362	0
345	chr11:58865271-58869271	Peak in Promoter	2810021J22Rik	0	0	0	-0.283917	-2.0786	0	0.952054	2.06651	0	0.394353	0.150154	0	0.55625	0.963125	0	0.263403	0.0794995	0	2.58732	3.15867	1	0	1	-1.35469	0	-2.13107	0	-0.776372	0
346	chr11:58865551-58869551	Peak in Promoter	2810021J22Rik	0	0	0	-0.254842	-1.62019	0	0.95863	2.08532	0	0.399257	0.175136	0	0.558706	1.0044	0	0.293591	0.285372	0	2.62373	3.12763	1	0	1	-1.35469	0	-2.13107	0	-0.776372	0
347	chr3:88682891-88686891	Peak in Promoter	2810403A07Rik	0	0	0	3.23332	4.4686	0	8.59332	9.10277	1	2.92639	1.54403	0	9.28986	8.19933	1	5.44564	4.33085	0	5.99337	8.94875	0	1	0	-0.484027	0	0.133168	0	0.617196	0
348	chr3:88684591-88688591	Peak in Promoter	2810403A07Rik	0	0	0	3.08637	4.10874	0	8.54313	8.90064	1	3.02816	1.39778	0	9.2711	8.12999	1	5.45048	4.24633	0	6.14249	8.89117	0	1	0	-0.484027	0	0.133168	0	0.617196	0
349	chr3:88683691-88687691	Peak in Promoter	2810403A07Rik	0	0	0	3.40625	4.65177	0	8.81412	8.97211	1	3.14406	1.86178	0	9.29714	8.04909	1	5.47926	4.21982	0	6.11232	8.72821	0	1	0	-0.484027	0	0.133168	0	0.617196	0
350	chr3:88684271-88688271	Peak in Promoter	2810403A07Rik	0	0	0	3.29472	4.35741	0	8.67106	8.92606	1	3.04784	1.38522	0	9.29255	8.08084	1	5.47824	4.24727	0	6.13969	8.76241	0	1	0	-0.484027	0	0.133168	0	0.617196	0
351	chr3:88683151-88687151	Peak in Promoter	2810403A07Rik	0	0	0	3.25524	4.48576	0	8.59983	8.93871	1	2.93421	1.5494	0	9.29946	8.07798	1	5.45392	4.31776	0	6.03367	8.80687	0	1	0	-0.484027	0	0.133168	0	0.617196	0
352	chr11:69899331-69903331	Peak in Promoter	2810408A11Rik	0	0	1	6.02798	9.72512	1	6.28177	8.42892	1	4.84059	3.60133	0	8.65683	8.73655	1	9.30001	9.26878	1	0.95404	0.662224	0	1	0	-0.187305	0	2.50856	1	2.69586	1
353	chr11:69899051-69903051	Peak in Promoter	2810408A11Rik	0	0	1	6.00722	9.68358	1	6.2789	8.3572	1	4.82815	3.61627	0	8.65741	8.72159	1	9.28593	9.26822	1	0.958673	0.493332	0	1	0	-0.187305	0	2.50856	1	2.69586	1
354	chr11:69899691-69903691	Peak in Promoter	2810408A11Rik	0	0	1	6.03224	9.68236	1	6.26978	8.43684	1	4.82832	3.57893	0	8.66924	8.75443	1	9.313	9.26643	1	0.970813	0.576299	0	1	0	-0.187305	0	2.50856	1	2.69586	1
358	chr6:149307691-149311691	Peak in Promoter	2810474O19Rik	0	0	0	3.07479	5.62615	0	7.81209	7.55029	1	3.08126	3.9383	0	8.84606	7.15414	1	3.61794	4.67978	0	5.6026	6.5199	0	0	1	-1.37646	0	-2.22807	0	-0.85161	0
359	chr6:149307451-149311451	Peak in Promoter	2810474O19Rik	0	0	0	3.07831	5.01479	0	7.78653	7.28116	1	3.07008	3.59554	0	8.8031	7.10355	1	3.59961	4.61995	0	5.56883	6.48719	0	0	1	-1.37646	0	-2.22807	0	-0.85161	0
361	chr5:113218671-113222671	Peak in Promoter	2900026A02Rik	0	0	0	0.741144	0.805903	0	-0.0494971	0.00745269	0	2.65778	3.53969	0	2.50163	3.77134	0	0.647057	1.1211	0	2.32848	3.6164	1	0	1	-2.2825	0	0.267857	0	2.55036	1
362	chr5:113219311-113223311	Peak in Promoter	2900026A02Rik	0	0	0	0.69275	1.06703	0	-0.0332619	0.512075	0	2.64874	3.46885	0	2.46597	3.73459	0	0.586803	0.959544	0	2.35625	3.70196	1	0	1	-2.2825	0	0.267857	0	2.55036	1
363	chr5:113219091-113223091	Peak in Promoter	2900026A02Rik	0	0	0	0.736504	0.955388	0	0.00419731	0.345611	0	2.65925	3.48029	0	2.4729	3.71961	0	0.591769	0.965528	0	2.35207	3.70821	1	0	1	-2.2825	0	0.267857	0	2.55036	1
365	chr16:13670691-13674691	Peak in Promoter	3110001I22Rik	0	0	0	5.00381	6.94422	1	8.0756	5.22127	1	0.790758	-0.133787	0	6.58355	4.21263	0	3.75835	5.144	0	3.95371	0.810355	0	1	0	-0.136012	0	0.240324	0	0.376336	0
366	chr16:13669911-13673911	Peak in Promoter	3110001I22Rik	0	0	0	5.14109	7.05852	1	8.13942	5.28507	1	0.919294	0.483915	0	6.59915	4.10529	0	3.76074	5.09113	0	4.00658	0.587338	0	1	0	-0.136012	0	0.240324	0	0.376336	0
367	chr16:13670431-13674431	Peak in Promoter	3110001I22Rik	0	0	0	5.05084	6.96816	1	8.10066	5.2327	1	0.866837	0.278371	0	6.57347	4.13864	0	3.75199	5.11053	0	3.88005	0.604922	0	1	0	-0.136012	0	0.240324	0	0.376336	0
368	chr18:12167051-12171051	Peak in Promoter	3110002H16Rik	0	0	0	5.78413	9.1325	1	5.54375	4.57844	0	2.05965	-0.962307	0	4.12356	3.80112	0	4.84797	6.60645	0	5.68473	2.72494	0	1	0	-0.175534	0	-0.507247	0	-0.331713	0
370	chr18:12166651-12170651	Peak in Promoter	3110002H16Rik	0	0	0	5.81473	9.16677	1	5.54994	4.57707	0	2.08779	-0.626698	0	4.16525	3.87022	0	4.85293	6.58649	0	5.7781	2.92343	0	1	0	-0.175534	0	-0.507247	0	-0.331713	0
371	chr18:12167471-12171471	Peak in Promoter	3110002H16Rik	0	0	0	5.83448	9.24398	1	5.52455	4.69215	0	2.05866	-1.15179	0	4.02995	3.76342	0	4.83528	6.74222	0	5.62068	2.53617	0	1	0	-0.175534	0	-0.507247	0	-0.331713	0
372	chr18:12166031-12170031	Peak in Promoter	3110002H16Rik	0	0	0	5.72829	9.13063	1	5.53717	4.58965	0	2.05096	-0.869341	0	4.16796	3.80356	0	4.84499	6.58654	0	5.75446	2.87506	0	1	0	-0.175534	0	-0.507247	0	-0.331713	0
373	chr1:9599311-9603311	Peak in Promoter	3110035E14Rik	0	0	0	3.03442	1.02709	0	2.44629	-0.0380607	0	3.25682	0.98606	0	-0.0421193	-0.592965	0	-0.117558	-2.15433	0	0.144644	0.803255	1	0	1	0.377111	0	-0.0212614	0	-0.398372	0
374	chr7:81786731-81790731	Peak in Promoter	3110040N11Rik	0	0	0	4.50493	7.40704	0	9.43805	7.84329	1	0.42373	-0.871583	0	8.27398	7.09507	1	3.83208	6.50785	0	4.26427	3.66934	0	1	0	-0.802991	0	-0.0601261	0	0.742865	0
376	chr7:81787191-81791191	Peak in Promoter	3110040N11Rik	0	0	0	4.53611	7.38331	0	9.45494	7.78678	1	0.591854	-0.703397	0	8.30296	7.05844	1	3.89153	6.4769	0	4.33578	3.69579	0	1	0	-0.802991	0	-0.0601261	0	0.742865	0
377	chr7:81787471-81791471	Peak in Promoter	3110040N11Rik	0	0	0	4.54877	7.37377	0	9.4625	7.77802	1	0.579251	-0.98382	0	8.30237	7.05659	1	3.87669	6.47205	0	4.34532	3.66567	0	1	0	-0.802991	0	-0.0601261	0	0.742865	0
379	chr4:35224471-35228471	Peak in Promoter	3110043O21Rik	0	0	0	1.02953	-0.240272	0	8.98197	6.28582	1	1.33313	-0.502854	0	7.84773	6.48325	1	1.12762	1.20423	0	10.8615	7.81508	0	1	0	-1.39228	0	-4.22055	0	-2.82827	0
380	chr4:35223871-35227871	Peak in Promoter	3110043O21Rik	0	0	0	1.04498	-0.587823	0	9.02922	6.2826	1	1.60576	-0.322387	0	7.94576	6.41847	1	1.20861	1.04407	0	10.92	7.8151	0	1	0	-1.39228	0	-4.22055	0	-2.82827	0
381	chr4:35223211-35227211	Peak in Promoter	3110043O21Rik	0	0	0	1.42864	0.700393	0	9.2254	6.56828	1	7.18095	5.93972	1	9.65548	6.95858	1	3.90728	4.71375	0	10.9686	7.92739	0	1	0	-1.39228	0	-4.22055	0	-2.82827	0
383	chr4:35224171-35228171	Peak in Promoter	3110043O21Rik	0	0	0	1.02698	-0.562521	0	9.00116	6.27864	1	1.40452	-0.484815	0	7.90597	6.47107	1	1.14231	1.09786	0	10.9068	7.81057	0	1	0	-1.39228	0	-4.22055	0	-2.82827	0
384	chr6:34876151-34880151	Peak in Promoter	3110062M04Rik	0	0	0	4.70247	6.98599	0	7.51492	7.05776	1	1.90292	1.34856	0	5.85375	5.53437	1	3.23134	4.96377	0	2.12983	2.83161	0	1	0	0.0743499	0	1.97769	0	1.90334	0
389	chr13:119486411-119490411	Peak in Promoter	3110070M22Rik	0	0	0	3.75676	6.73015	0	5.70101	6.64098	1	1.14402	-0.901014	0	5.81348	5.84367	1	3.86145	5.56459	0	1.18286	2.33688	1	0	1	0.891684	0	1.02056	0	0.128875	0
390	chr13:119486031-119490031	Peak in Promoter	3110070M22Rik	0	0	0	3.7771	6.76905	0	5.70979	6.62695	1	1.17273	-0.507749	0	5.81938	5.83915	1	3.83503	5.56197	0	1.20843	2.4297	1	0	1	0.891684	0	1.02056	0	0.128875	0
391	chr13:119487091-119491091	Peak in Promoter	3110070M22Rik	0	0	0	3.68901	6.72682	0	5.68995	6.70667	1	1.13464	-0.986684	0	5.8012	5.90309	1	3.83004	5.58901	0	1.13656	2.29962	1	0	1	0.891684	0	1.02056	0	0.128875	0
392	chr13:119486791-119490791	Peak in Promoter	3110070M22Rik	0	0	0	3.71955	6.69266	0	5.70111	6.65032	1	1.13701	-0.995531	0	5.81199	5.85219	1	3.85421	5.55409	0	1.14121	2.25494	1	0	1	0.891684	0	1.02056	0	0.128875	0
394	chr5:139457811-139461811	Peak in Promoter	3110082I17Rik	0	0	0	2.84178	4.56112	0	5.82273	5.9823	1	1.96343	-0.99806	0	4.95704	4.88014	0	2.52887	3.32436	0	2.28378	3.8436	0	1	0	-1.13198	0	-1.06422	0	0.0677597	0
395	chr5:139458571-139462571	Peak in Promoter	3110082I17Rik	0	0	0	2.92207	4.54738	0	5.88599	5.93362	1	2.04372	-0.231626	0	4.95281	4.88449	0	2.56265	3.29066	0	2.29871	3.84637	0	1	0	-1.13198	0	-1.06422	0	0.0677597	0
396	chr5:30102531-30106531	Peak in Promoter	3110082J24Rik	0	0	0	0.43492	2.30462	0	1.1005	1.9883	0	0.146361	-1.16201	0	0.613807	0.839301	0	0.317611	0.631435	0	0.54617	-0.501439	1	0	1	0.377111	0	0.464165	0	0.0870549	0
397	chr2:150360771-150364771	Peak in Promoter	3300002I08Rik	0	0	0	1.26446	2.74052	0	1.75083	2.65894	0	0.253306	0.377092	0	0.731391	0.822453	0	0.44003	0.263804	0	-0.0428498	-0.147942	1	0	1	0.792148	0	-0.737468	0	-1.52962	0
398	chr2:150360551-150364551	Peak in Promoter	3300002I08Rik	0	0	0	1.26285	2.76094	0	1.74773	2.69002	0	0.243769	0.393338	0	0.725747	0.827976	0	0.437351	0.247386	0	-0.0575443	-0.242387	1	0	1	0.792148	0	-0.737468	0	-1.52962	0
401	chr14:12282231-12286231	Peak in Promoter	3830406C13Rik	0	0	0	-0.0763376	-0.101111	0	0.79115	1.39375	0	0.995941	1.95473	0	2.43867	3.24587	0	1.15385	2.64333	0	1.27667	0.669757	1	0	1	-0.514501	0	0.157141	0	0.671642	0
402	chr14:12282791-12286791	Peak in Promoter	3830406C13Rik	0	0	0	-0.104955	-0.222912	0	0.77928	1.32663	0	1.01251	1.91223	0	2.41103	3.18929	0	1.11375	2.56987	0	1.22244	0.715298	1	0	1	-0.514501	0	0.157141	0	0.671642	0
404	chr19:28966371-28970371	Peak in Promoter	4430402I18Rik	0	0	0	-0.42953	-0.937353	0	0.488816	0.388535	0	-0.133745	-0.811014	0	0.64162	0.750427	0	-0.0154364	-0.702643	0	1.109	0.958061	1	0	1	-1.43024	0	-1.85776	0	-0.427518	0
406	chr13:119460731-119464731	Peak in Promoter	4833420G17Rik	0	0	0	0.783502	2.17932	0	3.68781	5.51727	0	3.30057	3.39952	0	7.36036	6.84554	1	4.0585	5.46771	0	2.81997	4.84162	0	1	0	-0.39643	0	1.00214	0	1.39857	0
407	chr13:119461391-119465391	Peak in Promoter	4833420G17Rik	0	0	0	0.755348	2.19393	0	3.72289	5.51571	0	3.32949	3.42454	0	7.3557	6.87231	1	4.05795	5.4854	0	2.88194	4.81849	0	1	0	-0.39643	0	1.00214	0	1.39857	0
408	chr9:51100011-51104011	Peak in Promoter	4833427G06Rik	0	0	0	0.135888	0.522104	0	1.37895	2.77624	0	1.08859	2.14991	0	0.246353	0.58442	0	0.230543	0.0331567	0	1.53405	2.5491	1	0	1	0.377111	0	0.786094	0	0.408983	0
409	chr9:51101191-51105191	Peak in Promoter	4833427G06Rik	0	0	0	-0.0446722	0.214922	0	1.21099	2.5116	0	0.999916	1.23417	0	0.178942	0.0576154	0	0.346633	-1.03924	0	1.43176	2.14346	1	0	1	0.377111	0	0.786094	0	0.408983	0
410	chr9:51100411-51104411	Peak in Promoter	4833427G06Rik	0	0	0	0.0872533	0.573894	0	1.32045	2.45317	0	1.14767	1.6081	0	0.243675	0.456091	0	0.298933	-0.799865	0	1.51629	2.16613	1	0	1	0.377111	0	0.786094	0	0.408983	0
413	chr13:54563391-54567391	Peak in Promoter	4833439L19Rik	0	0	0	3.33254	6.19803	0	6.89622	6.77931	1	1.0911	-1.41344	0	5.87076	5.4989	1	3.2709	4.30177	0	2.47623	3.50338	0	1	1	-0.486839	0	-0.356923	0	0.129916	0
414	chr13:54563771-54567771	Peak in Promoter	4833439L19Rik	0	0	0	3.33253	6.23883	0	6.87821	6.80306	1	0.995219	-1.3195	0	5.83795	5.52393	1	3.24155	4.3162	0	2.44372	3.46606	0	1	1	-0.486839	0	-0.356923	0	0.129916	0
415	chr13:54562931-54566931	Peak in Promoter	4833439L19Rik	0	0	0	3.33344	6.23333	0	6.90724	6.78846	1	1.10065	-1.28336	0	5.90229	5.48591	1	3.28559	4.31747	0	2.52782	3.54392	0	1	1	-0.486839	0	-0.356923	0	0.129916	0
417	chr2:19552291-19556291	Peak in Promoter	4921504E06Rik	0	0	0	3.37053	4.95287	0	-0.00275678	0.596742	0	0.0695504	-0.389249	0	0.454915	0.282586	0	1.78167	3.6602	0	7.51992	6.14409	0	0	1	0.377111	0	0.786094	0	0.408983	0
418	chr2:19552071-19556071	Peak in Promoter	4921504E06Rik	0	0	0	3.44949	4.98758	0	0.0433926	0.730923	0	0.820128	0.466096	0	0.685289	0.0488254	0	1.98321	3.52716	0	7.51635	6.1432	0	0	1	0.377111	0	0.786094	0	0.408983	0
419	chr6:50594771-50598771	Peak in Promoter	4921507P07Rik	0	0	0	4.46036	6.8404	0	11.5582	8.72486	1	7.18772	1.83696	0	7.67878	6.44265	1	4.4972	3.15746	0	5.68903	6.49255	0	1	0	-0.944818	0	-4.15642	0	-3.2116	0
421	chr6:50594991-50598991	Peak in Promoter	4921507P07Rik	0	0	0	4.51729	6.83092	0	11.6035	8.74855	1	7.22137	1.91762	0	7.6757	6.43545	1	4.49097	3.15884	0	5.67764	6.49222	0	1	0	-0.944818	0	-4.15642	0	-3.2116	0
424	chr8:85430891-85434891	Peak in Promoter	4921524J17Rik	0	0	0	4.40106	7.33107	0	7.24071	9.25095	1	1.43967	0.929821	0	6.34102	8.05594	1	4.04133	6.32558	0	2.5713	5.18587	0	1	0	-0.106005	0	0.995578	0	1.10158	0
425	chr8:85429951-85433951	Peak in Promoter	4921524J17Rik	0	0	0	4.52871	7.42657	0	7.28781	9.19436	1	1.61616	1.10497	0	6.33864	8.19528	1	4.07854	6.44347	0	2.53419	5.3183	0	1	0	-0.106005	0	0.995578	0	1.10158	0
427	chr8:85430371-85434371	Peak in Promoter	4921524J17Rik	0	0	0	4.45072	7.33477	0	7.25458	9.12657	1	1.54281	1.27635	0	6.3387	8.03139	1	4.04109	6.31571	0	2.52211	5.10787	0	1	0	-0.106005	0	0.995578	0	1.10158	0
428	chr8:85431231-85435231	Peak in Promoter	4921524J17Rik	0	0	0	3.85918	7.0851	0	6.66665	9.13967	1	1.07029	-0.149415	0	6.34228	8.05554	1	4.02974	6.36599	0	2.50788	5.20981	0	1	0	-0.106005	0	0.995578	0	1.10158	0
429	chr11:3893151-3897151	Peak in Promoter	4921536K21Rik	0	0	0	3.89803	6.24409	0	0.00489425	-1.29561	0	3.39844	3.29199	0	3.3535	2.8049	0	1.45455	0.716361	0	7.50376	6.8885	0	1	0	0.377111	0	-1.85776	0	-2.23487	0
430	chr11:3893771-3897771	Peak in Promoter	4921536K21Rik	0	0	0	3.84595	6.35394	0	-0.0311198	-1.01521	0	3.29441	3.28005	0	3.30528	2.80707	0	1.4464	0.808711	0	7.49423	6.89708	0	1	0	0.377111	0	-1.85776	0	-2.23487	0
432	chr2:35395711-35399711	Peak in Promoter	4930402F06Rik	0	0	0	-0.180201	0.273219	0	0.075295	0.376486	0	0.39307	-0.390321	0	0.632325	1.20022	0	0.340843	1.09414	0	0.559082	-0.296799	1	0	1	0.377111	0	0.464165	0	0.0870549	0
434	chr2:130905211-130909211	Peak in Promoter	4930402H24Rik	0	0	0	2.17033	4.30574	0	7.03783	6.71965	1	0.704481	-0.411003	0	5.27687	4.81222	0	1.75839	1.82218	0	3.96638	5.5084	0	1	1	0.210461	0	-1.00434	0	-1.2148	0
435	chr2:130904871-130908871	Peak in Promoter	4930402H24Rik	0	0	0	2.16158	4.29779	0	7.03113	6.70122	1	0.691729	-0.406105	0	5.27242	4.78478	0	1.73792	1.80079	0	3.96804	5.47514	0	1	1	0.210461	0	-1.00434	0	-1.2148	0
436	chr2:130904071-130908071	Peak in Promoter	4930402H24Rik	0	0	0	2.21019	4.35752	0	7.07553	6.75335	1	0.730161	-0.123275	0	5.2744	4.80468	0	1.73002	1.84026	0	3.96462	5.50138	0	1	1	0.210461	0	-1.00434	0	-1.2148	0
437	chr2:130904451-130908451	Peak in Promoter	4930402H24Rik	0	0	0	2.20592	4.35132	0	7.06387	6.73465	1	0.72081	-0.196823	0	5.26684	4.79358	0	1.71996	1.81364	0	3.96674	5.47657	0	1	1	0.210461	0	-1.00434	0	-1.2148	0
441	chr2:153490831-153494831	Peak in Promoter	4930404H24Rik	1	0	0	9.67035	9.25859	1	18.1361	11.4434	1	6.71355	7.75886	1	7.03195	6.51333	1	2.31357	2.98609	0	11.242	9.16052	0	0	1	NA	NA	NA	NA	NA	NA
442	chr2:153491211-153495211	Peak in Promoter	4930404H24Rik	1	0	0	9.31946	9.19798	1	18.1014	11.4481	1	6.40991	7.78263	1	6.85549	6.34801	1	2.36202	3.07342	0	10.8337	8.62598	0	0	1	NA	NA	NA	NA	NA	NA
450	chr10:100587231-100591231	Peak in Promoter	4930430F08Rik	0	0	0	1.45913	3.38294	0	3.72394	3.6343	0	0.540225	-1.55754	0	3.08429	3.47568	0	1.35801	3.10224	0	1.52322	1.07339	1	0	1	-0.338556	0	0.982296	0	1.32085	0
452	chr11:58272791-58276791	Peak in Promoter	4930438A08Rik	0	0	0	-0.414225	-0.660443	0	1.11039	3.29193	0	0.424195	1.69603	0	1.27322	2.44987	0	0.0933353	-0.144622	0	3.3849	3.83296	1	0	1	NA	NA	NA	NA	NA	NA
454	chr10:81180871-81184871	Peak in Promoter	4930442H23Rik	0	0	0	5.78978	8.20029	1	2.52611	3.26519	0	2.25037	1.55666	0	2.17322	5.53452	0	6.87019	8.10902	1	4.17407	3.94504	0	1	0	NA	NA	NA	NA	NA	NA
456	chr12:72937751-72941751	Peak in Promoter	4930447C04Rik	0	0	0	-0.220677	-1.10035	0	0.682224	0.62336	0	0.228954	-0.186913	0	1.41099	1.64917	0	0.26174	-0.893075	0	1.52964	2.54789	1	0	1	0.377111	0	0.786094	0	0.408983	0
457	chr16:4967631-4971631	Peak in Promoter	4930451G09Rik	0	0	0	1.98433	3.00839	0	1.79646	0.200479	0	6.54204	4.30309	0	3.25057	3.80091	0	7.49359	5.79722	1	3.15798	2.9397	1	0	0	-0.430244	0	-1.03833	0	-0.608091	0
458	chr16:4966731-4970731	Peak in Promoter	4930451G09Rik	0	0	0	1.89724	3.0527	0	1.79942	0.402464	0	6.53105	4.44419	0	3.24447	3.83312	0	7.47766	5.86515	1	3.09836	2.90494	1	0	0	-0.430244	0	-1.03833	0	-0.608091	0
459	chr7:126830451-126834451	Peak in Promoter	4930451I11Rik	0	0	0	1.97699	3.85035	0	6.54171	6.22155	1	0.170979	-0.225659	0	5.25257	4.96017	1	1.88497	2.26398	0	4.35397	5.15239	0	0	1	0.377111	0	0.786094	0	0.408983	0
460	chr7:126830151-126834151	Peak in Promoter	4930451I11Rik	0	0	0	1.98027	3.89046	0	6.52714	6.22246	1	0.196063	-0.00157071	0	5.27033	4.97673	1	1.89758	2.21761	0	4.35233	5.16687	0	0	1	0.377111	0	0.786094	0	0.408983	0
461	chr14:8664311-8668311	Peak in Promoter	4930452B06Rik	0	0	0	0.732972	2.1766	0	-0.503859	-0.418761	0	-0.365577	-1.92365	0	-0.16168	-1.39643	0	0.753745	2.06642	0	2.17709	3.14858	1	0	1	0.377111	0	-0.383831	0	-0.760942	0
462	chr16:64769231-64773231	Peak in Promoter	4930453N24Rik	0	0	0	0.431417	1.31551	0	1.49394	2.86524	0	2.99786	4.54248	0	5.17021	6.185	1	3.7537	5.88662	0	1.01387	1.50719	1	0	1	-0.130947	0	0.609069	0	0.740015	0
463	chr16:64768451-64772451	Peak in Promoter	4930453N24Rik	0	0	0	0.460197	1.43798	0	1.46778	2.93093	0	2.93457	4.59102	0	5.12869	6.2635	1	3.74402	5.92333	0	0.920835	1.70418	1	0	1	-0.130947	0	0.609069	0	0.740015	0
464	chr16:64769011-64773011	Peak in Promoter	4930453N24Rik	0	0	0	0.420288	1.35716	0	1.47777	2.89269	0	2.96019	4.62573	0	5.15526	6.22354	1	3.7554	5.89102	0	0.953782	1.57506	1	0	1	-0.130947	0	0.609069	0	0.740015	0
465	chr16:64768751-64772751	Peak in Promoter	4930453N24Rik	0	0	0	0.43417	1.35805	0	1.47945	2.90244	0	2.9395	4.601	0	5.14332	6.2287	1	3.76019	5.90539	0	0.919867	1.56868	1	0	1	-0.130947	0	0.609069	0	0.740015	0
467	chr2:170599511-170603511	Peak in Promoter	4930470P17Rik	0	0	0	-0.269537	0.159608	0	-0.536683	-1.44868	0	-0.149162	-1.54828	0	0.0130756	-0.90048	0	-0.020183	-0.249057	0	0.485836	0.06311	1	0	1	0.377111	0	0.786094	0	0.408983	0
469	chr18:70470471-70474471	Peak in Promoter	4930503L19Rik	0	0	0	0.509528	1.49648	0	2.21276	3.37595	0	1.33505	-0.526237	0	1.83809	2.91802	0	0.542004	0.697204	0	1.69849	2.71212	1	0	1	0.176723	0	0.126653	0	-0.0500706	0
470	chr18:70471131-70475131	Peak in Promoter	4930503L19Rik	0	0	0	0.376418	1.29055	0	2.14838	3.33713	0	1.23198	-0.441321	0	1.76128	2.93469	0	0.469879	0.475236	0	1.70627	2.81611	1	0	1	0.176723	0	0.126653	0	-0.0500706	0
471	chr18:70470051-70474051	Peak in Promoter	4930503L19Rik	0	0	0	0.561574	1.6712	0	2.22405	3.35588	0	1.36517	-0.301941	0	1.8511	2.92148	0	0.530086	0.653433	0	1.74387	2.83044	1	0	1	0.176723	0	0.126653	0	-0.0500706	0
472	chr11:30469891-30473891	Peak in Promoter	4930505A04Rik	0	0	0	6.89465	5.68476	1	-0.472128	-1.88171	0	0.343435	0.277734	0	0.312339	-0.789981	0	4.06414	4.72185	0	9.25322	5.5031	0	1	0	0.377111	0	0.786094	0	0.408983	0
474	chr2:156855591-156859591	Peak in Promoter	4930518I15Rik	0	0	0	5.2253	5.02499	1	5.5725	4.27426	0	2.65494	4.86727	0	0.878426	0.499283	0	0.557118	-0.441991	0	0.648077	0.0421466	1	0	1	NA	NA	NA	NA	NA	NA
476	chr2:154611371-154615371	Peak in Promoter	4930519P11Rik	0	0	0	5.11611	6.9734	1	5.97293	6.96063	1	1.41659	2.87403	0	4.96696	6.88457	1	4.04483	6.9125	0	0.70755	1.5245	0	1	1	NA	NA	NA	NA	NA	NA
479	chr2:154611611-154615611	Peak in Promoter	4930519P11Rik	0	0	0	5.38639	7.13926	1	6.37096	7.15897	1	2.04693	3.76034	0	4.96658	6.86332	1	4.0775	6.86435	0	0.735519	1.64532	0	1	1	NA	NA	NA	NA	NA	NA
480	chr2:154611991-154615991	Peak in Promoter	4930519P11Rik	1	0	0	14.5323	9.79563	1	20.9976	9.91685	1	11.1592	9.23265	1	6.43393	7.00728	1	4.07074	6.84111	0	4.35583	4.68448	0	1	1	NA	NA	NA	NA	NA	NA
481	chr5:109748951-109752951	Peak in Promoter	4930522L14Rik	0	0	0	1.80902	4.14736	0	2.31642	3.97604	0	0.514705	0.376664	0	1.29235	2.22078	0	0.785335	1.93505	0	-0.0586656	-0.048975	1	0	1	NA	NA	NA	NA	NA	NA
482	chr5:109749651-109753651	Peak in Promoter	4930522L14Rik	0	0	0	1.85507	4.00785	0	2.32769	3.84785	0	0.525984	0.188221	0	1.33234	2.14336	0	0.832465	1.87835	0	0.0182119	-0.209122	1	0	1	NA	NA	NA	NA	NA	NA
484	chr5:109749971-109753971	Peak in Promoter	4930522L14Rik	0	0	0	1.88635	4.00851	0	2.31781	3.84219	0	0.651905	0.117511	0	1.42039	2.06763	0	0.861928	1.8466	0	0.120569	-0.234912	1	0	1	NA	NA	NA	NA	NA	NA
486	chr1:160042831-160046831	Peak in Promoter	4930523C07Rik	0	0	0	3.39667	4.80345	0	6.83701	6.91257	1	2.46332	1.81867	0	2.63829	4.75623	0	0.884843	1.37348	0	2.4887	4.63472	1	0	1	0.444374	0	-0.477723	0	-0.922097	0
489	chr1:160042551-160046551	Peak in Promoter	4930523C07Rik	0	0	0	4.31495	5.18186	0	7.48392	7.01968	1	2.52189	2.06173	0	2.87828	4.76094	0	1.22978	1.63068	0	2.48191	4.6783	1	0	1	0.444374	0	-0.477723	0	-0.922097	0
491	chr4:123915351-123919351	Peak in Promoter	4930535I16Rik	0	0	0	1.84673	5.52514	0	2.11915	4.91789	0	2.07332	0.398014	0	2.66829	5.66816	0	2.94744	5.41749	0	0.357379	-1.3262	0	1	0	NA	NA	NA	NA	NA	NA
492	chr4:123916051-123920051	Peak in Promoter	4930535I16Rik	0	0	0	1.83744	5.59775	0	2.12975	4.96762	0	2.08163	0.391504	0	2.69565	5.69733	0	2.95717	5.46753	0	0.402524	-1.3314	0	1	0	NA	NA	NA	NA	NA	NA
497	chr4:88866731-88870731	Peak in Promoter	4930553M12Rik	1	0	0	4.91323	8.07072	1	11.9107	8.58397	1	5.79885	7.71837	1	2.78647	3.21967	0	0.315136	-0.402534	0	6.25433	4.75587	1	0	1	NA	NA	NA	NA	NA	NA
498	chr4:88866351-88870351	Peak in Promoter	4930553M12Rik	1	0	0	5.08354	8.12358	1	12.1451	8.62271	1	6.03644	7.60751	1	2.79822	3.13301	0	0.346197	-0.864754	0	6.32759	4.7598	1	0	1	NA	NA	NA	NA	NA	NA
499	chr4:88865551-88869551	Peak in Promoter	4930553M12Rik	1	0	0	5.09151	8.02196	1	12.1947	8.64577	1	5.88119	7.74963	1	2.81373	3.18179	0	0.313838	-0.768375	0	6.43517	4.81073	1	0	1	NA	NA	NA	NA	NA	NA
501	chr14:60084851-60088851	Peak in Promoter	4930563I02Rik	0	0	0	-0.342195	-1.11279	0	0.221949	0.316049	0	0.0991053	0.0488984	0	1.08575	0.988839	0	0.0543635	-0.847909	0	1.27009	0.917945	1	0	1	NA	NA	NA	NA	NA	NA
507	chr9:15304171-15308171	Peak in Promoter	4931406C07Rik	0	0	0	4.2618	5.17717	0	4.75127	3.76367	0	1.7019	-0.792076	0	2.67518	3.88808	0	2.72161	4.96954	0	0.687582	-0.338859	0	1	0	-1.27102	0	-0.565594	0	0.705425	0
508	chr9:15304491-15308491	Peak in Promoter	4931406C07Rik	0	0	0	4.28423	5.15733	0	4.77839	3.77658	0	1.71806	-0.86964	0	2.68525	3.94156	0	2.73706	5.00435	0	0.688294	-0.319001	0	1	0	-1.27102	0	-0.565594	0	0.705425	0
509	chr7:34311591-34315591	Peak in Promoter	4931406P16Rik	0	0	0	3.56685	2.10012	0	6.51205	7.36183	1	3.20791	2.47544	0	2.33547	4.59651	0	1.6765	2.23949	0	10.685	8.12535	0	1	1	-0.770748	0	-0.712227	0	0.0585206	0
510	chr7:34310951-34314951	Peak in Promoter	4931406P16Rik	0	0	0	3.4653	1.97424	0	6.41002	7.36074	1	3.18975	2.47491	0	2.26348	4.44085	0	1.59591	2.0179	0	10.7198	8.06874	0	1	1	-0.770748	0	-0.712227	0	0.0585206	0
511	chr14:54604411-54608411	Peak in Promoter	4931414P19Rik	0	0	0	1.48855	4.07659	0	2.20764	4.10933	0	0.84636	0.136786	0	2.09784	2.7068	0	1.37746	2.17526	0	0.343095	0.724464	1	0	1	-0.490505	0	0.398668	0	0.889173	0
514	chr14:54603971-54607971	Peak in Promoter	4931414P19Rik	0	0	0	1.56112	4.12505	0	2.27438	4.05834	0	0.843018	0.162574	0	2.09475	2.68012	0	1.37388	2.11481	0	0.452767	0.779704	1	0	1	-0.490505	0	0.398668	0	0.889173	0
515	chr2:104025751-104029751	Peak in Promoter	4931422A03Rik	0	0	0	1.59085	3.94873	0	2.86657	5.2423	0	1.72891	0.638937	0	3.95647	4.33074	0	2.52418	3.5775	0	1.68738	1.82628	1	0	1	NA	NA	NA	NA	NA	NA
516	chr2:104026411-104030411	Peak in Promoter	4931422A03Rik	0	0	0	1.66049	3.8651	0	2.77988	5.38525	0	1.76966	0.915006	0	3.90498	4.42446	0	2.54825	3.34342	0	1.8229	1.97291	1	0	1	NA	NA	NA	NA	NA	NA
517	chr2:104026711-104030711	Peak in Promoter	4931422A03Rik	0	0	0	1.66626	3.98023	0	2.78408	5.60514	0	1.77876	0.885017	0	3.92211	4.54342	0	2.56366	3.41682	0	1.78776	2.13547	1	0	1	NA	NA	NA	NA	NA	NA
519	chr8:105287571-105291571	Peak in Promoter	4931428F04Rik	0	0	1	7.18309	10.0793	1	7.11452	9.10353	1	3.8302	1.78837	0	9.19966	8.2769	1	9.79042	8.28538	1	1.71405	1.22031	0	1	0	-0.156868	0	2.30497	1	2.46183	1
521	chr8:105287231-105291231	Peak in Promoter	4931428F04Rik	0	0	1	7.18856	10.1281	1	7.11104	9.15987	1	3.79123	1.97838	0	9.1978	8.47581	1	9.78104	8.44872	1	1.66052	0.767854	0	1	0	-0.156868	0	2.30497	1	2.46183	1
522	chr1:31220791-31224791	Peak in Promoter	4931428L18Rik	0	0	0	-0.267449	1.17312	0	-0.350483	-0.0758477	0	0.487175	0.348718	0	0.551407	-0.431806	0	0.171967	-1.89914	0	0.35279	0.602041	1	0	1	0.377111	0	-0.535835	0	-0.912945	0
523	chr10:82314191-82318191	Peak in Promoter	4932415D10Rik	0	0	0	-0.542428	-0.508427	0	-0.642687	-2.37976	0	-0.113688	-2.19082	0	-0.136643	-2.02226	0	-0.00187717	-0.490989	0	-0.276722	-1.04662	1	0	1	NA	NA	NA	NA	NA	NA
524	chr3:36861091-36865091	Peak in Promoter	4932438A13Rik	0	0	0	7.98032	9.93827	1	12.2432	10.4628	1	4.59145	4.86504	0	4.59384	6.65834	0	2.84803	4.64003	0	2.2732	4.69684	0	1	0	-1.03547	0	-1.08551	0	-0.0500459	0
526	chr3:36860251-36864251	Peak in Promoter	4932438A13Rik	0	0	0	8.02535	9.99478	1	12.3093	10.5417	1	4.61453	4.8535	0	4.56001	6.77665	0	2.85104	4.69107	0	2.31852	4.74715	0	1	0	-1.03547	0	-1.08551	0	-0.0500459	0
528	chr8:13703851-13707851	Peak in Promoter	4932443I19Rik	0	0	0	7.85846	4.00412	0	9.16854	4.05735	0	3.67083	3.90623	0	2.38726	1.43548	0	1.14762	0.24366	0	0.906706	1.01142	1	0	1	0.377111	0	0.786094	0	0.408983	0
530	chr8:87562531-87566531	Peak in Promoter	4933402J07Rik	0	0	0	-0.454454	-0.0790884	0	-0.377891	-0.182889	0	-0.157883	-1.19813	0	0.153548	0.482965	0	0.0223005	0.542507	0	0.147272	-0.359161	1	0	1	0.377111	0	0.786094	0	0.408983	0
535	chr1:36707691-36711691	Peak in Promoter	4933424G06Rik	0	0	1	4.08396	7.46533	0	7.27938	9.25546	1	2.77569	0.454762	0	8.01872	7.59495	1	5.93422	5.77975	1	2.99665	5.56815	0	1	0	1.37711	0	0.616169	0	-0.760942	0
536	chr1:36708091-36712091	Peak in Promoter	4933424G06Rik	0	0	1	4.02395	7.40824	0	7.26273	9.31722	1	2.77418	0.488578	0	8.01729	7.6142	1	5.90575	5.74167	1	2.90408	5.72185	0	1	0	1.37711	0	0.616169	0	-0.760942	0
537	chr1:36707411-36711411	Peak in Promoter	4933424G06Rik	0	0	1	4.0358	7.48469	0	7.18873	9.32923	1	2.64138	0.855431	0	8.02696	7.60169	1	5.93252	5.79678	1	2.9874	5.48088	0	1	0	1.37711	0	0.616169	0	-0.760942	0
540	chr15:84985611-84989611	Peak in Promoter	5031439G07Rik	0	0	1	4.02939	6.9566	0	7.21577	6.83076	1	3.11156	0.0976159	0	7.78689	5.64347	1	5.21437	5.35579	1	4.14098	2.39844	0	1	0	-0.261531	0	-2.18093	0	-1.9194	0
542	chr15:84986131-84990131	Peak in Promoter	5031439G07Rik	0	0	1	4.01065	6.99924	0	7.25199	7.10527	1	3.08788	0.0869748	0	7.79265	5.83091	1	5.19858	5.3693	1	4.14067	3.05523	0	1	0	-0.261531	0	-2.18093	0	-1.9194	0
543	chr3:108534611-108538611	Peak in Promoter	5330417C22Rik	0	0	0	5.55638	3.63011	0	10.5251	6.25317	1	4.42116	3.17039	0	5.40622	5.06508	1	1.82377	1.74739	0	4.96542	6.37899	0	0	1	0.377111	0	-0.535835	0	-0.912945	0
544	chr3:108535471-108539471	Peak in Promoter	5330417C22Rik	0	0	0	5.56093	3.75334	0	10.4905	6.27629	1	4.35676	3.03749	0	5.38	4.91832	1	1.86225	1.62775	0	4.95957	6.34215	0	0	1	0.377111	0	-0.535835	0	-0.912945	0
545	chr3:108535111-108539111	Peak in Promoter	5330417C22Rik	0	0	0	5.51395	3.64275	0	10.5034	6.24451	1	4.36831	3.03723	0	5.39293	4.94792	1	1.83382	1.59998	0	4.97865	6.29905	0	0	1	0.377111	0	-0.535835	0	-0.912945	0
546	chr3:108534871-108538871	Peak in Promoter	5330417C22Rik	0	0	0	5.55622	3.634	0	10.5157	6.23689	1	4.43483	3.09752	0	5.40743	4.97942	1	1.82261	1.62495	0	4.98448	6.33502	0	0	1	0.377111	0	-0.535835	0	-0.912945	0
547	chr5:109688071-109692071	Peak in Promoter	5430403G16Rik	0	0	0	3.20511	4.76911	0	2.48753	4.2535	0	0.746453	-1.30419	0	2.27683	3.53124	0	2.7738	3.91501	0	0.177364	-1.93057	0	1	1	NA	NA	NA	NA	NA	NA
548	chr5:109688811-109692811	Peak in Promoter	5430403G16Rik	0	0	0	3.18681	4.75238	0	2.51071	4.22113	0	0.775188	-1.39503	0	2.3062	3.51284	0	2.76837	3.85188	0	0.171187	-1.76345	0	1	1	NA	NA	NA	NA	NA	NA
549	chr5:109689151-109693151	Peak in Promoter	5430403G16Rik	0	0	0	3.17169	4.7401	0	2.4831	4.21445	0	0.730378	-1.59784	0	2.29816	3.52337	0	2.76209	3.87532	0	0.17451	-1.96214	0	1	1	NA	NA	NA	NA	NA	NA
550	chrX:85868231-85872231	Peak in Promoter	5430427O19Rik	0	1	0	3.63014	5.0909	0	4.12188	4.359	0	2.4482	3.1136	0	6.58192	5.88692	1	6.06321	6.66519	1	0.395288	-1.24522	1	0	0	-0.13968	0	0.147655	0	0.287336	0
551	chrX:85868511-85872511	Peak in Promoter	5430427O19Rik	0	0	0	3.21718	5.01325	0	3.45898	4.21606	0	2.39862	3.15669	0	6.33248	5.83214	1	5.91166	6.66828	1	0.345508	-0.842924	1	0	0	-0.13968	0	0.147655	0	0.287336	0
553	chr4:126607771-126611771	Peak in Promoter	5730409E04Rik	0	0	0	1.43029	1.98562	0	-0.223637	-1.1718	0	0.194736	-0.763679	0	0.0687489	-0.722098	0	0.591198	0.959512	0	1.43719	2.03801	1	0	1	-0.207852	0	-5.66512	0	-5.45727	0
554	chr4:126607931-126611931	Peak in Promoter	5730409E04Rik	0	0	0	1.44104	1.99747	0	-0.219602	-1.23008	0	0.204292	-0.731573	0	0.0651879	-0.768281	0	0.599354	0.953303	0	1.45111	2.03957	1	0	1	-0.207852	0	-5.66512	0	-5.45727	0
555	chr11:80376031-80380031	Peak in Promoter	5730455P16Rik	0	0	0	1.48359	4.22264	0	2.97884	4.57191	0	0.611349	0.378048	0	2.36819	3.42004	0	1.08198	2.81507	0	1.05294	1.27118	1	0	1	-0.369603	0	-0.325617	0	0.0439862	0
558	chr11:26208511-26212511	Peak in Promoter	5730522E02Rik	0	0	0	0.0663039	-1.39079	0	2.5624	4.06644	0	1.4225	2.25424	0	4.05665	6.2444	0	0.450773	1.69267	0	5.21606	6.8316	0	0	1	-0.207852	0	0.464165	0	0.672017	0
559	chr11:26208871-26212871	Peak in Promoter	5730522E02Rik	0	0	0	0.0480987	-1.45935	0	2.54384	4.06688	0	1.4218	2.25975	0	4.04138	6.23637	0	0.442759	1.72743	0	5.1395	6.79283	0	0	1	-0.207852	0	0.464165	0	0.672017	0
560	chr1:136232131-136236131	Peak in Promoter	5730559C18Rik	0	1	0	4.60463	6.31466	0	7.24599	7.57933	1	3.72164	4.58646	0	10.8454	9.25437	1	8.06123	8.80508	1	1.95367	3.69042	1	0	0	-2.09303	0	4.2574	1	6.35043	1
561	chr1:136232891-136236891	Peak in Promoter	5730559C18Rik	0	0	0	4.12704	6.41731	0	6.34951	7.57696	1	3.75224	4.66853	0	10.2943	9.25162	1	7.77308	8.90144	1	1.54116	3.39089	1	0	0	-2.09303	0	4.2574	1	6.35043	1
562	chr1:136232571-136236571	Peak in Promoter	5730559C18Rik	0	0	0	4.56516	6.35246	0	7.18615	7.70094	1	3.72978	4.56674	0	10.8232	9.32478	1	8.05189	8.84169	1	1.9172	3.74231	1	0	0	-2.09303	0	4.2574	1	6.35043	1
563	chr1:136232311-136236311	Peak in Promoter	5730559C18Rik	0	0	0	4.60195	6.37912	0	7.25093	7.72621	1	3.73096	4.55357	0	10.8443	9.30687	1	8.05573	8.82159	1	1.94875	3.81842	1	0	0	-2.09303	0	4.2574	1	6.35043	1
564	chr4:136460571-136464571	Peak in Promoter	6030445D17Rik	0	0	0	-0.179945	-0.889862	0	1.70805	2.24699	0	1.27679	0.0594654	0	2.41163	2.71772	0	0.614387	0.0774819	0	2.73027	3.81241	1	0	1	NA	NA	NA	NA	NA	NA
565	chr4:136460931-136464931	Peak in Promoter	6030445D17Rik	0	0	0	-0.232579	-1.45259	0	1.67353	2.11564	0	1.23802	-0.0368785	0	2.40595	2.62647	0	0.62018	0.0533054	0	2.7625	3.7648	1	0	1	NA	NA	NA	NA	NA	NA
566	chr8:106498191-106502191	Peak in Promoter	6030452D12Rik	0	0	0	0.0699663	0.713404	0	7.66883	4.37195	0	0.311083	-0.34403	0	5.27521	3.37721	0	0.0652091	-1.16527	0	8.87562	4.51758	1	0	1	NA	NA	NA	NA	NA	NA
567	chr15:12822731-12826731	Peak in Promoter	6030458C11Rik	0	0	1	4.80349	7.7853	0	5.06028	7.15608	1	3.20444	0.727117	0	6.49483	7.23645	1	7.04313	6.92376	1	0.682334	0.110279	0	1	0	-0.454729	0	0.484875	0	0.939603	0
568	chr15:12823131-12827131	Peak in Promoter	6030458C11Rik	0	0	1	4.81751	7.80545	0	5.06026	7.17505	1	3.21924	0.779779	0	6.50165	7.26785	1	7.0409	6.95255	1	0.716393	0.2051	0	1	0	-0.454729	0	0.484875	0	0.939603	0
569	chr15:12821791-12825791	Peak in Promoter	6030458C11Rik	0	0	1	4.79536	7.90289	0	5.07708	7.43518	1	3.26909	0.772491	0	6.47321	7.49715	1	7.0262	7.01589	1	0.55953	0.548958	0	1	0	-0.454729	0	0.484875	0	0.939603	0
571	chr11:117795171-117799171	Peak in Promoter	6030468B19Rik	0	1	0	10.5955	8.37893	1	12.6469	8.3825	1	2.7744	1.86376	0	8.24973	6.62395	1	6.20615	6.36688	1	1.07031	2.42417	1	0	0	-0.944818	0	0.464165	0	1.40898	0
572	chr11:117796451-117800451	Peak in Promoter	6030468B19Rik	0	0	0	11.8728	6.84145	1	12.6657	8.1003	1	3.86621	2.0184	0	10.0438	6.8111	1	6.21469	5.79101	1	7.38816	4.3248	1	0	0	-0.944818	0	0.464165	0	1.40898	0
573	chr12:31166311-31170311	Peak in Promoter	6030469F06Rik	0	0	0	-0.606192	-1.7017	0	0.826986	1.71309	0	-0.102845	-0.624497	0	1.09154	1.48016	0	-0.00358303	-1.60458	0	2.48935	2.8877	1	0	1	0.377111	0	0.201131	0	-0.17598	0
575	chrX:38770731-38774731	Peak in Promoter	6030498E09Rik	0	0	0	1.15238	1.89189	0	-0.512853	-0.251678	0	-0.199498	-0.744464	0	-0.0966046	-0.583592	0	1.19936	2.02388	0	2.28163	1.62233	1	0	1	0.377111	0	0.464165	0	0.0870549	0
576	chr7:139976751-139980751	Peak in Promoter	6430531B16Rik	0	0	0	0.0707668	0.669614	0	-0.489453	-1.53251	0	1.68338	2.67849	0	1.11334	0.912899	0	0.331473	0.128562	0	0.743078	0.452436	1	0	1	-0.470886	0	-2.71216	0	-2.24127	0
577	chr8:120111991-120115991	Peak in Promoter	6430548M08Rik	0	0	0	3.38479	6.18334	0	3.3256	2.68359	0	7.32318	3.74214	0	1.19622	2.27837	0	7.4104	5.41323	1	6.16883	4.30437	0	1	0	-4.65264	0	-9.48401	0	-4.83137	0
579	chr8:120112691-120116691	Peak in Promoter	6430548M08Rik	0	0	0	3.37964	6.1647	0	6.68337	4.62291	0	6.99842	4.34157	0	3.8	4.08136	0	7.18807	5.67035	1	9.90376	5.71009	0	1	0	-4.65264	0	-9.48401	0	-4.83137	0
581	chr2:156006031-156010031	Peak in Promoter	6430550D23Rik	0	0	0	4.69092	7.86872	0	3.37548	5.44832	0	5.06214	-0.305373	0	4.10049	3.83393	0	6.50095	4.57311	0	1.22104	-0.173915	0	1	0	-0.944818	0	-0.535835	0	0.408983	0
582	chr2:156006451-156010451	Peak in Promoter	6430550D23Rik	0	0	0	4.69727	7.84871	0	3.33558	5.41692	0	5.07766	-0.313189	0	4.07178	3.81557	0	6.50445	4.56885	0	1.18756	-0.18034	0	1	0	-0.944818	0	-0.535835	0	0.408983	0
585	chr8:36455611-36459611	Peak in Promoter	6430573F11Rik	0	0	0	2.63398	3.43132	0	3.30374	4.12829	0	0.86967	0.269048	0	1.72358	2.93221	0	1.25583	1.57558	0	0.472505	1.81162	1	0	1	2.01454	1	4.59345	1	2.57891	1
587	chr8:36455931-36459931	Peak in Promoter	6430573F11Rik	0	0	0	3.11212	3.68337	0	3.71316	4.35264	0	1.01703	0.402127	0	1.75803	3.01635	0	1.2847	1.68438	0	0.472522	1.77502	1	0	1	2.01454	1	4.59345	1	2.57891	1
588	chr4:115888411-115892411	Peak in Promoter	6430628N08Rik	0	0	0	-0.376819	-0.266534	0	-0.251153	0.562801	0	0.318979	0.90112	0	0.0363666	-1.66549	0	0.038297	-1.05376	0	0.20966	0.851403	1	0	1	NA	NA	NA	NA	NA	NA
589	chr13:62622171-62626171	Peak in Promoter	6720489N17Rik	0	0	0	0.2473	1.24332	0	-0.34353	-0.839017	0	1.22737	0.898239	0	0.127009	-1.33942	0	-0.0294145	-2.61888	0	-0.130813	-0.342625	1	0	1	-1.87923	0	-1.59345	0	0.285784	0
591	chr18:77711571-77715571	Peak in Promoter	8030462N17Rik	0	0	0	2.57278	5.94485	0	3.66109	5.32251	0	0.996689	-0.485662	0	3.61451	4.80918	0	2.51084	4.56433	0	2.31416	1.60669	0	1	1	-0.0812544	0	-0.37468	0	-0.293425	0
592	chr18:77711051-77715051	Peak in Promoter	8030462N17Rik	0	0	0	2.56062	6.05635	0	3.64902	5.51453	0	0.939198	-0.520113	0	3.57487	5.01221	0	2.51111	4.69363	0	2.2807	1.80952	0	1	1	-0.0812544	0	-0.37468	0	-0.293425	0
593	chr18:77711371-77715371	Peak in Promoter	8030462N17Rik	0	0	0	2.55832	5.96046	0	3.64668	5.3357	0	0.979314	-0.153994	0	3.6184	4.89244	0	2.51667	4.60678	0	2.32521	1.72209	0	1	1	-0.0812544	0	-0.37468	0	-0.293425	0
594	chr18:77712011-77716011	Peak in Promoter	8030462N17Rik	0	0	0	2.61032	6.0795	0	3.81102	5.44628	0	1.03596	-0.317119	0	3.60626	4.78113	0	2.49629	4.53123	0	2.25761	1.74297	0	1	1	-0.0812544	0	-0.37468	0	-0.293425	0
595	chr18:77712471-77716471	Peak in Promoter	8030462N17Rik	0	0	0	2.61268	6.28466	0	3.8032	5.56382	0	1.02592	-0.121685	0	3.6137	4.81325	0	2.47474	4.60836	0	2.18433	1.65136	0	1	1	-0.0812544	0	-0.37468	0	-0.293425	0
596	chr6:116648671-116652671	Peak in Promoter	8430408G22Rik	0	0	0	1.37254	3.19248	0	-0.317229	-0.657943	0	6.52851	5.4182	1	3.36489	3.3536	0	2.17784	1.86152	0	1.07908	2.3093	1	0	1	-6.60303	0	-0.461834	0	6.1412	1
597	chr12:24095431-24099431	Peak in Promoter	9030624G23Rik	0	0	0	-0.641017	-1.5962	0	-0.579739	-1.20186	0	-0.350422	-2.5692	0	-0.20631	-1.70824	0	-0.269138	-2.32684	0	-0.486955	-1.42349	1	0	1	-1.85171	0	-1.39382	0	0.457893	0
599	chr7:118738371-118742371	Peak in Promoter	9030624J02Rik	0	0	0	2.41494	5.35666	0	5.65301	7.49856	1	1.7728	0.850809	0	6.53995	7.00261	1	3.24578	5.62622	0	3.10268	4.82635	0	1	0	-0.344374	0	-0.797789	0	-0.453415	0
601	chr7:118739171-118743171	Peak in Promoter	9030624J02Rik	0	0	0	2.14463	5.4519	0	5.54435	7.53273	1	2.13341	1.12555	0	6.31783	7.186	1	3.29569	5.74556	0	3.48762	4.68474	0	1	0	-0.344374	0	-0.797789	0	-0.453415	0
602	chr7:118738151-118742151	Peak in Promoter	9030624J02Rik	0	0	0	2.38424	5.32081	0	5.64394	7.50359	1	1.76206	0.826209	0	6.54354	6.98268	1	3.22259	5.55026	0	3.09581	4.80487	0	1	0	-0.344374	0	-0.797789	0	-0.453415	0
603	chr7:118738671-118742671	Peak in Promoter	9030624J02Rik	0	0	0	2.42097	5.63029	0	5.70518	7.56119	1	2.20898	1.40314	0	6.62371	7.12804	1	3.68605	6.03904	0	3.38633	4.96116	0	1	0	-0.344374	0	-0.797789	0	-0.453415	0
604	chr17:40878651-40882651	Peak in Promoter	9130008F23Rik	0	0	0	0.65767	0.725829	0	1.40239	2.37174	0	1.73862	3.54274	0	3.18657	5.2057	0	2.29404	4.26461	0	0.257905	1.79802	1	0	1	-4.40949	0	-1.89198	0	2.51751	1
605	chr17:40878011-40882011	Peak in Promoter	9130008F23Rik	0	0	0	0.666919	0.834859	0	1.39471	2.37072	0	1.7523	3.4457	0	3.18958	5.11872	0	2.32264	4.25422	0	0.281725	1.64205	1	0	1	-4.40949	0	-1.89198	0	2.51751	1
606	chr19:45995511-45999511	Peak in Promoter	9130011E15Rik	0	0	1	6.06474	6.9468	1	9.89841	7.63114	1	1.21792	0.422003	0	8.50988	7.35108	1	5.09608	6.50875	1	3.13546	4.30562	0	1	0	-0.307388	0	-0.517687	0	-0.2103	0
607	chr19:45996571-46000571	Peak in Promoter	9130011E15Rik	0	0	1	6.10712	6.99379	1	9.83925	7.57196	1	1.17887	0.410245	0	8.45007	7.32095	1	5.134	6.5328	1	3.14394	3.9707	0	1	0	-0.307388	0	-0.517687	0	-0.2103	0
608	chr19:45996291-46000291	Peak in Promoter	9130011E15Rik	0	0	1	6.07767	6.9373	1	9.83209	7.5256	1	1.19782	0.495266	0	8.47357	7.29934	1	5.12223	6.49009	1	3.17093	3.97758	0	1	0	-0.307388	0	-0.517687	0	-0.2103	0
609	chr19:45995951-45999951	Peak in Promoter	9130011E15Rik	0	0	1	6.08124	6.92973	1	9.83799	7.52841	1	1.23991	0.344019	0	8.48511	7.29225	1	5.13595	6.47955	1	3.16969	4.01057	0	1	0	-0.307388	0	-0.517687	0	-0.2103	0
610	chr7:127385231-127389231	Peak in Promoter	9130019O22Rik	0	0	0	-0.356153	-0.464582	0	0.834936	1.25199	0	0.492141	-0.366341	0	1.99501	1.95125	0	0.421707	0.461646	0	1.86124	1.64818	0	1	1	-0.422865	0	0.142237	0	0.565102	0
612	chr7:128236011-128240011	Peak in Promoter	9130023H24Rik	0	0	0	10.3246	11.6419	1	9.20453	8.95452	1	4.54397	2.12779	0	8.72216	11.0848	0	10.4745	11.6343	0	3.49056	2.56225	0	0	0	-0.474367	0	-0.346173	0	0.128194	0
613	chr7:128235531-128239531	Peak in Promoter	9130023H24Rik	0	0	0	10.3054	11.7403	1	9.19944	9.10696	1	4.51597	2.09373	0	8.71447	11.187	0	10.4703	11.7152	0	3.48975	2.57419	0	0	0	-0.474367	0	-0.346173	0	0.128194	0
614	chr7:128236591-128240591	Peak in Promoter	9130023H24Rik	0	0	1	10.3439	11.6875	1	9.23003	9.03509	1	4.59081	2.26392	0	8.73979	11.082	1	10.4808	11.6244	1	3.50628	2.68301	0	1	0	-0.474367	0	-0.346173	0	0.128194	0
615	chr11:69118691-69122691	Peak in Promoter	9130213A22Rik	0	0	0	2.48817	5.08986	0	3.08468	5.48783	0	0.853878	0.567322	0	2.38859	4.89499	0	1.75129	4.70027	0	0.735265	0.998117	1	0	1	NA	NA	NA	NA	NA	NA
616	chr11:69119271-69123271	Peak in Promoter	9130213A22Rik	0	0	0	4.95211	7.64872	1	6.59464	7.96767	1	1.36857	0.554478	0	5.07124	8.12426	1	3.53359	8.14195	0	0.947074	2.47032	1	0	1	NA	NA	NA	NA	NA	NA
617	chr11:69119691-69123691	Peak in Promoter	9130213A22Rik	0	0	0	8.39876	10.0035	1	7.74519	7.41554	1	2.26942	0.437781	0	5.54996	8.723	1	7.03176	10.3292	1	5.0299	2.78831	1	0	0	NA	NA	NA	NA	NA	NA
618	chr11:69119911-69123911	Peak in Promoter	9130213A22Rik	0	0	0	10.8797	11.2778	1	9.20386	7.49034	1	2.3443	-0.384529	0	6.19314	9.00066	1	8.1654	11.5226	1	4.99768	3.80837	1	0	0	NA	NA	NA	NA	NA	NA
619	chr11:69120131-69124131	Peak in Promoter	9130213A22Rik	0	0	0	11.2029	10.9706	1	9.58573	7.68884	1	2.71152	-0.5616	0	6.18237	8.74271	1	8.16197	10.1671	1	5.005	3.39744	1	0	0	NA	NA	NA	NA	NA	NA
620	chr11:69120451-69124451	Peak in Promoter	9130213A22Rik	0	1	0	12.5804	11.6037	1	9.83731	7.8363	1	2.9172	-0.406211	0	6.88698	8.94958	1	10.2395	10.7436	1	5.75253	4.19816	1	0	0	NA	NA	NA	NA	NA	NA
621	chr11:69120831-69124831	Peak in Promoter	9130213A22Rik	0	0	0	12.5056	11.1154	1	9.64416	7.41319	1	2.9325	0.415587	0	7.00999	8.68004	1	10.5873	10.7076	1	6.14676	4.30542	1	0	0	NA	NA	NA	NA	NA	NA
626	chr11:69123391-69127391	Peak in Promoter	9130213A22Rik	0	0	0	10.0521	10.1151	1	7.07562	5.22798	1	2.86377	0.834556	0	6.26176	6.03066	0	9.65308	9.67174	0	6.89382	4.90803	0	0	0	NA	NA	NA	NA	NA	NA
627	chr5:66002971-66006971	Peak in Promoter	9130230L23Rik	0	0	0	-0.439299	-0.847544	0	-0.505205	-1.70899	0	0.536772	1.15359	0	0.356043	0.287698	0	0.48254	0.510816	0	0.248685	-0.313971	1	0	1	0.377111	0	-1.1208	0	-1.49791	0
628	chr15:58032331-58036331	Peak in Promoter	9130401M01Rik	0	0	0	4.33267	6.91192	0	7.79635	6.02953	1	1.0757	-0.208419	0	7.26287	5.34544	1	4.49826	5.66407	0	2.61232	1.33821	1	0	1	-0.413273	0	-0.105265	0	0.308007	0
629	chr15:58031911-58035911	Peak in Promoter	9130401M01Rik	0	0	0	4.29947	6.91304	0	7.79158	6.02883	1	1.08753	-0.0454329	0	7.27462	5.35759	1	4.47983	5.65651	0	2.59138	1.36835	1	0	1	-0.413273	0	-0.105265	0	0.308007	0
632	chr2:9887411-9891411	Peak in Promoter	9230102O04Rik	0	0	0	2.19278	5.25318	0	4.70205	5.96378	0	1.70437	3.07581	0	1.69935	2.51731	0	0.377219	0.295497	0	1.6032	2.6342	1	0	1	0.377111	0	0.464165	0	0.0870549	0
633	chr9:8041271-8045271	Peak in Promoter	9230110C19Rik	0	0	0	7.29602	5.00295	1	0.602104	1.07987	0	0.477615	-1.46853	0	1.60378	0.726444	0	4.2447	4.75201	0	13.8367	6.20868	0	1	0	-1.79281	0	-0.798869	0	0.993945	0
634	chr9:8040191-8044191	Peak in Promoter	9230110C19Rik	0	0	0	7.29185	4.97728	1	0.700427	1.0847	0	0.473262	-1.54607	0	1.63512	0.783988	0	4.19874	4.75125	0	13.898	6.24708	0	1	0	-1.79281	0	-0.798869	0	0.993945	0
635	chr9:8040851-8044851	Peak in Promoter	9230110C19Rik	0	0	0	7.29123	4.96073	1	0.625491	0.887877	0	0.4887	-1.55386	0	1.59926	0.637059	0	4.20644	4.72855	0	13.8203	6.20868	0	1	0	-1.79281	0	-0.798869	0	0.993945	0
636	chr12:103405671-103409671	Peak in Promoter	9330161L09Rik	0	0	0	-0.359522	-1.33793	0	-0.356889	-1.02291	0	0.132892	-0.700521	0	-0.108273	-1.29437	0	0.0636683	-2.28342	0	0.0501585	-0.982335	1	0	1	NA	NA	NA	NA	NA	NA
637	chr5:9263731-9267731	Peak in Promoter	9330182L06Rik	0	0	0	0.450012	0.16023	0	0.818755	1.62373	0	1.08206	0.703958	0	0.223235	0.625845	0	0.0636229	-0.676515	0	0.599129	2.04668	1	0	1	1.37711	0	2.73165	1	1.35454	0
638	chr5:9264031-9268031	Peak in Promoter	9330182L06Rik	0	0	0	0.443135	-0.0130515	0	0.818075	1.57314	0	1.0342	0.525203	0	0.198621	0.443423	0	0.0451959	-0.910173	0	0.576814	2.03308	1	0	1	1.37711	0	2.73165	1	1.35454	0
641	chr4:156107891-156111891	Peak in Promoter	9430015G10Rik	0	0	1	5.44434	8.62631	1	14.0859	10.7761	1	3.84612	1.16867	0	14.1458	8.94861	1	7.28233	6.86667	1	7.7632	7.21475	0	1	0	-0.754296	0	-0.0672642	0	0.687031	0
642	chr4:156107071-156111071	Peak in Promoter	9430015G10Rik	0	0	1	5.3087	8.66443	1	13.9283	10.878	1	3.71879	0.415031	0	14.1331	8.98032	1	7.26564	6.88445	1	7.77981	7.27131	0	1	0	-0.754296	0	-0.0672642	0	0.687031	0
643	chr4:156108291-156112291	Peak in Promoter	9430015G10Rik	0	0	1	5.43878	8.62487	1	14.0679	10.7847	1	3.8342	1.03657	0	14.1125	8.94168	1	7.25552	6.8265	1	7.72688	7.2439	0	1	0	-0.754296	0	-0.0672642	0	0.687031	0
644	chr4:156107331-156111331	Peak in Promoter	9430015G10Rik	0	0	1	5.31048	8.5914	1	13.9215	10.8216	1	3.73866	0.561315	0	14.1388	8.93301	1	7.26633	6.84565	1	7.78914	7.21539	0	1	0	-0.754296	0	-0.0672642	0	0.687031	0
645	chr7:137409051-137413051	Peak in Promoter	9430038I01Rik	0	0	1	3.78353	6.02218	0	4.71699	6.26354	0	2.29136	2.26949	0	6.31737	7.21969	1	5.39713	7.22157	1	1.27273	1.6496	0	1	0	-0.102633	0	-0.323773	0	-0.22114	0
646	chr7:137408491-137412491	Peak in Promoter	9430038I01Rik	0	0	1	3.78539	6.03205	0	4.70818	6.24732	0	2.31433	2.44217	0	6.2956	7.23688	1	5.39208	7.25564	1	1.2365	1.58478	0	1	0	-0.102633	0	-0.323773	0	-0.22114	0
647	chr7:137409591-137413591	Peak in Promoter	9430038I01Rik	0	0	1	3.76553	6.05513	0	4.73331	6.27767	0	2.2839	2.33888	0	6.34033	7.28025	1	5.40255	7.26799	1	1.27179	1.68691	0	1	0	-0.102633	0	-0.323773	0	-0.22114	0
648	chr7:137408791-137412791	Peak in Promoter	9430038I01Rik	0	0	1	3.77813	6.02333	0	4.71415	6.26145	0	2.29686	2.33761	0	6.30632	7.21823	1	5.39254	7.2321	1	1.25567	1.66991	0	1	0	-0.102633	0	-0.323773	0	-0.22114	0
649	chr15:34354811-34358811	Peak in Promoter	9430069I07Rik	0	0	0	-0.449458	-0.329746	0	0.825218	2.58011	0	4.53158	4.90992	0	1.21953	0.700163	0	2.96825	3.71868	0	1.7565	2.78031	1	0	1	-1.62289	0	-1.91435	0	-0.291457	0
650	chr2:32573071-32577071	Peak in Promoter	9430097D07Rik	0	0	0	1.00171	-0.606122	0	-0.337489	-0.598183	0	0.797601	-0.233488	0	0.554005	-0.746105	0	0.725841	-0.957254	0	1.76237	0.154517	1	0	1	NA	NA	NA	NA	NA	NA
651	chr2:32573751-32577751	Peak in Promoter	9430097D07Rik	0	0	0	0.929373	-0.808033	0	-0.393291	-1.35035	0	0.793545	-0.0587185	0	0.576301	-0.469258	0	0.748303	-0.508124	0	1.72424	0.0314321	1	0	1	NA	NA	NA	NA	NA	NA
653	chr11:52395051-52399051	Peak in Promoter	9530068E07Rik	0	0	1	4.25218	7.47235	0	7.11328	7.57635	1	3.33766	1.30545	0	7.39051	7.17189	1	5.60225	7.0182	1	3.17566	2.98968	0	1	0	-0.25441	0	-0.390933	0	-0.136523	0
654	chr11:52394211-52398211	Peak in Promoter	9530068E07Rik	0	0	1	4.23652	7.47614	0	7.1351	7.51142	1	3.27962	1.64353	0	7.36309	7.14839	1	5.57578	7.15027	1	3.2204	3.17318	0	1	0	-0.25441	0	-0.390933	0	-0.136523	0
655	chr11:52394411-52398411	Peak in Promoter	9530068E07Rik	0	0	1	4.30353	7.52336	0	7.17732	7.53089	1	3.30009	1.2841	0	7.36749	7.11653	1	5.58428	7.05795	1	3.21305	3.14013	0	1	0	-0.25441	0	-0.390933	0	-0.136523	0
657	chr11:52393511-52397511	Peak in Promoter	9530068E07Rik	0	0	0	4.02754	7.5808	0	6.89351	8.39782	1	2.50567	0.0213185	0	6.91701	7.20898	1	4.5763	6.3059	0	2.03473	3.9357	0	1	0	-0.25441	0	-0.390933	0	-0.136523	0
658	chr11:52394831-52398831	Peak in Promoter	9530068E07Rik	0	0	1	4.26612	7.47648	0	7.16492	7.58795	1	3.35875	1.19648	0	7.38913	7.12981	1	5.5941	6.97974	1	3.19245	3.0564	0	1	0	-0.25441	0	-0.390933	0	-0.136523	0
659	chr9:22409511-22413511	Peak in Promoter	9530077C05Rik	0	0	0	2.52312	4.12633	0	8.21311	5.06715	1	1.97642	1.03341	0	9.59502	4.97197	1	4.34384	4.22741	0	5.16523	3.47743	0	1	0	2.41273	1	1.9939	0	-0.418836	0
660	chr17:48144311-48148311	Peak in Promoter	9830107B12Rik	0	0	0	-0.462379	0.242692	0	0.650692	2.19542	0	-0.156299	-1.58781	0	0.684399	1.93149	0	0.0243082	-0.151951	0	1.17881	2.29171	1	0	1	-4.68898	0	-7.0996	0	-2.41062	0
661	chr14:70157871-70161871	Peak in Promoter	9930012K11Rik	0	0	1	5.95765	7.70317	1	14.528	10.2857	1	2.58024	2.01036	0	15.4735	10.2499	1	7.01066	8.48773	1	8.39748	7.21777	0	1	0	0.00199524	0	0.995941	0	0.993945	0
662	chr14:70158251-70162251	Peak in Promoter	9930012K11Rik	0	0	1	5.99351	7.75164	1	14.5306	10.327	1	2.61201	2.13698	0	15.4582	10.2643	1	7.00598	8.48772	1	8.37808	7.24135	0	1	0	0.00199524	0	0.995941	0	0.993945	0
663	chr14:70157511-70161511	Peak in Promoter	9930012K11Rik	0	0	1	5.95217	7.70901	1	14.5247	10.2749	1	2.57113	1.91134	0	15.484	10.2519	1	7.01213	8.49233	1	8.45329	7.22831	0	1	0	0.00199524	0	0.995941	0	0.993945	0
664	chr19:29803791-29807791	Peak in Promoter	9930021J03Rik	0	0	1	3.85898	7.07361	0	5.14667	8.17913	1	1.77554	2.14313	0	6.00565	8.83612	1	5.04231	7.83362	1	1.06168	3.195	0	1	0	-1.02399	0	-1.50026	0	-0.476269	0
665	chr19:29804591-29808591	Peak in Promoter	9930021J03Rik	0	0	1	3.76072	6.92101	0	5.10654	8.19487	1	1.70966	2.26762	0	6.0022	9.04871	1	5.04549	7.94137	1	1.00074	3.58612	0	1	0	-1.02399	0	-1.50026	0	-0.476269	0
666	chr19:29803531-29807531	Peak in Promoter	9930021J03Rik	0	0	1	3.78622	7.06912	0	5.07611	8.27187	1	1.76084	2.14339	0	5.99271	8.87532	1	5.02442	7.85876	1	1.06912	3.24025	0	1	0	-1.02399	0	-1.50026	0	-0.476269	0
667	chr19:29803231-29807231	Peak in Promoter	9930021J03Rik	0	0	1	3.77807	7.16978	0	5.05739	8.32575	1	1.77805	2.45126	0	5.98398	9.05175	1	5.01857	8.09298	1	1.08262	3.19113	0	1	0	-1.02399	0	-1.50026	0	-0.476269	0
668	chr19:29804091-29808091	Peak in Promoter	9930021J03Rik	0	0	1	3.79706	7.01819	0	5.16329	8.15265	1	1.74024	2.11224	0	6.00667	8.84185	1	5.04145	7.82602	1	1.05136	3.23613	0	1	0	-1.02399	0	-1.50026	0	-0.476269	0
671	chr15:95788431-95792431	Peak in Promoter	A130051J06Rik	0	0	0	3.89156	6.69988	0	9.88163	9.33813	1	2.254	-1.23363	0	8.92433	7.75306	1	4.19592	5.19555	0	4.96656	7.17142	0	1	0	NA	NA	NA	NA	NA	NA
672	chr15:95788811-95792811	Peak in Promoter	A130051J06Rik	0	0	0	4.0394	6.89516	0	10.0584	9.39284	1	2.27659	-1.19425	0	8.95624	7.76987	1	4.21913	5.23875	0	5.0025	7.1516	0	1	0	NA	NA	NA	NA	NA	NA
675	chr9:20866851-20870851	Peak in Promoter	A230050P20Rik	0	0	0	0.769213	2.89017	0	2.60377	4.43091	0	2.21529	1.31758	0	4.49621	4.83252	0	1.94087	3.35525	0	2.32226	3.08409	1	0	1	-1.32535	0	0.458929	0	1.78427	0
676	chr9:20867451-20871451	Peak in Promoter	A230050P20Rik	0	0	0	0.75739	2.85949	0	2.63252	4.4829	0	2.09078	0.710715	0	4.48155	4.84061	0	1.95916	3.49447	0	2.30401	3.00443	1	0	1	-1.32535	0	0.458929	0	1.78427	0
678	chr8:12277791-12281791	Peak in Promoter	A230072I06Rik	0	0	0	0.90962	2.02875	0	-0.284686	-0.339695	0	0.304547	0.465935	0	-0.0623013	-0.929259	0	0.595626	1.42229	0	0.879703	1.46451	1	0	1	NA	NA	NA	NA	NA	NA
679	chr8:12276431-12280431	Peak in Promoter	A230072I06Rik	0	0	0	0.8748	2.32565	0	-0.337606	-1.01183	0	0.291973	0.0778454	0	-0.0934199	-1.39653	0	0.573029	1.69206	0	0.852486	1.84683	1	0	1	NA	NA	NA	NA	NA	NA
681	chr4:153955611-153959611	Peak in Promoter	A430005L14Rik	0	0	1	3.19179	6.14359	0	3.99515	6.64734	0	4.81164	5.2918	0	8.5004	9.8902	1	7.99152	9.60661	1	1.07854	1.76016	0	1	0	-0.660462	0	0.217293	0	0.877755	0
682	chr4:153955231-153959231	Peak in Promoter	A430005L14Rik	0	0	1	3.20332	6.11127	0	3.99404	6.64116	0	4.76316	5.30866	0	8.47512	9.93382	1	7.98585	9.62117	1	1.08951	1.7779	0	1	0	-0.660462	0	0.217293	0	0.877755	0
684	chr4:153956051-153960051	Peak in Promoter	A430005L14Rik	0	0	1	3.18533	6.18565	0	3.99353	6.66935	0	4.7265	5.56946	0	8.45819	10.0254	1	7.96057	9.71131	1	1.08482	1.88843	0	1	0	-0.660462	0	0.217293	0	0.877755	0
685	chr5:138620851-138624851	Peak in Promoter	A430033K04Rik	0	0	0	4.82594	5.23696	0	5.25996	5.03977	1	1.20316	-0.735736	0	3.94951	3.79599	0	3.5995	3.61353	0	0.212339	0.258745	0	1	0	-0.853187	0	-0.258301	0	0.594886	0
686	chr5:138621711-138625711	Peak in Promoter	A430033K04Rik	0	0	0	4.87515	5.3243	0	5.24908	5.07892	1	1.13846	-0.556445	0	3.83468	3.90271	0	3.45551	3.73507	0	0.339975	0.670779	0	1	0	-0.853187	0	-0.258301	0	0.594886	0
688	chr8:3351331-3355331	Peak in Promoter	A430078G23Rik	0	0	0	5.37714	5.91255	1	3.62214	1.97369	0	9.20736	8.45435	1	9.18354	8.14213	1	13.0398	10.4597	1	1.77297	3.83211	1	0	0	-0.898902	0	-0.623502	0	0.2754	0
689	chr8:3351591-3355591	Peak in Promoter	A430078G23Rik	0	1	0	6.32951	6.60377	1	4.08566	2.6436	0	9.2754	8.26006	1	9.46875	8.20878	1	13.5783	10.5279	1	1.94046	3.99117	1	0	0	-0.898902	0	-0.623502	0	0.2754	0
691	chr8:3352151-3356151	Peak in Promoter	A430078G23Rik	0	0	1	8.96581	8.79221	1	11.6794	7.11627	1	9.89677	8.26324	1	16.5184	9.42367	1	16.7096	11.1542	1	5.17687	3.80578	0	1	0	-0.898902	0	-0.623502	0	0.2754	0
695	chr2:118760671-118764671	Peak in Promoter	A430105I19Rik	0	0	0	1.06905	0.0255588	0	1.4566	-0.169972	0	0.942375	0.184817	0	0.366593	-1.87997	0	0.357177	0.58268	0	0.883129	1.38642	1	0	1	-1.79281	0	-1.67334	0	0.119476	0
696	chr17:48165311-48169311	Peak in Promoter	A530064D06Rik	0	0	0	-0.43751	-1.27223	0	-0.06787	0.463055	0	1.29618	0.255213	0	0.294012	0.220564	0	0.362288	-0.615407	0	0.253215	1.20546	1	0	1	-3.90829	0	-8.06487	0	-4.15658	0
697	chr13:31556131-31560131	Peak in Promoter	A530084C06Rik	0	0	0	0.277125	0.773696	0	0.338235	1.83832	0	0.926046	-1.05612	0	0.648267	1.67429	0	0.477381	-0.648781	0	3.03724	5.32845	0	0	1	NA	NA	NA	NA	NA	NA
698	chr13:31557371-31561371	Peak in Promoter	A530084C06Rik	0	0	0	0.205292	0.494247	0	0.227847	1.8996	0	0.869724	-0.634937	0	0.53295	1.21709	0	0.509111	0.215376	0	2.98702	4.77955	1	0	1	NA	NA	NA	NA	NA	NA
699	chr13:31558051-31562051	Peak in Promoter	A530084C06Rik	0	0	0	0.202237	0.585917	0	0.147908	1.29236	0	0.800882	-0.607713	0	0.441431	0.803004	0	0.392933	0.215828	0	2.68119	4.32892	1	0	1	NA	NA	NA	NA	NA	NA
700	chr13:19730551-19734551	Peak in Promoter	A530099J19Rik	0	0	0	-0.376397	-1.0586	0	0.0763606	-0.0164035	0	0.525048	0.802912	0	0.588557	0.156431	0	0.19548	-0.904687	0	0.748406	0.953274	1	0	1	0.377111	0	-0.914346	0	-1.29146	0
707	chr3:107229291-107233291	Peak in Promoter	A630076J17Rik	0	0	0	4.40605	4.53654	0	3.95035	3.90665	0	0.86999	-1.08866	0	4.00975	3.49622	0	4.24664	3.89175	0	-0.269539	-1.18052	1	0	1	1.37711	0	2.20113	1	0.82402	0
712	chr4:108845811-108849811	Peak in Promoter	A730015C16Rik	0	0	0	4.49693	7.0109	0	9.4595	7.19506	1	1.02846	1.56415	0	5.71461	5.32374	1	1.96683	4.01371	0	4.23621	4.14301	1	0	1	NA	NA	NA	NA	NA	NA
713	chr4:108846151-108850151	Peak in Promoter	A730015C16Rik	0	0	0	4.51574	6.9633	0	9.45751	7.19452	1	1.11519	1.52973	0	5.73717	5.30715	1	1.97951	4.01937	0	4.24363	4.03916	1	0	1	NA	NA	NA	NA	NA	NA
714	chr14:55557971-55561971	Peak in Promoter	A730061H03Rik	0	0	1	4.5706	5.34409	0	3.82626	4.15138	0	4.13442	4.44798	0	5.87321	7.13814	1	8.81447	7.15553	1	4.78396	2.66428	0	1	0	NA	NA	NA	NA	NA	NA
715	chr14:55558411-55562411	Peak in Promoter	A730061H03Rik	0	0	1	4.60427	5.34021	0	3.8252	4.16785	0	4.11003	4.43453	0	5.85124	7.15278	1	8.80829	7.14563	1	4.80968	2.65857	0	1	0	NA	NA	NA	NA	NA	NA
716	chr14:55558791-55562791	Peak in Promoter	A730061H03Rik	0	0	1	4.61214	5.38388	0	3.86868	4.33881	0	4.09389	4.43343	0	5.85136	7.17199	1	8.8022	7.14956	1	4.84755	2.66577	0	1	0	NA	NA	NA	NA	NA	NA
717	chr5:107495691-107499691	Peak in Promoter	A830010M20Rik	0	0	0	0.00198582	-1.26732	0	0.605002	1.48259	0	0.221115	-1.99043	0	0.368606	1.05784	0	0.0965913	-1.12931	0	0.703041	2.63216	1	0	1	-0.845282	0	-1.73048	0	-0.8852	0
719	chr1:11412291-11416291	Peak in Promoter	A830018L16Rik	0	0	0	-0.177258	-0.82929	0	-0.29958	0.132438	0	0.321646	-2.06292	0	0.376977	-0.107292	0	0.0010341	-1.268	0	0.915332	2.18842	1	0	1	-0.207852	0	-1.91435	0	-1.70649	0
720	chr11:24072391-24076391	Peak in Promoter	A830031A19Rik	0	0	0	0.656699	1.9911	0	3.93455	5.0637	0	1.85633	0.860895	0	3.78491	4.52118	0	1.40489	2.33964	0	3.35903	4.69638	1	0	1	NA	NA	NA	NA	NA	NA
721	chr11:24073471-24077471	Peak in Promoter	A830031A19Rik	0	0	0	1.20465	3.23027	0	9.06022	8.05405	1	3.5218	3.30678	0	11.0284	8.19756	1	4.15216	5.44439	0	8.71816	8.02444	0	1	0	NA	NA	NA	NA	NA	NA
723	chr11:24075551-24079551	Peak in Promoter	A830031A19Rik	0	0	1	3.76483	4.42677	0	8.62578	8.20755	1	13.8874	8.59367	1	18.5844	10.5009	1	8.27315	7.58922	1	12.0675	10.0989	0	1	0	NA	NA	NA	NA	NA	NA
724	chr11:24076031-24080031	Peak in Promoter	A830031A19Rik	0	0	1	3.86473	4.73585	0	9.13244	9.21917	1	14.2794	8.85823	1	19.6385	11.311	1	9.06318	8.31365	1	12.367	10.707	0	1	0	NA	NA	NA	NA	NA	NA
725	chr17:63861891-63865891	Peak in Promoter	A930002H24Rik	0	0	0	9.1596	6.35151	1	5.03673	3.40053	0	2.10342	1.91814	0	1.32912	1.09257	0	3.57225	4.69668	0	1.79627	3.71692	0	1	0	NA	NA	NA	NA	NA	NA
726	chr16:19882331-19886331	Peak in Promoter	A930003A15Rik	0	0	0	4.01332	5.0053	0	7.6305	5.70335	1	2.41194	5.36803	0	3.59403	1.97852	0	1.40778	-0.202452	0	2.89319	3.07993	1	0	1	2.50264	1	3.41686	1	0.914218	0
727	chr16:19882671-19886671	Peak in Promoter	A930003A15Rik	0	0	0	4.09201	5.09012	0	7.68832	5.71727	1	2.46581	5.56042	0	3.59396	1.92995	0	1.40085	-0.180477	0	2.90363	3.10284	1	0	1	2.50264	1	3.41686	1	0.914218	0
728	chr5:99727111-99731111	Peak in Promoter	A930011G23Rik	0	0	0	-0.373829	-1.94229	0	0.362448	1.61297	0	0.0379342	-0.717278	0	0.23739	0.315983	0	0.177161	-0.795237	0	1.57107	2.73145	1	0	1	0.377111	0	-0.383831	0	-0.760942	0
729	chr17:25949911-25953911	Peak in Promoter	A930017K11Rik	0	0	0	0.485262	0.104402	0	0.744715	1.91835	0	0.626873	2.26846	0	0.149217	-0.621939	0	0.589977	-0.77556	0	1.90425	0.835774	1	0	0	NA	NA	NA	NA	NA	NA
731	chr14:50895591-50899591	Peak in Promoter	A930018M24Rik	0	0	0	0.0586232	-0.434223	0	2.67742	3.6558	0	2.74973	3.76187	0	2.4244	2.63773	0	1.39841	2.4406	0	3.1686	4.39161	1	0	1	NA	NA	NA	NA	NA	NA
732	chr14:50896131-50900131	Peak in Promoter	A930018M24Rik	0	0	0	-0.0327999	-0.126436	0	2.56255	3.32699	0	2.81254	3.68331	0	2.38201	2.61439	0	1.31462	2.57582	0	2.75041	3.71734	1	0	1	NA	NA	NA	NA	NA	NA
733	chr2:104120731-104124731	Peak in Promoter	A930018P22Rik	0	0	0	4.26323	5.74686	0	9.18534	6.30784	1	2.97388	2.65052	0	3.4036	4.0187	0	0.692288	2.12084	0	4.74102	3.47292	1	0	1	0.377111	0	0.201131	0	-0.17598	0
734	chr2:104121371-104125371	Peak in Promoter	A930018P22Rik	0	0	0	4.21891	5.71831	0	9.16168	6.30694	1	3.02764	2.69761	0	3.36804	4.06935	0	0.616524	1.95288	0	4.7323	3.39471	1	0	1	0.377111	0	0.201131	0	-0.17598	0
735	chr2:104120151-104124151	Peak in Promoter	A930018P22Rik	0	0	0	4.16638	6.05287	0	9.13239	6.41856	1	3.00761	2.60894	0	3.40505	4.1253	0	0.669375	2.41718	0	4.73106	3.36657	1	0	1	0.377111	0	0.201131	0	-0.17598	0
737	chr10:69210211-69214211	Peak in Promoter	A930033H14Rik	0	0	0	3.01653	2.82286	0	3.57819	3.30021	0	1.95144	2.14562	0	1.57062	1.18629	0	2.84181	1.76773	0	8.6288	5.64583	0	1	1	NA	NA	NA	NA	NA	NA
738	chr10:69210631-69214631	Peak in Promoter	A930033H14Rik	0	0	0	3.06387	2.92295	0	3.62576	3.18016	0	1.93405	2.15609	0	1.56137	1.08825	0	2.8505	1.76434	0	8.62909	5.5755	0	1	1	NA	NA	NA	NA	NA	NA
739	chr10:69211091-69215091	Peak in Promoter	A930033H14Rik	0	0	0	3.06639	3.24537	0	3.59917	3.21783	0	1.95443	2.34092	0	1.54636	1.07196	0	2.85632	1.8135	0	8.60166	5.59961	0	1	1	NA	NA	NA	NA	NA	NA
740	chr10:69211611-69215611	Peak in Promoter	A930033H14Rik	0	0	0	2.95284	3.0361	0	3.58021	3.36713	0	2.01767	2.25235	0	1.40127	1.1222	0	2.89936	1.72507	0	8.53765	5.48445	0	1	1	NA	NA	NA	NA	NA	NA
741	chr2:122635851-122639851	Peak in Promoter	AA467197	0	0	0	0.694845	3.21544	0	0.793858	2.71295	0	0.811212	2.24274	0	0.449002	-0.235996	0	0.249677	-1.05605	0	0.0734765	0.16096	1	0	1	4.19413	1	0.620725	0	-3.57341	0
743	chr15:102348291-102352291	Peak in Promoter	Aaas	0	0	0	2.10906	4.03292	0	3.4826	4.73278	0	0.405213	-2.01719	0	3.70072	3.69672	0	2.40108	2.96158	0	0.878259	1.37784	0	1	0	-0.863099	0	0.279268	0	1.14237	0
744	chr15:102348751-102352751	Peak in Promoter	Aaas	0	0	0	2.08638	4.06258	0	3.48975	4.72919	0	0.571997	-1.9854	0	3.79848	3.63671	0	2.46236	2.97592	0	0.863069	1.47046	0	1	0	-0.863099	0	0.279268	0	1.14237	0
745	chr5:125474151-125478151	Peak in Promoter	Aacs	0	0	0	4.05909	6.85433	0	3.70673	4.53376	0	2.08047	3.1882	0	1.74579	1.20956	0	1.3659	2.55108	0	0.947963	-0.773514	0	1	0	0.0318961	0	-0.0945082	0	-0.126404	0
746	chr5:125473811-125477811	Peak in Promoter	Aacs	0	0	0	3.91928	6.76705	0	3.65837	4.53225	0	1.97461	2.91305	0	1.72706	1.23163	0	1.36919	2.52867	0	0.924517	-0.930437	0	1	0	0.0318961	0	-0.0945082	0	-0.126404	0
747	chr5:125474531-125478531	Peak in Promoter	Aacs	0	0	0	4.4025	7.0003	0	3.98718	4.71305	0	2.13354	3.2896	0	1.887	1.09512	0	1.56245	2.50359	0	0.951945	-0.929352	0	1	0	0.0318961	0	-0.0945082	0	-0.126404	0
749	chr13:64310811-64314811	Peak in Promoter	Aaed1	0	0	0	1.72335	4.652	0	3.22733	4.53104	0	0.826712	-1.99068	0	2.88626	3.81684	0	1.49819	3.54662	0	2.38878	1.84586	0	1	1	-0.0441859	0	-0.514349	0	-0.470163	0
753	chr13:64310531-64314531	Peak in Promoter	Aaed1	0	0	0	1.6906	4.55128	0	3.20357	4.57895	0	0.793635	-1.97587	0	2.92239	3.82595	0	1.51891	3.54799	0	2.47444	1.9635	0	1	1	-0.0441859	0	-0.514349	0	-0.470163	0
754	chr13:64310211-64314211	Peak in Promoter	Aaed1	0	0	0	1.75916	4.57343	0	3.59697	4.81314	0	1.05843	-0.666032	0	3.67925	4.36566	0	1.57858	3.54843	0	3.65127	3.09021	0	1	1	-0.0441859	0	-0.514349	0	-0.470163	0
757	chr6:86846951-86850951	Peak in Promoter	Aak1	0	0	0	17.4276	10.0996	1	26.0245	10.6093	1	6.70587	5.65235	1	13.1725	8.59503	1	5.93242	6.34674	1	8.72065	7.21341	0	0	0	0.186363	0	0.401501	0	0.215139	0
759	chr6:86847791-86851791	Peak in Promoter	Aak1	0	0	0	18.034	9.78022	1	26.2616	10.0604	1	6.92972	5.62161	1	13.2185	8.32595	1	6.10812	6.39795	1	8.69034	7.23283	0	0	0	0.186363	0	0.401501	0	0.215139	0
760	chr6:86847311-86851311	Peak in Promoter	Aak1	0	0	0	17.6273	9.83545	1	25.995	10.0929	1	6.78037	5.73335	1	13.2011	8.36976	1	6.02444	6.4402	1	8.77439	7.14871	0	0	0	0.186363	0	0.401501	0	0.215139	0
765	chr7:97577051-97581051	Peak in Promoter	Aamdc	0	0	1	7.03072	9.83532	1	15.8231	11.9487	1	4.1496	2.90075	0	17.5972	10.8694	1	8.29256	9.52416	1	10.4758	7.19898	0	1	0	0.0223511	0	1.01126	0	0.988905	0
766	chr7:97578531-97582531	Peak in Promoter	Aamdc	0	0	1	7.35539	10.0111	1	16.2669	11.3344	1	4.25014	3.15521	0	18.4265	10.5816	1	8.91394	9.58244	1	10.7949	7.0363	0	1	0	0.0223511	0	1.01126	0	0.988905	0
767	chr7:97576651-97580651	Peak in Promoter	Aamdc	0	0	1	5.4386	8.37217	1	12.4528	10.8107	1	3.98163	2.94149	0	14.6735	10.0256	1	6.59668	8.62372	1	9.45592	6.76315	0	1	0	0.0223511	0	1.01126	0	0.988905	0
768	chr7:97577231-97581231	Peak in Promoter	Aamdc	0	0	1	7.30855	10.4289	1	16.2807	12.4429	1	4.24817	3.13117	0	18.4506	11.3976	1	8.97642	10.1395	1	10.7288	7.47244	0	1	0	0.0223511	0	1.01126	0	0.988905	0
769	chr7:97576871-97580871	Peak in Promoter	Aamdc	0	0	1	6.04644	9.05492	1	13.5689	11.3743	1	4.05455	2.83982	0	15.6619	10.3756	1	7.25896	8.95304	1	9.78867	6.89503	0	1	0	0.0223511	0	1.01126	0	0.988905	0
770	chr7:97578111-97582111	Peak in Promoter	Aamdc	0	0	1	7.3504	9.65842	1	16.283	11.1767	1	4.26936	3.05334	0	18.4803	10.5361	1	9.0107	9.5627	1	10.7717	6.97874	0	1	0	0.0223511	0	1.01126	0	0.988905	0
771	chr7:97577651-97581651	Peak in Promoter	Aamdc	0	0	1	7.33138	9.62638	1	16.2691	11.2569	1	4.25344	3.16267	0	18.4689	10.6418	1	9.01478	9.63066	1	10.7623	7.03492	0	1	0	0.0223511	0	1.01126	0	0.988905	0
772	chr1:74282831-74286831	Peak in Promoter	Aamp	0	0	1	6.07438	9.88441	1	7.39113	9.63733	1	6.78599	3.79201	0	11.0904	8.79282	1	10.6837	8.54098	1	1.0242	2.04968	0	1	0	-0.0375537	0	0.28704	0	0.324593	0
773	chr1:74283331-74287331	Peak in Promoter	Aamp	0	0	1	6.07555	9.9884	1	7.39931	9.63093	1	6.792	3.78792	0	11.0986	8.80876	1	10.6824	8.56106	1	1.043	1.81427	0	1	0	-0.0375537	0	0.28704	0	0.324593	0
774	chr1:74282271-74286271	Peak in Promoter	Aamp	0	0	1	6.07585	9.91556	1	7.39136	9.7006	1	6.80654	3.85652	0	11.0676	8.81478	1	10.6767	8.56692	1	1.05308	2.18	0	1	0	-0.0375537	0	0.28704	0	0.324593	0
775	chr11:116584971-116588971	Peak in Promoter	Aanat	0	0	0	0.0257018	-0.496567	0	-0.424002	-1.15293	0	0.953176	-0.662825	0	0.752484	-0.0685845	0	0.377759	-0.120232	0	0.265665	-0.559871	1	0	1	0.377111	0	0.201131	0	-0.17598	0
776	chr2:156545591-156549591	Peak in Promoter	Aar2	0	0	0	-0.163132	-0.0518133	0	0.852185	2.22164	0	0.517253	-0.864926	0	1.67902	2.21741	0	0.53186	0.373991	0	1.00273	2.43027	1	0	1	-0.0365337	0	0.34689	0	0.383423	0
777	chr2:156545871-156549871	Peak in Promoter	Aar2	0	0	0	-0.14572	-0.114792	0	0.873897	2.2161	0	0.582243	-0.563227	0	1.68272	2.22886	0	0.530048	0.385245	0	0.999918	2.41411	1	0	1	-0.0365337	0	0.34689	0	0.383423	0
778	chr2:156545251-156549251	Peak in Promoter	Aar2	0	0	0	-0.162395	0.0623639	0	0.8555	2.22098	0	0.546703	-0.903452	0	1.68348	2.22661	0	0.578595	0.589248	0	1.03457	2.5331	1	0	1	-0.0365337	0	0.34689	0	0.383423	0
779	chr17:45505091-45509091	Peak in Promoter	Aars2	0	0	0	1.35647	1.93791	0	5.15155	4.76768	0	0.694652	0.602035	0	4.64436	4.25844	0	1.45333	1.28509	0	4.14712	4.74993	1	0	1	-0.854727	0	-0.0808182	0	0.773908	0
780	chr17:45504851-45508851	Peak in Promoter	Aars2	0	0	0	1.30275	1.74016	0	5.14529	4.77902	0	0.627	0.0818915	0	4.61372	4.22253	0	1.45561	1.31599	0	4.08915	4.72113	1	0	1	-0.854727	0	-0.0808182	0	0.773908	0
781	chr11:101415451-101419451	Peak in Promoter	Aarsd1	0	0	0	0.357698	2.39191	0	1.72524	4.24064	0	2.18148	2.89561	0	4.66152	5.72575	0	3.23552	4.80843	0	1.30068	2.53652	1	0	1	-0.224481	0	0.596674	0	0.821155	0
784	chr5:76904011-76908011	Peak in Promoter	Aasdh	0	0	0	3.04182	2.95161	0	3.19836	3.39198	0	2.75697	1.15633	0	3.39395	4.51745	0	2.73804	4.45557	0	0.438262	0.634274	0	1	0	-0.1026	0	0.952591	0	1.05519	0
785	chr5:76904331-76908331	Peak in Promoter	Aasdh	0	0	0	3.03706	2.99851	0	3.19494	3.44232	0	2.77019	1.01982	0	3.39808	4.62185	0	2.75818	4.53329	0	0.454443	0.859393	0	1	0	-0.1026	0	0.952591	0	1.05519	0
786	chr5:76902951-76906951	Peak in Promoter	Aasdh	0	0	0	3.01412	2.89547	0	3.13837	3.24391	0	2.6953	0.779256	0	3.38729	4.50111	0	2.75613	4.49709	0	0.379666	0.736837	0	1	0	-0.1026	0	0.952591	0	1.05519	0
788	chr5:76903531-76907531	Peak in Promoter	Aasdh	0	0	0	3.01114	2.90444	0	3.18829	3.37814	0	2.71758	0.961612	0	3.38945	4.51345	0	2.7322	4.45134	0	0.430483	0.636553	0	1	0	-0.1026	0	0.952591	0	1.05519	0
789	chr9:4307251-4311251	Peak in Promoter	Aasdhppt	0	0	1	10.6336	10.4892	1	11.5557	9.9906	1	5.9189	6.88876	1	15.808	11.8147	1	15.0663	12.3741	1	2.37653	1.76694	0	1	0	0.418763	0	1.92485	0	1.50609	0
791	chr9:4307811-4311811	Peak in Promoter	Aasdhppt	0	0	1	10.8154	10.3352	1	11.7347	9.97785	1	6.04518	6.36797	1	15.9366	11.8104	1	15.1979	12.3194	1	2.38885	1.94286	0	1	0	0.418763	0	1.92485	0	1.50609	0
793	chr9:4306771-4310771	Peak in Promoter	Aasdhppt	0	0	1	10.3416	11.08	1	11.4643	10.318	1	4.14525	6.26213	0	15.3148	11.7655	1	14.7232	12.3243	1	2.27032	1.58139	0	1	0	0.418763	0	1.92485	0	1.50609	0
794	chr6:23131051-23135051	Peak in Promoter	Aass	0	0	0	-0.193416	1.69995	0	-0.621048	-1.82864	0	1.39049	1.95838	0	0.713468	0.681392	0	0.82731	-1.38252	0	0.39682	1.62015	1	0	1	-0.359855	0	1.04913	0	1.40898	0
795	chr11:84511151-84515151	Peak in Promoter	Aatf	0	0	0	3.44461	6.02468	0	4.87233	7.14518	0	1.54144	-0.253127	0	4.0874	5.86792	0	3.04998	4.74946	0	1.03367	2.82629	0	1	0	-0.418731	0	0.622207	0	1.04094	0
796	chr11:84511571-84515571	Peak in Promoter	Aatf	0	0	0	3.44761	6.00897	0	4.8596	7.12608	0	1.55199	-0.191959	0	4.09412	5.84323	0	3.04611	4.77791	0	1.01418	2.79954	0	1	0	-0.418731	0	0.622207	0	1.04094	0
797	chr11:120044851-120048851	Peak in Promoter	Aatk	0	0	0	0.898289	2.21272	0	-0.0668669	-0.210098	0	0.205275	-1.11019	0	0.393931	-0.890409	0	0.545353	1.15417	0	0.941624	1.69265	1	0	1	-3.28163	0	-5.40263	0	-2.121	0
799	chr9:21523371-21527371	Peak in Promoter	AB124611	0	0	0	6.67549	7.11651	1	0.739261	0.242158	0	2.27327	2.65326	0	1.69999	0.79756	0	3.40126	4.62712	0	8.90125	5.20578	0	0	1	-1.47521	0	-5.19786	0	-3.72264	0
801	chr9:21524571-21528571	Peak in Promoter	AB124611	0	0	0	6.82766	7.02501	1	2.11347	1.10752	0	5.73135	4.72006	0	2.33574	2.09043	0	5.16102	5.80319	1	9.89158	5.17394	0	0	0	-1.47521	0	-5.19786	0	-3.72264	0
802	chr9:21524191-21528191	Peak in Promoter	AB124611	0	0	0	6.83489	6.97119	1	2.124	0.856234	0	5.45766	4.27114	0	2.13992	1.64266	0	4.88986	5.46308	0	9.90208	5.12732	0	0	1	-1.47521	0	-5.19786	0	-3.72264	0
803	chr16:8511411-8515411	Peak in Promoter	Abat	0	0	0	-0.255289	-0.776564	0	0.516034	0.893484	0	0.0633482	-0.1751	0	0.658694	0.120154	0	-0.119015	-1.28045	0	1.55409	0.762053	1	0	1	-2.14645	0	2.61617	1	4.76262	1
805	chr4:53158751-53162751	Peak in Promoter	Abca1	0	0	0	2.82887	2.4161	0	0.33867	-0.167586	0	2.77601	2.40273	0	2.84609	2.15102	0	0.703695	-0.862184	0	4.65486	3.4138	0	1	0	-0.355785	0	-5.69169	0	-5.33591	0
806	chr4:53158031-53162031	Peak in Promoter	Abca1	0	0	0	3.11698	2.79346	0	0.460524	0.20179	0	2.92374	2.41039	0	3.01297	2.08973	0	0.712491	-0.481815	0	5.0882	3.29899	0	1	0	-0.355785	0	-5.69169	0	-5.33591	0
807	chr11:9189891-9193891	Peak in Promoter	Abca13	0	0	0	0.117277	1.32149	0	14.1049	6.22324	1	0.493825	1.92764	0	9.57211	5.44548	1	0.012044	-0.108668	0	15.3616	6.81282	0	0	1	-4.59252	0	-8.19547	0	-3.60296	0
809	chr17:24349311-24353311	Peak in Promoter	Abca17	0	0	1	2.77228	4.60257	0	4.80595	6.22912	0	4.96798	3.02261	0	9.25034	7.07585	1	6.29133	6.26084	1	3.65624	2.95452	0	1	0	-1.62289	0	0.616169	0	2.23906	1
810	chr17:24349951-24353951	Peak in Promoter	Abca17	0	0	1	2.7344	4.54027	0	3.78668	6.20979	0	3.48386	2.22807	0	6.3002	7.08627	1	4.91871	5.75763	1	2.32916	2.87843	0	1	0	-1.62289	0	0.616169	0	2.23906	1
811	chr17:24349551-24353551	Peak in Promoter	Abca17	0	0	1	2.80716	4.63944	0	3.79172	6.17927	0	3.49332	2.1559	0	6.33163	7.09109	1	4.94612	5.85987	1	2.34074	2.95226	0	1	0	-1.62289	0	0.616169	0	2.23906	1
814	chr2:25426591-25430591	Peak in Promoter	Abca2	0	0	1	19.0927	11.205	1	22.1293	12.0031	1	5.05467	1.15808	0	12.4488	9.42201	1	9.57508	8.63565	1	2.30312	4.21143	0	1	0	-0.967596	0	-0.521805	0	0.445791	0
815	chr2:25427251-25431251	Peak in Promoter	Abca2	0	0	0	1.94802	5.40549	0	2.9833	5.6704	0	2.43537	0.620447	0	3.27865	3.70166	0	2.29265	2.96645	0	0.781302	1.04049	0	1	1	-0.967596	0	-0.521805	0	0.445791	0
818	chr3:122042091-122046091	Peak in Promoter	Abca4	0	0	0	0.121146	2.59168	0	-0.416203	-0.699778	0	-0.124435	-1.09817	0	-0.0657398	-2.03771	0	0.115067	0.921592	0	0.180454	1.15253	1	0	1	-2.64526	0	-1.21391	0	1.43135	0
819	chr3:122042331-122046331	Peak in Promoter	Abca4	0	0	0	0.074395	2.47879	0	-0.378532	-0.468453	0	-0.104885	-0.865708	0	-0.0719284	-2.12109	0	0.0806595	0.778199	0	0.256725	1.29183	1	0	1	-2.64526	0	-1.21391	0	1.43135	0
820	chr11:110335431-110339431	Peak in Promoter	Abca5	0	0	0	0.93846	0.424902	0	5.7056	6.65275	1	1.65648	0.302251	0	3.24731	4.45441	0	0.362389	0.0243126	0	6.74597	6.53513	0	0	1	-0.405298	0	-0.169963	0	0.235335	0
821	chr11:110334851-110338851	Peak in Promoter	Abca5	0	0	0	0.943838	0.479306	0	5.67644	6.62916	1	1.68238	0.220681	0	3.24141	4.5014	0	0.352599	-0.100086	0	6.72152	6.54058	0	0	1	-0.405298	0	-0.169963	0	0.235335	0
822	chr11:110335711-110339711	Peak in Promoter	Abca5	0	0	0	0.946515	0.464955	0	5.70238	6.58973	1	1.62771	0.1901	0	3.26478	4.46878	0	0.366375	0.0868488	0	6.71536	6.45435	0	0	1	-0.405298	0	-0.169963	0	0.235335	0
823	chr11:110249731-110253731	Peak in Promoter	Abca6	0	0	0	-0.0253941	1.03645	0	-0.298835	-0.217402	0	1.19762	1.19881	0	0.208242	-0.78526	0	0.246697	0.0137278	0	-0.0433781	-1.21007	1	0	1	0.377111	0	-1.53583	0	-1.91295	0
824	chr10:79994451-79998451	Peak in Promoter	Abca7	0	0	1	6.90028	7.95062	1	8.66469	8.60515	1	2.79362	1.41327	0	7.33894	7.4364	1	5.84667	6.67831	1	2.73533	3.42992	0	1	0	-0.846294	0	-1.31597	0	-0.469673	0
825	chr10:79995131-79999131	Peak in Promoter	Abca7	0	0	1	5.25706	8.30321	1	8.15204	8.68663	1	2.48565	1.2734	0	7.19943	7.44039	1	5.36675	6.74346	1	1.95281	3.84324	0	1	0	-0.846294	0	-1.31597	0	-0.469673	0
826	chr10:79995371-79999371	Peak in Promoter	Abca7	0	0	1	5.2405	8.36629	1	8.12598	8.65103	1	2.47746	1.17388	0	7.19943	7.44207	1	5.35767	6.79332	1	1.91893	3.84625	0	1	0	-0.846294	0	-1.31597	0	-0.469673	0
829	chr11:110093711-110097711	Peak in Promoter	Abca8a	0	0	0	-0.417776	-0.436506	0	0.416737	1.65641	0	1.86384	2.41916	0	0.436811	-0.023689	0	0.876982	0.892141	0	0.898417	1.55051	1	0	1	-0.622889	0	-0.213906	0	0.408983	0
830	chr11:109993231-109997231	Peak in Promoter	Abca8b	0	0	0	-0.193537	0.416686	0	-0.248356	-1.35543	0	0.0321907	-1.30068	0	0.0887913	-1.40258	0	-0.013447	-0.941098	0	0.335113	-0.0395181	1	0	1	-0.845282	0	-1.35686	0	-0.511583	0
831	chr11:109993791-109997791	Peak in Promoter	Abca8b	0	0	0	-0.190178	0.42909	0	-0.221306	-1.43126	0	0.0673825	-0.865345	0	0.0796904	-1.03237	0	0.0145359	-0.622372	0	0.390135	-0.154339	1	0	1	-0.845282	0	-1.35686	0	-0.511583	0
833	chr8:123981831-123985831	Peak in Promoter	Abcb10	0	0	0	1.94677	4.784	0	1.08376	1.89991	0	1.09312	0.288507	0	0.688197	1.07039	0	1.43448	2.66191	0	2.1207	0.435583	1	0	1	-1.63275	0	-0.78213	0	0.850625	0
835	chr8:123981051-123985051	Peak in Promoter	Abcb10	0	0	0	1.94951	4.57986	0	1.10416	1.6802	0	1.18384	0.767736	0	0.671944	1.03927	0	1.45936	2.65177	0	2.10924	0.383437	1	0	1	-1.63275	0	-0.78213	0	0.850625	0
836	chr8:123980551-123984551	Peak in Promoter	Abcb10	0	0	0	1.95659	4.63857	0	1.02002	1.72507	0	1.19499	0.54331	0	0.599679	0.639943	0	1.42644	2.50972	0	2.04563	0.464083	1	0	1	-1.63275	0	-0.78213	0	0.850625	0
837	chr5:8657971-8661971	Peak in Promoter	Abcb1a	0	0	0	-0.480275	-0.938762	0	0.789204	1.0159	0	0.601519	0.314155	0	1.04884	1.63929	0	0.441641	0.616012	0	1.61339	0.774653	1	0	1	-3.25092	0	-0.731755	0	2.51917	1
838	chr5:8658331-8662331	Peak in Promoter	Abcb1a	0	0	0	-0.444875	-1.00315	0	0.804783	0.974968	0	0.606573	0.212767	0	1.05573	1.627	0	0.454396	0.631733	0	1.63826	0.790875	1	0	1	-3.25092	0	-0.731755	0	2.51917	1
839	chr5:8796591-8800591	Peak in Promoter	Abcb1b	0	0	0	1.61538	3.7925	0	4.63001	6.06739	0	0.881461	-0.527918	0	3.89477	5.55915	0	1.76155	3.26925	0	3.35645	3.4573	1	0	1	-1.41192	0	-0.014692	0	1.39723	0
840	chr5:8796131-8800131	Peak in Promoter	Abcb1b	0	0	0	1.68899	3.80442	0	4.59132	6.12276	0	0.816022	-0.417864	0	3.86349	5.60681	0	1.70388	3.33981	0	3.42212	3.59342	1	0	1	-1.41192	0	-0.014692	0	1.39723	0
841	chr5:8891851-8895851	Peak in Promoter	Abcb4	0	0	0	0.542572	-0.790939	0	4.65878	5.69846	0	3.87473	3.83998	0	6.69592	7.17956	1	1.86325	4.20925	0	7.88242	6.71607	0	0	1	-5.36211	0	-2.20637	0	3.15573	1
844	chr5:8892091-8896091	Peak in Promoter	Abcb4	0	0	0	0.554411	-0.945135	0	4.65811	5.6926	0	3.87217	3.7475	0	6.69128	7.16317	1	1.87174	3.99689	0	7.92203	6.66585	0	0	1	-5.36211	0	-2.20637	0	3.15573	1
845	chr5:8891691-8895691	Peak in Promoter	Abcb4	0	0	0	0.558614	-0.939086	0	4.6676	5.6849	0	3.78797	3.78068	0	6.64842	7.2042	1	1.75565	4.15772	0	7.87428	6.70571	0	0	1	-5.36211	0	-2.20637	0	3.15573	1
846	chr5:8892511-8896511	Peak in Promoter	Abcb4	0	0	0	0.541345	-1.17198	0	4.6494	5.71314	0	4.20639	3.94011	0	6.93927	7.15843	1	2.21619	4.07277	0	7.91748	6.69623	0	0	1	-5.36211	0	-2.20637	0	3.15573	1
847	chr1:75177411-75181411	Peak in Promoter	Abcb6	0	0	0	3.52371	5.56049	0	6.01197	7.53337	1	0.913469	0.690303	0	6.45682	7.52619	1	3.70298	5.5979	0	3.13105	5.64736	0	0	1	-0.568333	0	0.0987179	0	0.667051	0
848	chr1:75178411-75182411	Peak in Promoter	Abcb6	0	0	0	3.59649	5.48064	0	6.06748	7.52713	1	1.00194	0.874814	0	6.43454	7.56135	1	3.66244	5.56441	0	3.04113	5.69407	0	0	1	-0.568333	0	0.0987179	0	0.667051	0
849	chr1:75177971-75181971	Peak in Promoter	Abcb6	0	0	0	3.61813	5.48275	0	6.06863	7.52044	1	1.00537	0.934304	0	6.44355	7.50183	1	3.70503	5.53734	0	3.11205	5.75495	0	0	1	-0.568333	0	0.0987179	0	0.667051	0
850	chr1:75177671-75181671	Peak in Promoter	Abcb6	0	0	0	3.60244	5.54602	0	6.07567	7.51911	1	0.966704	0.822103	0	6.4493	7.50776	1	3.70204	5.55796	0	3.12687	5.64599	0	0	1	-0.568333	0	0.0987179	0	0.667051	0
851	chrX:104411851-104415851	Peak in Promoter	Abcb7	0	0	0	2.668	6.43547	0	5.94154	5.86506	1	0.596221	-1.01361	0	6.13881	5.52395	1	3.13394	5.68278	0	2.79706	1.89501	1	0	1	-0.0913393	0	0.601651	0	0.69299	0
852	chrX:104411571-104415571	Peak in Promoter	Abcb7	0	0	0	2.67467	6.43505	0	5.94046	5.85945	1	0.61127	-0.950185	0	6.14163	5.52164	1	3.13139	5.64767	0	2.81288	1.97815	1	0	1	-0.0913393	0	0.601651	0	0.69299	0
853	chr5:124093251-124097251	Peak in Promoter	Abcb9	0	0	1	4.50432	8.05564	0	5.23529	7.54311	1	2.44343	0.53265	0	5.81173	5.73392	1	5.25323	5.79705	1	0.39967	1.24573	0	1	0	2.33983	1	2.83214	1	0.492311	0
854	chr5:124094011-124098011	Peak in Promoter	Abcb9	0	0	1	4.48808	8.03888	0	5.18034	7.48205	1	2.40478	0.431195	0	5.79804	5.67424	1	5.25823	5.73404	1	0.360422	0.955444	0	1	0	2.33983	1	2.83214	1	0.492311	0
856	chr16:14359571-14363571	Peak in Promoter	Abcc1	0	0	0	2.82597	4.0278	0	3.40737	4.55383	0	1.52227	-0.0817331	0	2.3616	3.4659	0	1.5977	2.75399	0	0.466404	1.01492	1	0	1	-2.26486	0	-1.97443	0	0.290438	0
857	chr17:46326331-46330331	Peak in Promoter	Abcc10	0	0	0	6.42053	8.44839	1	12.9274	8.92395	1	1.29263	0.957873	0	9.68551	7.01231	1	4.68292	5.85865	0	5.12854	4.49857	0	1	0	-0.602131	0	-1.13991	0	-0.537775	0
858	chr17:46326051-46330051	Peak in Promoter	Abcc10	0	0	0	6.42392	8.44299	1	12.9302	8.91329	1	1.29084	0.800414	0	9.62258	6.99741	1	4.61763	5.8009	0	5.13197	4.50318	0	1	0	-0.602131	0	-1.13991	0	-0.537775	0
859	chr17:46325611-46329611	Peak in Promoter	Abcc10	0	0	0	6.40373	8.44903	1	12.9302	8.94115	1	1.29434	0.715519	0	9.61275	7.00913	1	4.61563	5.7928	0	5.1415	4.50316	0	1	0	-0.602131	0	-1.13991	0	-0.537775	0
861	chr11:94391051-94395051	Peak in Promoter	Abcc3	0	0	0	-0.500318	-1.98977	0	-0.111639	-1.60618	0	0.2859	-0.450449	0	0.367867	-0.702299	0	0.0985774	-0.304316	0	0.132243	-1.69977	1	0	1	-3.08232	0	-9.38805	0	-6.30573	0
862	chr11:94390671-94394671	Peak in Promoter	Abcc3	0	0	0	-0.527325	-2.17269	0	-0.167148	-1.75354	0	0.223774	-0.248015	0	0.371754	-0.449983	0	0.100228	-0.143354	0	0.122318	-1.58993	1	0	1	-3.08232	0	-9.38805	0	-6.30573	0
863	chr14:118703851-118707851	Peak in Promoter	Abcc4	0	0	0	5.58681	7.54042	1	8.24576	7.27818	1	0.610774	1.1028	0	6.16761	6.53298	1	4.09155	6.34444	0	1.38319	2.02916	1	0	1	-0.957144	0	-1.92547	0	-0.96833	0
864	chr14:118704371-118708371	Peak in Promoter	Abcc4	0	0	0	5.5515	7.51391	1	8.17228	7.21757	1	0.43892	-0.437584	0	6.17286	6.52069	1	4.06225	6.30576	0	1.35903	1.95862	1	0	1	-0.957144	0	-1.92547	0	-0.96833	0
865	chr16:20424031-20428031	Peak in Promoter	Abcc5	0	0	0	8.73904	8.87728	1	10.9635	8.17836	1	1.99952	1.95824	0	6.71994	5.73928	1	4.63363	6.02454	0	2.28522	1.33977	1	0	1	-0.754899	0	-1.73856	0	-0.983662	0
866	chr16:20423411-20427411	Peak in Promoter	Abcc5	0	0	0	8.75035	8.88772	1	10.9663	8.19836	1	2.01525	1.90575	0	6.71068	5.79043	1	4.6307	6.12069	0	2.27394	1.36305	1	0	1	-0.754899	0	-1.73856	0	-0.983662	0
868	chr16:20424411-20428411	Peak in Promoter	Abcc5	0	0	0	8.59571	8.82458	1	10.7176	8.13486	1	1.65694	1.50141	0	6.67329	5.78913	1	4.61314	6.04755	0	2.02397	1.39164	1	0	1	-0.754899	0	-1.73856	0	-0.983662	0
871	chr6:142700671-142704671	Peak in Promoter	Abcc9	0	0	0	0.212984	1.49419	0	-0.414883	-2.12366	0	1.37149	2.15709	0	0.621004	0.955579	0	0.205879	-0.0605908	0	0.525891	1.37521	1	0	1	3.18447	1	1.20113	0	-1.98333	0
872	chr15:91189851-91193851	Peak in Promoter	Abcd2	0	0	0	3.85046	6.46544	0	4.389	4.91424	0	0.0512049	-0.673594	0	2.785	4.12769	0	2.22268	5.00611	0	1.84395	-0.505698	1	0	1	-4.29531	0	-10.2478	0	-5.95253	0
873	chr15:91190031-91194031	Peak in Promoter	Abcd2	0	0	0	3.83102	6.48414	0	4.3827	4.90275	0	0.0549012	-0.673303	0	2.77514	4.10897	0	2.19649	5.00258	0	1.84597	-0.380343	1	0	1	-4.29531	0	-10.2478	0	-5.95253	0
874	chr15:91189471-91193471	Peak in Promoter	Abcd2	0	0	0	3.83759	6.46574	0	4.36841	4.8677	0	0.0481922	-0.61479	0	2.75401	4.04924	0	2.21595	5.00061	0	1.84199	-0.822657	1	0	1	-4.29531	0	-10.2478	0	-5.95253	0
875	chr3:121813211-121817211	Peak in Promoter	Abcd3	0	0	0	2.09202	4.12487	0	3.87571	5.10769	0	0.947545	-0.282008	0	3.4842	5.21605	0	1.85272	4.36982	0	1.27674	1.90817	1	0	1	-0.607182	0	-1.07871	0	-0.471529	0
876	chr3:121812451-121816451	Peak in Promoter	Abcd3	0	0	0	2.20924	4.34048	0	3.96972	5.34886	0	1.05647	1.41345	0	3.40684	5.37781	0	1.83591	4.55068	0	1.3254	2.00567	1	0	1	-0.607182	0	-1.07871	0	-0.471529	0
877	chr3:121812831-121816831	Peak in Promoter	Abcd3	0	0	0	2.19819	4.22226	0	3.96844	5.18351	0	0.994373	0.547578	0	3.4103	5.24046	0	1.82157	4.37437	0	1.34414	1.89312	1	0	1	-0.607182	0	-1.07871	0	-0.471529	0
878	chr12:84615131-84619131	Peak in Promoter	Abcd4	0	0	0	0.704767	1.15279	0	4.21173	3.76713	0	0.80493	1.56707	0	5.72383	4.44809	0	2.37591	2.89729	0	3.28685	3.57975	0	1	0	-0.387001	0	-0.64597	0	-0.258969	0
879	chr12:84615451-84619451	Peak in Promoter	Abcd4	0	0	0	0.715401	1.22326	0	4.20843	3.77292	0	0.782289	1.43345	0	5.7277	4.43421	0	2.40184	2.94803	0	3.29635	3.57505	0	1	0	-0.387001	0	-0.64597	0	-0.258969	0
880	chr12:84615891-84619891	Peak in Promoter	Abcd4	0	0	0	0.7012	1.2658	0	4.20322	3.80443	0	0.804139	1.28222	0	5.7284	4.42956	0	2.39153	2.86314	0	3.22062	3.59978	0	1	0	-0.387001	0	-0.64597	0	-0.258969	0
881	chr8:79709451-79713451	Peak in Promoter	Abce1	0	0	0	3.43098	5.82401	0	5.56952	6.97125	1	0.993159	-0.231296	0	5.35456	6.9487	1	3.74232	5.68141	0	1.44556	3.87791	0	1	0	-0.121743	0	1.16408	0	1.28582	0
882	chr8:79710091-79714091	Peak in Promoter	Abce1	0	0	0	3.43837	5.83533	0	5.57716	6.96904	1	1.01078	0.0827525	0	5.35678	6.95517	1	3.72074	5.688	0	1.44351	3.9633	0	1	0	-0.121743	0	1.16408	0	1.28582	0
883	chr8:79709771-79713771	Peak in Promoter	Abce1	0	0	0	3.42511	5.81885	0	5.56588	6.96735	1	0.985645	-0.169813	0	5.35207	6.94572	1	3.7278	5.68389	0	1.43297	3.90205	0	1	0	-0.121743	0	1.16408	0	1.28582	0
884	chr8:79709011-79713011	Peak in Promoter	Abce1	0	0	0	3.3737	5.8532	0	5.5583	6.98089	1	0.871601	-0.136615	0	5.34882	7.00881	1	3.73071	5.75182	0	1.41244	3.9552	0	1	0	-0.121743	0	1.16408	0	1.28582	0
886	chr17:35967531-35971531	Peak in Promoter	Abcf1	0	0	0	5.77641	6.78484	1	3.52625	6.77539	0	1.52872	-0.766654	0	3.62421	5.40347	0	5.74616	5.42261	1	1.89787	-0.654922	0	1	0	-1.29124	0	-1.01775	0	0.273492	0
887	chr17:35967871-35971871	Peak in Promoter	Abcf1	0	0	0	5.67679	6.7447	1	3.39347	6.62412	0	1.40483	-1.90767	0	3.62746	5.37263	0	5.74592	5.4296	1	1.92016	-1.00655	0	1	0	-1.29124	0	-1.01775	0	0.273492	0
888	chr5:24575011-24579011	Peak in Promoter	Abcf2	0	0	1	6.16165	10.1452	1	4.98176	5.04483	1	3.92377	1.50218	0	6.20784	5.45368	1	7.96146	8.82311	1	3.39481	2.42347	0	1	0	-0.49346	0	0.0620333	0	0.555493	0
889	chr5:24575551-24579551	Peak in Promoter	Abcf2	0	0	1	6.15844	10.0959	1	4.94631	4.95482	1	3.88445	1.47917	0	6.20396	5.43246	1	7.97678	8.85078	1	3.40103	2.55809	0	1	0	-0.49346	0	0.0620333	0	0.555493	0
890	chr16:20547231-20551231	Peak in Promoter	Abcf3	0	0	0	3.52083	4.85067	0	5.77575	6.31075	1	1.60023	-0.203961	0	5.91669	5.90578	1	4.10978	4.30928	0	1.64701	4.58559	0	1	0	-0.331354	0	-0.190298	0	0.141056	0
891	chr16:20546531-20550531	Peak in Promoter	Abcf3	0	0	0	3.4703	4.72252	0	5.7272	6.22462	1	1.52668	-0.589205	0	5.93311	5.90628	1	4.11055	4.33893	0	1.64195	4.56584	0	1	0	-0.331354	0	-0.190298	0	0.141056	0
892	chr16:20546191-20550191	Peak in Promoter	Abcf3	0	0	0	3.42456	4.704	0	5.68719	6.24228	1	1.50226	-0.591963	0	5.91525	5.93668	1	4.09047	4.34443	0	1.64723	4.6021	0	1	0	-0.331354	0	-0.190298	0	0.141056	0
893	chr17:31055451-31059451	Peak in Promoter	Abcg1	0	0	0	7.66456	9.43917	1	17.2575	10.5989	1	3.6149	5.57294	0	7.6686	7.74799	1	1.60846	4.27422	0	8.56302	6.99541	0	1	1	1.11815	0	-0.283133	0	-1.40128	0
895	chr17:31055671-31059671	Peak in Promoter	Abcg1	0	0	0	7.68599	9.25589	1	17.2588	10.3552	1	3.62096	5.39012	0	7.66668	7.60501	1	1.60546	4.23759	0	8.54504	6.76819	0	1	1	1.11815	0	-0.283133	0	-1.40128	0
896	chr17:31055971-31059971	Peak in Promoter	Abcg1	0	0	0	7.79433	9.2755	1	17.3266	10.2541	1	3.72183	5.45036	0	7.66614	7.48751	1	1.60263	4.24573	0	8.56856	6.50972	0	1	1	1.11815	0	-0.283133	0	-1.40128	0
897	chr5:104980711-104984711	Peak in Promoter	Abcg3	0	0	0	5.8954	6.35835	1	9.37139	6.31767	1	1.85774	3.15834	0	3.93404	3.45928	0	1.80913	2.43975	0	2.21965	2.16593	1	0	1	1.23072	0	1.81438	0	0.583662	0
900	chr16:45740931-45744931	Peak in Promoter	Abhd10	0	0	0	1.71444	3.64544	0	4.20911	4.70853	0	2.53061	-1.56712	0	4.02735	4.57302	0	2.55357	3.16491	0	2.82682	3.06493	0	1	0	-0.675741	0	-0.163511	0	0.51223	0
901	chr16:45740571-45744571	Peak in Promoter	Abhd10	0	0	0	1.68608	3.55465	0	4.21458	4.75854	0	2.52176	-1.4437	0	4.02881	4.62615	0	2.53677	3.15111	0	2.82721	3.03259	0	1	0	-0.675741	0	-0.163511	0	0.51223	0
902	chr5:135007891-135011891	Peak in Promoter	Abhd11	0	0	1	7.99745	11.4119	1	7.25663	5.37422	1	6.81158	3.42894	0	6.52738	8.44148	1	12.867	9.65713	1	9.13248	4.72375	0	1	0	-0.519321	0	-0.747129	0	-0.227808	0
904	chr5:135007071-135011071	Peak in Promoter	Abhd11	0	0	1	8.01669	11.3703	1	7.29273	5.24669	1	6.74236	3.3196	0	6.57988	8.38795	1	12.8833	9.615	1	9.15563	4.69378	0	1	0	-0.519321	0	-0.747129	0	-0.227808	0
907	chr2:150902791-150906791	Peak in Promoter	Abhd12	0	0	0	2.79823	6.86724	0	3.39198	6.36587	0	1.61234	1.22636	0	5.19149	6.34799	1	4.33917	6.89357	0	1.00405	0.417428	0	1	0	-0.412373	0	-2.0272	0	-1.61482	0
908	chr2:150903131-150907131	Peak in Promoter	Abhd12	0	0	0	2.79155	6.83374	0	3.38204	6.34007	0	1.60111	1.13577	0	5.19806	6.35127	1	4.33044	6.90894	0	0.98299	0.435392	0	1	0	-0.412373	0	-2.0272	0	-1.61482	0
909	chr2:150902111-150906111	Peak in Promoter	Abhd12	0	0	0	2.77503	6.92572	0	3.37196	6.39817	0	1.63405	1.43173	0	5.16496	6.39417	1	4.32892	6.90072	0	1.02148	0.573418	0	1	0	-0.412373	0	-2.0272	0	-1.61482	0
912	chr9:106446611-106450611	Peak in Promoter	Abhd14a	0	0	0	0.832942	1.0107	0	3.4165	2.67693	0	1.28233	0.247316	0	4.01821	3.3834	0	2.00831	1.97929	0	2.1525	2.32968	1	0	1	-0.206121	0	0.999648	0	1.20577	0
913	chr9:106445571-106449571	Peak in Promoter	Abhd14a	0	0	0	0.992054	1.06263	0	3.5406	2.62687	0	1.32437	0.388379	0	4.07318	3.42469	0	2.06567	2.03872	0	2.19723	2.28323	1	0	1	-0.206121	0	0.999648	0	1.20577	0
914	chr17:35087231-35091231	Peak in Promoter	Abhd16a	0	0	0	1.36103	4.59696	0	4.07957	6.77523	0	2.60026	1.24789	0	5.34082	6.10598	1	3.6463	4.25673	0	1.90788	4.66069	1	0	1	-0.276988	0	0.0242533	0	0.301241	0
915	chr17:35087571-35091571	Peak in Promoter	Abhd16a	0	0	0	1.3678	4.59876	0	4.07237	6.74338	0	2.64457	1.23144	0	5.32543	6.11004	1	3.65385	4.29809	0	1.88439	4.58037	1	0	1	-0.276988	0	0.0242533	0	0.301241	0
917	chr2:181490491-181494491	Peak in Promoter	Abhd16b	0	0	0	0.317206	0.129868	0	0.0503865	-0.207231	0	8.98288	5.63855	1	6.15917	4.96434	1	5.40807	4.6717	0	1.04173	1.25459	1	0	0	0.377111	0	0.201131	0	-0.17598	0
919	chr2:181490231-181494231	Peak in Promoter	Abhd16b	0	0	0	0.301443	0.241356	0	-0.0207613	-0.264771	0	8.97013	5.64839	1	6.08474	4.97648	1	5.41663	4.67679	0	0.908043	1.67254	1	0	0	0.377111	0	0.201131	0	-0.17598	0
920	chr10:80587571-80591571	Peak in Promoter	Abhd17a	0	0	0	5.30266	8.08293	1	4.45021	7.46512	0	5.08839	2.21219	0	3.85694	4.8606	0	4.96133	5.11306	1	0.713134	-0.673625	0	1	0	-0.350933	0	-0.134595	0	0.216338	0
921	chr10:80588471-80592471	Peak in Promoter	Abhd17a	0	0	0	5.24745	7.86264	1	4.2701	7.34846	0	5.024	2.33126	0	3.79976	4.72456	0	4.94049	5.00514	1	0.665816	-0.729933	0	1	0	-0.350933	0	-0.134595	0	0.216338	0
922	chr7:84148911-84152911	Peak in Promoter	Abhd17c	0	1	0	5.15457	6.65152	1	4.88009	6.28875	0	1.12993	1.51855	0	5.98225	6.53361	1	6.34825	6.70194	1	0.369637	-0.285095	1	0	0	-0.052615	0	0.0994166	0	0.152032	0
924	chr7:84150171-84154171	Peak in Promoter	Abhd17c	0	0	0	5.09924	6.44388	1	4.83337	6.02869	0	0.914975	1.34216	0	5.66277	6.26017	1	6.02224	6.51823	1	0.200875	-0.289285	1	0	0	-0.052615	0	0.0994166	0	0.152032	0
925	chr7:84149511-84153511	Peak in Promoter	Abhd17c	0	0	0	5.13051	6.4613	1	4.90841	6.05093	1	1.12411	1.51525	0	5.93024	6.3	1	6.22461	6.5314	1	0.255706	-0.46057	1	0	0	-0.052615	0	0.0994166	0	0.152032	0
926	chr3:40892131-40896131	Peak in Promoter	Abhd18	0	0	0	1.6923	3.45294	0	1.16765	3.08019	0	1.56947	0.992315	0	2.54103	3.51717	0	3.29328	3.7903	0	0.357279	-0.938186	0	1	0	NA	NA	NA	NA	NA	NA
927	chr3:40892511-40896511	Peak in Promoter	Abhd18	0	0	0	1.69283	3.43705	0	1.17376	3.09188	0	1.57521	0.969893	0	2.53761	3.49865	0	3.29542	3.75162	0	0.372446	-0.916539	0	1	0	NA	NA	NA	NA	NA	NA
928	chr3:40893051-40897051	Peak in Promoter	Abhd18	0	0	0	1.69165	3.5052	0	1.16472	3.14474	0	1.58209	1.03775	0	2.54496	3.58051	0	3.30189	3.8416	0	0.382823	-0.972502	0	1	0	NA	NA	NA	NA	NA	NA
929	chr7:79271031-79275031	Peak in Promoter	Abhd2	0	0	1	9.26911	9.35115	1	8.38069	9.34372	1	6.4933	1.01809	0	6.71869	7.22783	1	7.30236	6.89664	1	1.57214	0.447572	0	1	0	0.507065	0	0.5105	0	0.0034344	0
930	chr7:79270691-79274691	Peak in Promoter	Abhd2	0	0	1	9.28635	9.3471	1	8.41376	9.35667	1	6.43599	0.768919	0	6.64661	7.16756	1	7.24059	6.87052	1	1.54718	0.628944	0	1	0	0.507065	0	0.5105	0	0.0034344	0
933	chr18:10704791-10708791	Peak in Promoter	Abhd3	0	0	0	-0.347814	0.415841	0	0.274763	1.72054	0	0.0741716	-2.20611	0	0.457481	1.17534	0	0.20552	-0.636162	0	0.644082	0.716736	1	0	1	1.69904	0	-2.36771	0	-4.06675	0
935	chr9:122349311-122353311	Peak in Promoter	Abhd5	0	0	0	1.53249	2.11785	0	12.1404	5.49498	1	1.19276	1.27852	0	7.8029	4.3038	0	0.883153	0.016008	0	12.1694	6.04323	0	1	0	-1.58592	0	-4.39855	0	-2.81262	0
936	chr9:122349711-122353711	Peak in Promoter	Abhd5	0	0	0	0.164957	0.151576	0	2.90622	1.75662	0	0.652813	-0.568699	0	2.11221	1.42257	0	0.746054	0.295996	0	5.80685	3.85118	0	1	0	-1.58592	0	-4.39855	0	-2.81262	0
937	chr9:122350351-122354351	Peak in Promoter	Abhd5	0	0	0	0.199968	0.153281	0	2.87502	1.60153	0	0.614264	-1.08004	0	2.13574	1.53542	0	0.82187	0.256115	0	5.8467	3.84402	0	1	0	-1.58592	0	-4.39855	0	-2.81262	0
938	chr14:8000891-8004891	Peak in Promoter	Abhd6	0	0	0	3.73394	5.47257	0	5.54414	5.82663	1	1.88466	3.80589	0	2.82997	2.47913	0	2.18617	1.74803	0	3.79525	3.32563	1	0	1	0.518123	0	3.647	1	3.12888	1
940	chr8:71460931-71464931	Peak in Promoter	Abhd8	0	0	0	10.7627	8.37057	1	14.0575	8.44085	1	6.01105	6.46051	1	5.4568	6.10427	1	3.001	4.08514	0	3.01468	4.33517	0	1	0	0.428503	0	1.27582	0	0.847315	0
941	chr8:71462771-71466771	Peak in Promoter	Abhd8	0	0	0	11.3182	9.98544	1	14.5814	10.4491	1	6.03599	6.53942	1	5.52393	6.7369	1	3.26884	4.87637	0	2.83792	4.5522	0	1	0	0.428503	0	1.27582	0	0.847315	0
942	chr8:71461711-71465711	Peak in Promoter	Abhd8	0	0	0	11.6039	9.22535	1	14.8481	9.06913	1	6.26399	6.05275	1	5.59349	6.25848	1	3.25821	5.05231	0	3.00163	3.78485	0	1	0	0.428503	0	1.27582	0	0.847315	0
944	chr2:23038331-23042331	Peak in Promoter	Abi1	0	0	1	12.1849	8.00938	1	8.66168	7.26083	1	6.23652	5.99246	1	13.2709	9.51285	1	17.1649	9.98799	1	3.42848	0.758887	0	1	0	-0.0763069	0	-0.498136	0	-0.421829	0
945	chr2:23037851-23041851	Peak in Promoter	Abi1	0	0	1	12.0862	8.80583	1	8.52876	7.66168	1	6.23033	6.11308	1	13.1484	10.0967	1	17.0621	10.7753	1	3.33989	0.830261	0	1	0	-0.0763069	0	-0.498136	0	-0.421829	0
946	chr2:23037271-23041271	Peak in Promoter	Abi1	0	0	1	6.06187	7.72583	1	3.62037	6.27148	0	5.14767	6.39842	1	8.1414	9.80865	1	11.3411	10.7572	1	3.10454	0.853551	0	1	0	-0.0763069	0	-0.498136	0	-0.421829	0
947	chr1:60406771-60410771	Peak in Promoter	Abi2	0	0	0	3.83316	7.28646	0	8.28212	9.52314	1	1.19007	0.406921	0	5.76456	7.89249	1	2.44946	5.48602	0	2.87235	5.942	0	0	1	-0.0725767	0	1.05974	0	1.13232	0
948	chr1:60407711-60411711	Peak in Promoter	Abi2	0	0	0	3.91372	7.20016	0	8.35404	9.24744	1	1.43214	0.392482	0	5.83723	7.75633	1	2.58966	5.46899	0	2.80759	5.74335	0	0	1	-0.0725767	0	1.05974	0	1.13232	0
949	chr11:95840771-95844771	Peak in Promoter	Abi3	0	0	0	14.5891	10.4754	1	16.2924	9.92094	1	4.16665	1.84367	0	16.8775	9.16864	1	15.6241	9.12021	1	1.71333	2.49623	1	0	0	-0.901323	0	-0.206778	0	0.694546	0
950	chr11:95841131-95845131	Peak in Promoter	Abi3	0	1	0	14.3937	10.4417	1	15.9846	9.85429	1	4.35383	1.98202	0	16.8152	9.0904	1	15.728	9.10827	1	1.98285	2.83314	1	0	0	-0.901323	0	-0.206778	0	0.694546	0
951	chr11:95840251-95844251	Peak in Promoter	Abi3	0	0	0	14.7941	10.486	1	16.3743	9.84434	1	4.26343	1.91057	0	16.8859	9.12737	1	15.6366	9.12074	1	1.74052	2.25954	1	0	0	-0.901323	0	-0.206778	0	0.694546	0
952	chr2:31687271-31691271	Peak in Promoter	Abl1	0	0	1	8.84397	9.53818	1	11.689	9.24167	1	3.20237	0.700066	0	12.268	7.66349	1	9.98958	7.43203	1	1.37855	2.83243	0	1	0	-1.50701	0	-0.896036	0	0.610973	0
953	chr2:31686271-31690271	Peak in Promoter	Abl1	0	0	1	8.78412	9.55995	1	11.6036	9.19051	1	3.27182	0.673736	0	12.2529	7.54996	1	9.96977	7.34464	1	1.40959	2.77023	0	1	0	-1.50701	0	-0.896036	0	0.610973	0
954	chr2:31686571-31690571	Peak in Promoter	Abl1	0	0	1	8.83908	9.57236	1	11.6965	9.20584	1	3.23606	0.636505	0	12.3014	7.5795	1	10.0098	7.37069	1	1.38084	2.76723	0	1	0	-1.50701	0	-0.896036	0	0.610973	0
956	chr1:156556491-156560491	Peak in Promoter	Abl2	0	0	0	0.63075	2.07991	0	4.23167	5.97745	0	2.91739	0.699478	0	5.49942	5.42048	1	2.11271	2.94951	0	4.21279	5.21606	0	1	0	-1.50204	0	-1.11506	0	0.386974	0
957	chr1:156557371-156561371	Peak in Promoter	Abl2	0	0	0	0.702547	1.89273	0	4.21904	5.97993	0	3.014	0.820569	0	5.46074	5.44803	1	2.15827	3.09018	0	4.21717	5.26949	0	1	0	-1.50204	0	-1.11506	0	0.386974	0
958	chr1:156556771-156560771	Peak in Promoter	Abl2	0	0	0	0.689399	1.91374	0	4.22499	5.9402	0	2.91297	0.601482	0	5.49106	5.40477	1	2.13813	2.94138	0	4.25229	5.20673	0	1	0	-1.50204	0	-1.11506	0	0.386974	0
959	chr1:156557131-156561131	Peak in Promoter	Abl2	0	0	0	0.730762	1.87548	0	4.23909	5.98442	0	3.01658	0.826751	0	5.46421	5.43414	1	2.15806	3.02282	0	4.23648	5.29251	0	1	0	-1.50204	0	-1.11506	0	0.386974	0
960	chr19:57312831-57316831	Peak in Promoter	Ablim1	0	0	0	-0.0159313	-0.537746	0	0.220503	1.11715	0	0.457709	-1.03614	0	0.324862	-0.0226818	0	0.00362941	-1.48028	0	0.578891	1.7238	1	0	1	0.8124	0	3.90924	1	3.09684	1
961	chr5:35756451-35760451	Peak in Promoter	Ablim2	0	0	0	4.0533	6.18541	0	8.16368	7.63387	1	2.44712	2.14461	0	5.38382	5.53827	1	1.96622	3.24345	0	3.47125	4.81051	0	1	0	2.54704	1	0.432457	0	-2.11458	0
962	chr5:35755831-35759831	Peak in Promoter	Ablim2	0	0	0	3.85298	6.0297	0	8.14824	7.58117	1	2.1908	1.1	0	5.31927	5.48242	1	1.99883	3.2168	0	3.31254	4.73732	0	1	0	2.54704	1	0.432457	0	-2.11458	0
963	chr5:35755491-35759491	Peak in Promoter	Ablim2	0	0	0	3.90505	6.05212	0	8.19089	7.59694	1	2.41706	1.17086	0	5.58799	5.51907	1	2.3295	3.4102	0	3.31021	4.74672	0	1	0	2.54704	1	0.432457	0	-2.11458	0
964	chr5:35755251-35759251	Peak in Promoter	Ablim2	0	0	0	3.93588	6.09537	0	8.14143	7.60762	1	2.39215	1.04472	0	5.59666	5.54824	1	2.38401	3.62223	0	3.3424	4.76378	0	1	0	2.54704	1	0.432457	0	-2.11458	0
966	chr18:61909651-61913651	Peak in Promoter	Ablim3	0	0	0	0.28808	0.336249	0	1.40304	3.10191	0	1.53415	-0.00859984	0	3.36833	2.8348	0	0.159859	-0.94391	0	6.49019	5.50474	0	0	1	2.82291	1	6.50491	1	3.682	1
967	chr18:61909131-61913131	Peak in Promoter	Ablim3	0	0	0	0.307458	0.302773	0	1.41191	3.13581	0	1.54992	0.0889381	0	3.3293	2.80157	0	0.203577	-0.538521	0	6.46754	5.54847	0	0	1	2.82291	1	6.50491	1	3.682	1
969	chr11:76620971-76624971	Peak in Promoter	Abr	0	0	0	3.22229	6.35929	0	3.95625	6.4394	0	0.437113	-0.518829	0	4.0254	6.22999	0	3.54508	6.09092	0	1.1617	1.88786	1	0	1	-0.427936	0	-1.1976	0	-0.769661	0
970	chr11:76620311-76624311	Peak in Promoter	Abr	0	0	0	3.18256	6.37285	0	3.92588	6.54151	0	0.288265	-0.879745	0	3.92547	6.19579	0	3.35727	6.05356	0	1.16852	2.0977	1	0	1	-0.427936	0	-1.1976	0	-0.769661	0
972	chr11:76620611-76624611	Peak in Promoter	Abr	0	0	0	3.23324	6.43645	0	3.96087	6.53558	0	0.335461	-0.991332	0	3.98123	6.20519	0	3.44705	6.06948	0	1.17211	1.93589	1	0	1	-0.427936	0	-1.1976	0	-0.769661	0
974	chr10:18020451-18024451	Peak in Promoter	Abracl	0	0	0	8.43512	9.45792	1	6.51233	6.97937	1	1.38517	1.49653	0	6.9928	6.87515	1	8.32357	8.71823	1	1.23418	-0.324437	1	0	0	-0.0672192	0	0.737731	0	0.80495	0
976	chr10:18020911-18024911	Peak in Promoter	Abracl	0	1	0	8.45692	9.4576	1	6.49867	6.97714	1	1.37554	1.61265	0	6.9914	6.86719	1	8.28448	8.74649	1	1.17301	-0.314544	1	0	0	-0.0672192	0	0.737731	0	0.80495	0
977	chr10:18021191-18025191	Peak in Promoter	Abracl	0	0	0	8.45361	9.46896	1	6.5246	7.01482	1	1.33784	1.8271	0	7.01239	6.89445	1	8.26824	8.76856	1	1.20148	-0.17969	1	0	0	-0.0672192	0	0.737731	0	0.80495	0
978	chr13:23421951-23425951	Peak in Promoter	Abt1	0	0	1	4.88426	7.84357	0	5.29064	7.4959	1	4.97949	2.33404	0	8.48548	7.00157	1	8.78049	7.12898	1	2.92706	2.26087	0	1	0	-0.142386	0	0.110115	0	0.252501	0
979	chr13:23422671-23426671	Peak in Promoter	Abt1	0	0	1	4.91575	7.79215	1	5.33277	7.42749	1	5.09314	2.14859	0	8.50473	7.00601	1	8.8914	6.98185	1	3.06375	1.78551	0	1	0	-0.142386	0	0.110115	0	0.252501	0
981	chr6:88840131-88844131	Peak in Promoter	Abtb1	0	0	1	5.93243	9.71822	1	4.46411	6.83536	0	5.51342	3.3489	0	7.42097	7.14219	1	9.72156	8.11493	1	4.08064	1.13719	0	1	0	-0.33954	0	-0.68043	0	-0.34089	0
984	chr2:103563311-103567311	Peak in Promoter	Abtb2	0	0	1	15.7075	12.4372	1	18.1993	12.2862	1	5.7169	7.10286	1	8.12612	8.11085	1	5.81182	7.12533	1	2.23092	4.29118	0	1	0	1.37711	0	0.244664	0	-1.13245	0
986	chr2:103564851-103568851	Peak in Promoter	Abtb2	0	0	1	15.6286	12.4724	1	17.8405	12.3859	1	6.21761	7.37465	1	7.01187	7.75879	1	4.97781	6.60351	1	1.73932	4.06438	0	1	0	1.37711	0	0.244664	0	-1.13245	0
987	chr2:103564251-103568251	Peak in Promoter	Abtb2	0	0	1	16.2068	12.636	1	18.7799	12.3738	1	6.0555	7.18729	1	8.25464	8.11404	1	5.83555	7.23771	1	2.0886	3.87565	0	1	0	1.37711	0	0.244664	0	-1.13245	0
988	chr9:119155111-119159111	Peak in Promoter	Acaa1b	0	0	0	0.367267	0.0469533	0	-0.0855116	0.995348	0	0.468756	0.0607264	0	1.1004	2.14051	0	0.0371106	-1.28166	0	3.04296	3.89548	1	0	1	-0.359855	0	0.371056	0	0.730911	0
989	chr9:119154471-119158471	Peak in Promoter	Acaa1b	0	0	0	0.350896	0.160504	0	-0.0726984	0.963118	0	0.418307	0.0420812	0	1.11814	2.03703	0	0.0316463	-1.48496	0	3.06669	3.80744	1	0	1	-0.359855	0	0.371056	0	0.730911	0
991	chr18:74777091-74781091	Peak in Promoter	Acaa2	0	0	1	6.60792	9.16149	1	8.1579	8.4448	1	2.43031	0.394727	0	7.73937	8.41183	1	6.17158	8.56588	1	2.88566	2.33681	0	1	0	-0.00673763	0	0.261261	0	0.267999	0
992	chr18:74777571-74781571	Peak in Promoter	Acaa2	0	0	1	7.29119	9.30397	1	9.24889	8.57329	1	2.68471	1.77261	0	7.98487	8.37041	1	6.18265	8.58963	1	3.12318	2.4647	0	1	0	-0.00673763	0	0.261261	0	0.267999	0
994	chr5:121659111-121663111	Peak in Promoter	Acad10	0	0	0	0.517118	1.95976	0	1.58227	1.52483	0	1.24911	-0.00104345	0	0.741327	0.822441	0	0.831088	-0.356194	0	2.48341	0.75578	0	1	0	0.106257	0	-0.772494	0	-0.87875	0
995	chr5:121658571-121662571	Peak in Promoter	Acad10	0	0	0	0.525875	1.89181	0	1.57884	1.50285	0	1.23778	-0.2168	0	0.695914	0.399228	0	0.836208	-0.456195	0	2.44931	0.427654	0	1	0	0.106257	0	-0.772494	0	-0.87875	0
996	chr5:121658151-121662151	Peak in Promoter	Acad10	0	0	0	0.525593	2.04766	0	1.55893	1.71647	0	1.24589	-0.100531	0	0.656286	0.559874	0	0.822033	-0.365688	0	2.43903	0.488185	0	1	0	0.106257	0	-0.772494	0	-0.87875	0
997	chr5:121616851-121620851	Peak in Promoter	Acad12	0	0	0	0.523042	0.824049	0	0.657435	-1.08499	0	0.245679	0.580999	0	0.555945	-2.28577	0	0.112938	-1.78574	0	0.800917	-0.412254	1	0	1	0.0616087	0	-1.15668	0	-1.21829	0
998	chr5:121617051-121621051	Peak in Promoter	Acad12	0	0	0	0.523559	0.780148	0	0.652306	-1.08163	0	0.268532	0.758984	0	0.538301	-2.01055	0	0.113827	-1.42443	0	0.79178	-0.400564	1	0	1	0.0616087	0	-1.15668	0	-1.21829	0
999	chr5:121617451-121621451	Peak in Promoter	Acad12	0	0	0	0.485584	0.771978	0	0.668766	-0.901808	0	0.247452	0.504389	0	0.591348	-2.18978	0	0.137216	-1.73735	0	0.806814	-0.162368	1	0	1	0.0616087	0	-1.15668	0	-1.21829	0
1000	chr9:26998231-27002231	Peak in Promoter	Acad8	0	0	0	2.4059	5.85587	0	7.50425	7.05593	1	2.33469	1.11358	0	9.01126	6.42527	1	4.53234	5.18189	0	4.56354	4.95996	0	1	0	-0.528808	0	-0.13273	0	0.396079	0
1001	chr9:26997611-27001611	Peak in Promoter	Acad8	0	0	0	2.39981	5.89014	0	7.47547	7.03449	1	2.32383	1.10416	0	8.99983	6.42073	1	4.52072	5.17922	0	4.47049	4.88598	0	1	0	-0.528808	0	-0.13273	0	0.396079	0
1003	chr3:36064471-36068471	Peak in Promoter	Acad9	0	0	0	3.4429	4.97827	0	5.82135	6.16499	1	1.9759	-0.425475	0	6.321	4.96776	1	3.65276	4.05954	0	2.26562	2.97494	0	1	0	-0.239641	0	0.228323	0	0.467964	0
1004	chr3:36063391-36067391	Peak in Promoter	Acad9	0	0	0	3.42954	5.05761	0	5.82763	6.17575	1	1.95416	-0.600443	0	6.28648	4.91872	1	3.67404	4.04917	0	2.22908	2.86981	0	1	0	-0.239641	0	0.228323	0	0.467964	0
1005	chr3:36064031-36068031	Peak in Promoter	Acad9	0	0	0	3.426	4.97644	0	5.82263	6.14438	1	1.94919	-0.623852	0	6.3099	4.90669	1	3.65292	4.03346	0	2.24807	2.8391	0	1	0	-0.239641	0	0.228323	0	0.467964	0
1007	chr1:66860851-66864851	Peak in Promoter	Acadl	0	0	0	6.85413	9.31799	1	12.8344	9.69364	1	1.6447	0.23149	0	9.69407	7.98168	1	5.26372	6.64235	1	4.13875	4.80504	1	0	0	0.17018	0	0.948251	0	0.77807	0
1008	chr1:66861371-66865371	Peak in Promoter	Acadl	0	1	0	6.94546	9.34702	1	12.8641	9.68354	1	1.76736	0.475551	0	9.78052	7.97709	1	5.41322	6.72355	1	4.10493	4.812	1	0	0	0.17018	0	0.948251	0	0.77807	0
1009	chr1:66861911-66865911	Peak in Promoter	Acadl	0	0	0	6.80352	9.39951	1	12.8038	9.74316	1	1.62926	0.269186	0	9.78574	8.07178	1	5.44276	6.76882	1	4.09961	5.07619	0	0	0	0.17018	0	0.948251	0	0.77807	0
1011	chr3:153942651-153946651	Peak in Promoter	Acadm	0	0	1	5.68435	6.52271	1	5.07076	6.51616	1	3.58466	3.27552	0	8.33671	7.48808	1	9.43232	7.0575	1	1.83901	1.77011	0	1	0	-0.675649	0	-0.506331	0	0.169318	0
1012	chr3:153942071-153946071	Peak in Promoter	Acadm	0	0	1	5.70679	6.4113	1	5.10946	6.55687	1	3.58332	3.27413	0	8.33849	7.49904	1	9.45025	7.05496	1	2.06036	1.94178	0	1	0	-0.675649	0	-0.506331	0	0.169318	0
1013	chr5:115117351-115121351	Peak in Promoter	Acads	0	0	0	3.18742	4.6194	0	3.66771	5.0153	0	0.837373	-0.0087263	0	2.43219	3.62775	0	2.41369	2.82164	0	0.33037	0.49949	1	0	1	-0.0381734	0	0.967652	0	1.00583	0
1014	chr11:70012731-70016731	Peak in Promoter	Acadvl	0	0	0	3.5151	6.23981	0	4.65188	4.96721	0	1.82349	2.76427	0	2.10227	3.13115	0	1.1852	3.61165	0	0.911371	0.30863	1	0	1	-0.576322	0	-0.490436	0	0.0858855	0
1015	chr11:70013411-70017411	Peak in Promoter	Acadvl	0	0	0	3.51598	6.1683	0	4.6568	4.97497	0	1.8097	2.76777	0	2.10154	3.1025	0	1.2267	3.51796	0	0.988444	0.0661773	1	0	1	-0.576322	0	-0.490436	0	0.0858855	0
1016	chr11:70013011-70017011	Peak in Promoter	Acadvl	0	0	0	3.52115	6.24893	0	4.63959	4.95508	0	1.81258	2.7271	0	2.11416	3.06594	0	1.1845	3.53899	0	0.947721	0.5416	1	0	1	-0.576322	0	-0.490436	0	0.0858855	0
1017	chr7:79051311-79055311	Peak in Promoter	Acan	0	0	0	-0.424007	-1.76018	0	-0.268099	-0.915465	0	0.0830917	0.0357926	0	-0.0862834	-1.77509	0	-0.106503	-1.11768	0	0.0165357	-0.446029	1	0	1	1.69904	0	1.30067	0	-0.398372	0
1018	chr11:69893591-69897591	Peak in Promoter	Acap1	0	0	1	8.8846	9.48533	1	17.1327	10.2011	1	0.961597	2.19071	0	12.6785	8.38125	1	5.26102	6.98469	1	8.64897	5.99148	0	1	0	-0.246111	0	0.952253	0	1.19836	0
1019	chr11:69892871-69896871	Peak in Promoter	Acap1	0	0	1	8.86169	9.46435	1	17.1444	10.1885	1	0.978433	2.28251	0	12.6413	8.38705	1	5.237	6.99071	1	8.66924	5.97964	0	1	0	-0.246111	0	0.952253	0	1.19836	0
1020	chr16:31198651-31202651	Peak in Promoter	Acap2	0	0	1	3.94542	6.68757	0	5.06536	5.19563	1	3.15557	2.05483	0	7.6549	5.48521	1	5.47182	6.67864	1	2.89983	1.99068	0	1	0	-1.30855	0	-2.9344	0	-1.62585	0
1022	chr16:31199331-31203331	Peak in Promoter	Acap2	0	0	1	3.91137	6.65846	0	5.05782	5.21535	1	3.12248	2.10508	0	7.6479	5.48267	1	5.47463	6.68093	1	2.8753	2.0215	0	1	0	-1.30855	0	-2.9344	0	-1.62585	0
1023	chr16:31198991-31202991	Peak in Promoter	Acap2	0	0	1	3.93536	6.67475	0	5.07035	5.19723	1	3.14655	2.08833	0	7.64526	5.47653	1	5.47127	6.67	1	2.86666	1.9288	0	1	0	-1.30855	0	-2.9344	0	-1.62585	0
1024	chr9:53608371-53612371	Peak in Promoter	Acat1	0	0	0	1.0561	3.02163	0	3.48633	5.60164	0	1.7676	0.453704	0	4.02173	4.29615	0	1.95116	2.01049	0	2.42301	4.15586	0	1	0	-0.132431	0	0.612055	0	0.744486	0
1025	chr9:53608051-53612051	Peak in Promoter	Acat1	0	0	0	1.12344	3.24641	0	3.51245	5.62924	0	1.81946	0.353027	0	4.01514	4.3059	0	1.96898	1.99343	0	2.38775	4.15859	0	1	0	-0.132431	0	0.612055	0	0.744486	0
1026	chr17:12958411-12962411	Peak in Promoter	Acat2	0	0	0	6.03709	6.72632	1	5.26984	5.71616	1	1.04458	-0.934564	0	4.30524	4.72483	0	4.68635	5.46282	0	0.231055	-1.32902	0	1	0	0.201403	0	1.75089	0	1.54949	0
1028	chr17:12958731-12962731	Peak in Promoter	Acat2	0	0	0	6.03772	6.73448	1	5.2698	5.71712	1	1.04762	-0.818813	0	4.29988	4.73059	0	4.69516	5.46852	0	0.287926	-0.800688	0	1	0	0.201403	0	1.75089	0	1.54949	0
1029	chr1:180724011-180728011	Peak in Promoter	Acbd3	0	0	0	4.03308	6.13993	0	8.18253	7.19024	1	1.70612	2.02832	0	4.43232	5.71181	0	1.39474	3.46863	0	3.57924	4.29619	0	1	0	-0.271188	0	-1.04595	0	-0.774764	0
1030	chr1:180724411-180728411	Peak in Promoter	Acbd3	0	0	0	3.65224	6.15493	0	7.92937	7.21806	1	1.61521	1.92438	0	4.44352	5.80562	0	1.33528	3.70448	0	3.6606	4.27142	0	1	0	-0.271188	0	-1.04595	0	-0.774764	0
1032	chr2:23066151-23070151	Peak in Promoter	Acbd5	0	0	1	8.86922	9.66515	1	12.0564	9.06904	1	1.71293	0.0658022	0	8.75235	7.36296	1	5.8	7.14085	1	4.93413	3.5464	0	1	0	0.0227049	0	-0.946824	0	-0.969529	0
1034	chr1:155556171-155560171	Peak in Promoter	Acbd6	0	0	0	2.17291	3.9866	0	6.64131	5.7641	1	0.473162	-1.08409	0	4.33682	5.23321	0	1.15351	2.91605	0	3.68769	4.42089	1	0	1	-0.398173	0	0.0309065	0	0.429079	0
1035	chr1:155556591-155560591	Peak in Promoter	Acbd6	0	0	0	2.06838	3.82891	0	6.60918	5.75136	1	0.436182	-1.25947	0	4.34591	5.21477	0	1.1376	2.81261	0	3.74206	4.47903	1	0	1	-0.398173	0	0.0309065	0	0.429079	0
1036	chr2:3333671-3337671	Peak in Promoter	Acbd7	0	0	0	6.8932	6.47873	1	9.79214	7.00236	1	1.26523	2.92887	0	5.6139	4.40774	0	3.95064	3.3124	0	2.48815	3.79158	1	0	1	-0.260319	0	2.63409	1	2.89441	1
1037	chr2:3334031-3338031	Peak in Promoter	Acbd7	0	0	0	6.33436	6.02001	1	7.89115	5.97198	1	0.933982	1.81851	0	4.86055	3.84582	0	3.87604	3.27827	0	1.15343	1.32368	1	0	1	-0.260319	0	2.63409	1	2.89441	1
1038	chr2:93848711-93852711	Peak in Promoter	Accs	0	1	0	3.21422	5.01262	0	9.62515	6.82423	1	4.36865	3.63989	0	10.9143	8.46152	1	6.63832	7.36089	1	8.04653	4.7678	1	0	0	-1.0903	0	-0.427564	0	0.66274	0
1039	chr2:93847151-93851151	Peak in Promoter	Accs	0	0	0	3.27339	4.96887	0	9.57538	7.39906	1	4.25555	3.81696	0	10.8604	9.10348	1	6.57084	7.56108	1	8.1341	5.665	0	0	0	-1.0903	0	-0.427564	0	0.66274	0
1040	chr2:93847971-93851971	Peak in Promoter	Accs	0	0	0	3.26025	4.77681	0	9.58663	6.74412	1	4.26089	3.57004	0	10.8627	8.43613	1	6.59279	7.25432	1	8.07252	4.79116	1	0	0	-1.0903	0	-0.427564	0	0.66274	0
1042	chr8:105698671-105702671	Peak in Promoter	Acd	0	0	0	8.41635	9.16209	1	9.34545	9.42781	1	3.52179	3.38067	0	5.55522	7.24321	1	4.89261	6.49092	0	1.33814	2.12301	0	1	0	-0.437675	0	-0.0731712	0	0.364503	0
1043	chr8:105699151-105703151	Peak in Promoter	Acd	0	0	0	8.42361	9.17339	1	9.35413	9.42191	1	3.51759	3.38768	0	5.54969	7.19327	1	4.87323	6.43387	0	1.32085	2.10417	0	1	0	-0.437675	0	-0.0731712	0	0.364503	0
1044	chr8:105699551-105703551	Peak in Promoter	Acd	0	0	0	8.42974	9.21068	1	9.34959	9.49403	1	3.51704	3.38348	0	5.56767	7.2078	1	4.89541	6.4341	0	1.27896	2.23375	0	1	0	-0.437675	0	-0.0731712	0	0.364503	0
1046	chr4:86872331-86876331	Peak in Promoter	Acer2	0	0	0	1.20115	2.68699	0	3.20745	4.59142	0	2.25751	3.74046	0	0.132226	0.357184	0	0.149919	-1.00852	0	1.80392	3.057	1	0	1	-0.0923747	0	0.413284	0	0.505659	0
1047	chr7:98319251-98323251	Peak in Promoter	Acer3	0	0	0	-0.371164	-0.800937	0	2.71981	2.95715	0	0.75111	0.967229	0	1.24945	1.00686	0	0.2328	-0.0578273	0	3.71466	4.0394	1	0	1	-0.717099	0	-0.689907	0	0.0271913	0
1049	chr5:137284811-137288811	Peak in Promoter	Ache	0	0	0	1.0551	1.89458	0	4.07479	6.57772	0	4.62216	2.31045	0	4.4524	4.60617	0	2.36331	2.43182	0	3.79365	5.94516	0	0	1	-4.67817	0	-1.99527	0	2.68291	1
1052	chr14:54684831-54688831	Peak in Promoter	Acin1	0	0	1	4.29773	7.46868	0	8.31428	8.7782	1	5.82567	7.10722	1	14.2387	10.6433	1	9.67099	10.1804	1	5.32341	5.88008	0	1	0	-1.84094	0	-1.47017	0	0.37077	0
1053	chr14:54683911-54687911	Peak in Promoter	Acin1	0	0	1	4.02643	7.25484	0	8.11234	9.01399	1	5.81159	7.25087	1	14.1042	10.7859	1	9.65532	10.207	1	4.97494	5.96699	0	1	0	-1.84094	0	-1.47017	0	0.37077	0
1054	chr14:54683751-54687751	Peak in Promoter	Acin1	0	0	1	3.99328	7.23896	0	8.06578	9.33429	1	5.83082	7.38051	1	14.0525	11.0087	1	9.66108	10.2799	1	4.65129	6.39552	0	1	0	-1.84094	0	-1.47017	0	0.37077	0
1055	chr14:54685871-54689871	Peak in Promoter	Acin1	0	0	1	4.13944	7.7672	0	8.25538	9.73619	1	5.6895	7.52593	1	14.1712	11.3762	1	9.48342	10.7169	1	5.21742	6.32602	0	1	0	-1.84094	0	-1.47017	0	0.37077	0
1056	chr14:54684171-54688171	Peak in Promoter	Acin1	0	0	1	4.15659	7.37284	0	8.11364	8.87682	1	5.82908	7.14222	1	14.1884	10.6829	1	9.65122	10.1487	1	5.28422	6.11161	0	1	0	-1.84094	0	-1.47017	0	0.37077	0
1059	chr1:90201991-90205991	Peak in Promoter	Ackr3	0	0	0	0.458639	0.670189	0	5.2114	4.74717	0	0.688636	-0.636242	0	5.06586	4.15324	0	0.360121	-1.40187	0	10.9019	5.75586	0	0	1	1.00514	0	2.70363	1	1.69849	0
1061	chr11:100525191-100529191	Peak in Promoter	Acly	0	0	1	6.01054	8.85986	1	6.34347	8.5088	1	3.11191	0.448413	0	7.21528	7.23581	1	6.82003	7.29542	1	0.728279	0.94425	0	1	0	-0.302258	0	0.0614276	0	0.363686	0
1062	chr11:100525991-100529991	Peak in Promoter	Acly	0	0	1	5.97122	8.79341	1	6.32767	8.53149	1	3.047	0.255935	0	7.24378	7.26163	1	6.81621	7.30285	1	0.95996	1.686	0	1	0	-0.302258	0	0.0614276	0	0.363686	0
1063	chr4:40141771-40145771	Peak in Promoter	Aco1	0	0	1	7.08382	8.89584	1	5.76455	7.4083	1	2.97945	2.50133	0	8.94182	7.51454	1	9.82321	8.77044	1	0.964394	-0.781731	0	1	0	-0.663879	0	-0.536035	0	0.127844	0
1064	chr4:40141291-40145291	Peak in Promoter	Aco1	0	0	1	7.11136	8.89615	1	5.79717	7.39299	1	3.0195	2.60262	0	8.92985	7.49069	1	9.81396	8.74803	1	0.973313	-0.804813	0	1	0	-0.663879	0	-0.536035	0	0.127844	0
1065	chr4:40141031-40145031	Peak in Promoter	Aco1	0	0	1	7.10659	8.89705	1	5.80538	7.37479	1	3.00033	2.57608	0	8.93045	7.48772	1	9.80903	8.74709	1	0.981929	-0.70044	0	1	0	-0.663879	0	-0.536035	0	0.127844	0
1068	chr12:84007411-84011411	Peak in Promoter	Acot1	0	0	0	0.58467	1.40593	0	3.63088	2.29745	0	-0.0704164	-1.2501	0	2.67015	2.18598	0	0.488008	0.810891	0	2.59629	1.56857	1	0	1	-1.08232	0	-4.45231	0	-3.36999	0
1070	chr4:106803091-106807091	Peak in Promoter	Acot11	0	0	0	4.91369	6.95712	1	5.99068	6.81166	1	1.45918	-0.0370089	0	5.39701	5.37044	1	4.18329	5.19008	0	0.960639	1.20107	1	0	1	-1.20516	0	-0.717355	0	0.487808	0
1072	chr4:106802391-106806391	Peak in Promoter	Acot11	0	0	0	4.78849	6.80377	0	5.92697	6.68797	1	1.39435	-0.646147	0	5.35546	5.33707	1	4.1362	5.17941	0	0.937448	1.15454	1	0	1	-1.20516	0	-0.717355	0	0.487808	0
1073	chr13:24828971-24832971	Peak in Promoter	Acot13	0	0	1	2.23579	6.83468	0	3.17601	6.80018	0	3.6553	2.39049	0	5.4626	6.90806	1	5.29846	6.30796	1	0.560216	1.37592	0	1	0	0.24514	0	0.350886	0	0.105746	0
1074	chr13:24829991-24833991	Peak in Promoter	Acot13	0	0	1	2.38225	6.85498	0	3.23798	6.66104	0	3.75232	2.53626	0	5.47595	6.87021	1	5.28384	6.32907	1	0.639709	1.37224	0	1	0	0.24514	0	0.350886	0	0.105746	0
1075	chr13:24830671-24834671	Peak in Promoter	Acot13	0	0	1	2.43444	6.95531	0	3.24133	6.78261	0	3.82741	2.46407	0	5.47661	6.94003	1	5.25946	6.46107	1	0.69135	1.48924	0	1	0	0.24514	0	0.350886	0	0.105746	0
1076	chr13:24829631-24833631	Peak in Promoter	Acot13	0	0	1	2.3802	6.89453	0	3.22956	6.70144	0	3.73233	2.56142	0	5.46859	6.8535	1	5.26666	6.29185	1	0.58847	1.2491	0	1	0	0.24514	0	0.350886	0	0.105746	0
1077	chr13:24830311-24834311	Peak in Promoter	Acot13	0	0	1	2.41462	6.87164	0	3.23517	6.67002	0	3.77166	2.58097	0	5.48248	6.90857	1	5.2732	6.36722	1	0.706875	1.56749	0	1	0	0.24514	0	0.350886	0	0.105746	0
1078	chr12:83986171-83990171	Peak in Promoter	Acot2	0	0	0	3.00322	4.7187	0	8.77464	6.59145	1	0.683387	-0.59695	0	6.83634	6.10875	1	2.42559	4.15493	0	4.63828	5.16969	0	0	1	-0.122816	0	-0.485417	0	-0.362601	0
1079	chr12:84050351-84054351	Peak in Promoter	Acot3	0	0	0	1.95332	1.7106	0	1.68692	0.643088	0	0.327904	-1.95742	0	2.01032	0.861154	0	1.93421	1.74667	0	0.333079	0.823444	1	0	1	1.37711	0	2.04913	1	0.672017	0
1081	chr12:84098791-84102791	Peak in Promoter	Acot6	0	0	0	-0.159522	0.617309	0	-0.166864	-0.249366	0	0.393572	0.874413	0	0.208276	-1.00122	0	0.0403822	-1.83812	0	0.534659	0.220467	1	0	1	0.377111	0	-0.213906	0	-0.591017	0
1082	chr4:152175751-152179751	Peak in Promoter	Acot7	0	0	0	11.6856	9.95338	1	9.22026	6.57465	1	9.55866	4.38451	0	6.99355	5.42693	1	12.6392	8.53495	1	7.33064	7.12022	0	0	0	-0.299329	0	0.41703	0	0.716359	0
1084	chr4:152177131-152181131	Peak in Promoter	Acot7	0	1	0	10.234	9.84269	1	7.10043	7.10743	1	5.65323	4.21081	0	6.28497	5.59611	1	9.14065	7.97941	1	2.77983	3.93375	1	0	0	-0.299329	0	0.41703	0	0.716359	0
1087	chr4:152176151-152180151	Peak in Promoter	Acot7	0	0	0	11.7384	10.111	1	9.35603	6.54245	1	9.71521	4.54376	0	6.98196	5.44857	1	12.6231	8.6821	1	7.38267	7.34114	0	0	0	-0.299329	0	0.41703	0	0.716359	0
1088	chr2:164803051-164807051	Peak in Promoter	Acot8	0	0	0	7.97488	10.3933	1	6.10804	4.56474	0	4.07267	0.630737	0	4.22809	6.93978	0	8.58574	9.84909	1	4.79397	3.92231	0	1	0	0.263989	0	0.0707054	0	-0.193283	0
1089	chr2:164803391-164807391	Peak in Promoter	Acot8	0	0	0	8.1441	10.3778	1	6.36511	4.72116	0	4.19266	0.701862	0	4.29679	6.98167	0	8.6067	9.86509	1	4.80208	3.99837	0	1	0	0.263989	0	0.0707054	0	-0.193283	0
1090	chrX:155260411-155264411	Peak in Promoter	Acot9	0	0	0	0.958736	0.86061	0	1.87689	3.44216	0	1.47732	0.94308	0	3.46592	3.99079	0	2.49729	2.41772	0	1.11773	2.75011	0	1	1	-0.122605	0	-1.06426	0	-0.941651	0
1092	chr11:116196371-116200371	Peak in Promoter	Acox1	0	0	0	5.96251	7.53295	1	3.42322	4.92123	0	3.28092	2.17141	0	3.81505	4.62342	0	5.94783	6.85776	1	1.68272	1.77013	0	1	0	-0.204328	0	-0.431767	0	-0.227439	0
1093	chr11:116197371-116201371	Peak in Promoter	Acox1	0	0	0	5.66458	7.51006	1	3.48123	4.84021	0	2.56755	1.39403	0	3.40992	4.66121	0	5.87115	6.84563	1	1.21978	1.7772	0	1	0	-0.204328	0	-0.431767	0	-0.227439	0
1094	chr11:116197091-116201091	Peak in Promoter	Acox1	0	0	0	5.64821	7.50711	1	3.43775	4.8281	0	2.51558	1.27414	0	3.41914	4.65182	0	5.87749	6.81817	1	1.2393	1.67784	0	1	0	-0.204328	0	-0.431767	0	-0.227439	0
1095	chr11:116196811-116200811	Peak in Promoter	Acox1	0	0	0	5.77728	7.46777	1	3.40436	4.86275	0	2.96852	1.60462	0	3.70135	4.66986	0	5.94242	6.8268	1	1.46294	1.76214	0	1	0	-0.204328	0	-0.431767	0	-0.227439	0
1096	chr14:8256951-8260951	Peak in Promoter	Acox2	0	0	0	-0.295751	-0.890337	0	-0.19037	-0.10829	0	0.206239	0.03887	0	0.37814	0.855689	0	0.118497	-0.577791	0	0.073139	0.826098	1	0	1	3.76943	1	1.17841	0	-2.59102	0
1097	chr5:35581591-35585591	Peak in Promoter	Acox3	0	0	0	2.5524	5.47396	0	7.29859	5.35635	1	2.03757	2.85265	0	5.06633	3.13942	0	1.75738	0.933585	0	5.10211	2.99664	0	1	0	-0.0811204	0	-1.75645	0	-1.67533	0
1098	chr5:35581211-35585211	Peak in Promoter	Acox3	0	0	0	2.54441	5.50326	0	7.29934	5.33359	1	2.05815	2.90556	0	5.07994	3.16786	0	1.74964	0.923097	0	5.1181	3.07315	0	1	0	-0.0811204	0	-1.75645	0	-1.67533	0
1100	chr5:35580951-35584951	Peak in Promoter	Acox3	0	0	0	2.55883	5.52751	0	7.32227	5.3582	1	2.06472	2.89462	0	5.07103	3.15928	0	1.73552	0.870281	0	5.12058	3.23831	0	1	0	-0.0811204	0	-1.75645	0	-1.67533	0
1101	chr12:30909671-30913671	Peak in Promoter	Acp1	0	0	0	1.05597	3.48886	0	2.5097	5.05445	0	1.17743	0.403238	0	1.77164	3.76262	0	0.953567	2.26156	0	0.813095	2.93221	0	1	0	-0.215465	0	0.267352	0	0.482817	0
1102	chr12:30910291-30914291	Peak in Promoter	Acp1	0	0	0	1.09122	3.49674	0	2.49432	5.09345	0	0.888064	-1.002	0	1.66698	3.73485	0	0.767736	1.90856	0	0.808101	2.93007	0	1	0	-0.215465	0	0.267352	0	0.482817	0
1104	chr9:22134191-22138191	Peak in Promoter	Acp5	0	0	0	4.03501	4.88322	0	3.3867	4.10939	0	2.58735	3.26941	0	0.381608	-0.0529074	0	0.335277	0.128034	0	-0.133988	-1.44113	1	0	1	0.793342	0	-0.0798891	0	-0.873231	0
1105	chr3:97157451-97161451	Peak in Promoter	Acp6	0	0	0	4.29787	4.7001	0	7.62993	4.93623	1	3.09211	1.47868	0	6.44977	6.34625	1	4.05892	5.89441	0	2.5693	2.09274	1	0	1	0.551458	0	1.20209	0	0.650628	0
1106	chr3:97156351-97160351	Peak in Promoter	Acp6	0	0	0	4.31212	4.74364	0	7.66531	4.98665	1	3.04166	1.42453	0	6.3886	6.39144	1	4.03319	5.94102	0	2.48378	2.08557	1	0	1	0.551458	0	1.20209	0	0.650628	0
1107	chr3:97156971-97160971	Peak in Promoter	Acp6	0	0	0	4.27609	4.63998	0	7.62525	4.94361	1	3.08632	1.3515	0	6.41848	6.35393	1	4.06159	5.86855	0	2.48353	2.06348	1	0	1	0.551458	0	1.20209	0	0.650628	0
1108	chr3:97156731-97160731	Peak in Promoter	Acp6	0	0	0	4.28318	4.64216	0	7.62587	4.931	1	3.09779	1.33269	0	6.41046	6.35695	1	4.07198	5.87962	0	2.49007	2.08171	1	0	1	0.551458	0	1.20209	0	0.650628	0
1110	chr3:97157671-97161671	Peak in Promoter	Acp6	0	0	0	3.99838	4.77822	0	7.46888	4.99347	1	3.00563	1.95095	0	6.45557	6.38473	1	4.0275	5.91314	0	2.57772	2.1357	1	0	1	0.551458	0	1.20209	0	0.650628	0
1111	chr7:28629311-28633311	Peak in Promoter	Acp7	0	0	0	-0.572929	-1.73521	0	-0.32324	-1.17819	0	0.214426	-2.20729	0	0.173905	-1.20645	0	0.0794533	-1.76038	0	0.0858321	-0.868119	1	0	1	NA	NA	NA	NA	NA	NA
1112	chr7:28628451-28632451	Peak in Promoter	Acp7	0	0	0	-0.577737	-1.71218	0	-0.313818	-1.08093	0	0.342094	-1.59826	0	0.195366	-1.47503	0	0.11326	-1.30678	0	0.0407026	-0.292468	1	0	1	NA	NA	NA	NA	NA	NA
1114	chr9:104335771-104339771	Peak in Promoter	Acpp	0	0	0	0.993359	0.226422	0	2.11793	1.47321	0	0.833359	1.60153	0	0.713701	-0.552143	0	0.277645	-0.533416	0	1.63133	1.51752	1	0	1	1.11408	0	-2.9708	0	-4.08487	0
1119	chr17:56873451-56877451	Peak in Promoter	Acsbg2	0	0	0	-0.271753	-1.31803	0	0.117797	0.00344222	0	0.199795	-1.3234	0	0.195413	0.210419	0	0.153672	-0.264507	0	1.49986	2.00021	1	0	1	0.377111	0	-0.0212614	0	-0.398372	0
1120	chr17:56873131-56877131	Peak in Promoter	Acsbg2	0	0	0	-0.247089	-1.40915	0	0.141672	-0.00824416	0	0.403919	-1.8647	0	0.241026	0.108851	0	0.268539	-0.969133	0	1.53631	1.94677	1	0	1	0.377111	0	-0.0212614	0	-0.398372	0
1121	chr11:94599891-94603891	Peak in Promoter	Acsf2	0	0	0	2.36588	4.52303	0	3.41682	4.05716	0	0.855865	-2.06883	0	2.92803	3.24121	0	1.8848	3.45994	0	0.779338	0.213733	1	0	1	-0.81295	0	1.7033	0	2.51625	1
1123	chr8:122773771-122777771	Peak in Promoter	Acsf3	0	0	0	0.746381	1.4312	0	0.851957	0.853265	0	0.703071	0.431765	0	1.82929	1.3597	0	1.86975	1.64909	0	0.181868	-0.0638449	1	0	1	-0.73242	0	-0.0795818	0	0.652838	0
1124	chr8:122773511-122777511	Peak in Promoter	Acsf3	0	0	0	0.742275	1.39358	0	0.794664	0.532623	0	0.67043	0.262167	0	1.82948	1.3346	0	1.87195	1.66456	0	0.157823	-0.456328	1	0	1	-0.73242	0	-0.0795818	0	0.652838	0
1125	chr8:122773951-122777951	Peak in Promoter	Acsf3	0	0	0	0.752238	1.48837	0	0.868672	0.951768	0	0.71069	0.672299	0	1.83241	1.33014	0	1.86454	1.65675	0	0.194557	-0.153184	1	0	1	-0.73242	0	-0.0795818	0	0.652838	0
1128	chr8:46469691-46473691	Peak in Promoter	Acsl1	0	0	1	2.00608	4.49334	0	3.24373	1.97734	0	6.74348	5.70437	1	6.4652	5.65263	1	8.29161	8.06118	1	3.36561	4.37593	0	1	0	-1.23462	0	-3.09201	0	-1.85739	0
1129	chr8:46468331-46472331	Peak in Promoter	Acsl1	0	0	1	2.19534	4.65644	0	3.48461	2.00981	0	6.76847	5.67004	1	6.73334	5.68359	1	8.22809	8.06254	1	4.64268	4.4949	0	1	0	-1.23462	0	-3.09201	0	-1.85739	0
1130	chr8:46468891-46472891	Peak in Promoter	Acsl1	0	0	1	2.06533	4.64275	0	3.35633	1.93339	0	6.69367	5.64829	1	6.50195	5.66122	1	8.23923	8.01552	1	3.77551	4.52589	0	1	0	-1.23462	0	-3.09201	0	-1.85739	0
1131	chr8:46469491-46473491	Peak in Promoter	Acsl1	0	0	1	2.04433	4.52195	0	3.25256	1.85332	0	6.75695	5.68645	1	6.46149	5.64354	1	8.29193	8.04744	1	3.35984	4.22142	0	1	0	-1.23462	0	-3.09201	0	-1.85739	0
1133	chrX:142388551-142392551	Peak in Promoter	Acsl4	0	0	0	4.79448	7.23617	0	2.86139	4.62898	0	1.40083	0.411728	0	2.14544	3.50939	0	3.50164	5.76818	0	0.448009	1.15559	0	1	0	0.329253	0	0.143974	0	-0.185279	0
1134	chrX:142387791-142391791	Peak in Promoter	Acsl4	0	0	0	5.13147	7.29152	1	3.09056	4.6659	0	1.81269	1.80827	0	2.13182	3.60254	0	3.49957	5.77161	0	0.356628	1.41472	0	1	0	0.329253	0	0.143974	0	-0.185279	0
1135	chrX:142387971-142391971	Peak in Promoter	Acsl4	0	0	0	4.82187	7.24258	0	2.87036	4.62172	0	1.44264	0.890504	0	2.15229	3.54274	0	3.50013	5.74175	0	0.385844	1.39352	0	1	0	0.329253	0	0.143974	0	-0.185279	0
1139	chr11:54301231-54305231	Peak in Promoter	Acsl6	0	0	0	1.25788	1.70834	0	1.64468	2.5088	0	0.512085	0.342465	0	1.88958	0.813542	0	1.54076	0.115701	0	0.445752	0.440324	1	0	1	-3.48087	0	0.201131	0	3.682	1
1141	chr7:119517851-119521851	Peak in Promoter	Acsm5	0	0	0	-0.373584	-0.867984	0	-0.529258	-1.67336	0	-0.163493	-1.23536	0	-0.115146	-1.85193	0	0.102325	0.279628	0	0.402623	0.44889	1	0	1	0.377111	0	0.464165	0	0.0870549	0
1143	chr2:150666531-150670531	Peak in Promoter	Acss1	1	0	0	20.1354	8.69425	1	24.4753	9.92588	1	9.88387	6.99735	1	8.2502	7.46887	1	3.20471	4.36859	0	6.88209	6.86729	0	0	1	-2.21096	0	1.36756	0	3.57852	1
1148	chr19:34252571-34256571	Peak in Promoter	Acta2	0	0	0	0.46491	0.557366	0	0.980839	1.83625	0	0.327656	-0.831023	0	0.75528	1.35286	0	0.0974043	-0.924657	0	1.43705	2.21747	1	0	1	0.466748	0	-0.769604	0	-1.23635	0
1152	chr5:142904771-142908771	Peak in Promoter	Actb	0	0	0	7.03862	9.18762	1	2.75972	1.81755	0	2.77297	3.41697	0	2.59713	2.20549	0	8.52161	8.81561	1	8.56882	8.62864	0	1	0	-0.591455	0	-1.68507	0	-1.09361	0
1153	chr5:142903991-142907991	Peak in Promoter	Actb	0	0	0	6.71902	8.9623	1	2.90565	2.02688	0	2.72766	3.24392	0	2.66839	2.65934	0	8.46459	8.83464	1	8.27789	8.61237	0	1	0	-0.591455	0	-1.68507	0	-1.09361	0
1155	chr11:120347631-120351631	Peak in Promoter	Actg1	0	0	0	6.98358	7.90143	1	4.0929	3.58158	0	2.4809	1.15209	0	3.16659	2.59414	0	3.99383	5.41891	0	5.25512	4.01634	0	1	1	0.271426	0	0.0104061	0	-0.26102	0
1156	chr11:120345571-120349571	Peak in Promoter	Actg1	0	0	0	3.05812	7.25737	0	1.01852	0.778579	0	1.62519	0.562061	0	0.624412	0.483712	0	2.11901	4.23359	0	3.38037	4.47901	0	1	1	0.271426	0	0.0104061	0	-0.26102	0
1159	chr11:120346571-120350571	Peak in Promoter	Actg1	0	0	0	6.76977	8.37935	1	3.84493	3.43097	0	2.34793	0.91312	0	2.71031	2.14128	0	3.85851	5.65576	0	4.58455	4.30749	0	1	1	0.271426	0	0.0104061	0	-0.26102	0
1161	chr6:83534831-83538831	Peak in Promoter	Actg2	0	0	0	-0.308179	-0.844289	0	-0.402973	-0.0321062	0	0.663649	1.09634	0	0.656766	0.469103	0	0.399686	-0.253524	0	0.27938	0.186908	1	0	1	-1.00991	0	0.962971	0	1.97288	0
1162	chr2:154550651-154554651	Peak in Promoter	Actl10	0	0	0	3.37858	3.33448	0	-0.348344	-1.40066	0	0.796169	0.80149	0	0.883367	0.703796	0	1.19418	0.805864	0	6.6962	4.18956	1	0	1	0.377111	0	-0.213906	0	-0.591017	0
1165	chr5:137551571-137555571	Peak in Promoter	Actl6b	0	0	0	1.22328	2.23169	0	2.02376	2.58691	0	0.877834	-1.95216	0	2.14251	2.14323	0	1.19582	1.74225	0	0.662313	0.222482	1	0	1	0.377111	0	0.201131	0	-0.17598	0
1166	chr17:33430311-33434311	Peak in Promoter	Actl9	0	0	0	-0.517064	-0.501798	0	-0.455237	-1.65385	0	-0.0772749	-1.16818	0	0.162686	-1.62814	0	0.124685	-0.163823	0	-0.00466786	-0.209121	1	0	1	0.377111	0	0.786094	0	0.408983	0
1167	chr12:80257851-80261851	Peak in Promoter	Actn1	0	0	0	15.9379	10.4569	1	9.221	8.67833	1	4.76669	5.15569	0	3.70905	5.43353	0	5.87711	6.48188	1	8.10458	3.50733	1	0	0	0.27103	0	-1.21621	0	-1.48724	0
1168	chr12:80258151-80262151	Peak in Promoter	Actn1	0	0	0	15.9417	10.4557	1	9.23162	8.67882	1	4.74394	5.16003	0	3.70676	5.38089	0	5.80293	6.41696	1	8.17524	3.59591	1	0	0	0.27103	0	-1.21621	0	-1.48724	0
1169	chr12:80258551-80262551	Peak in Promoter	Actn1	0	0	0	15.9752	10.5414	1	9.2392	8.71132	1	4.8148	5.23358	0	3.68937	5.49877	0	5.70551	6.50515	1	8.16011	3.7413	1	0	0	0.27103	0	-1.21621	0	-1.48724	0
1172	chr12:80257471-80261471	Peak in Promoter	Actn1	0	0	0	15.8318	10.492	1	9.18131	8.69028	1	4.8719	5.4368	0	3.70518	5.60824	0	5.97	6.64063	1	8.12914	3.56384	1	0	0	0.27103	0	-1.21621	0	-1.48724	0
1173	chr13:12339651-12343651	Peak in Promoter	Actn2	0	0	0	0.250349	0.262243	0	0.780935	2.41055	0	3.38396	3.58585	0	4.20417	5.06017	0	1.28609	2.0168	0	4.30776	5.48629	0	0	1	2.31	1	4.23981	1	1.92982	0
1174	chr13:12338831-12342831	Peak in Promoter	Actn2	0	0	0	0.122629	0.22973	0	0.747431	2.42555	0	3.30033	3.45006	0	4.1935	4.96194	0	1.39496	1.87854	0	4.37907	5.40308	0	0	1	2.31	1	4.23981	1	1.92982	0
1175	chr19:4876091-4880091	Peak in Promoter	Actn3	0	0	0	6.70206	8.07315	1	2.38553	4.86301	0	1.18708	3.00435	0	1.20259	2.42398	0	4.72295	4.89834	0	4.38618	2.9092	0	1	0	1.86254	0	1.89301	0	0.0304714	0
1176	chr19:4876631-4880631	Peak in Promoter	Actn3	0	0	0	6.40295	7.98708	1	1.97617	4.64567	0	1.06461	2.73222	0	1.13579	2.37293	0	4.72551	4.85774	0	4.38682	2.89221	0	1	0	1.86254	0	1.89301	0	0.0304714	0
1178	chr19:4877091-4881091	Peak in Promoter	Actn3	0	0	0	6.41202	7.98777	1	1.99195	4.63508	0	1.09195	2.83876	0	1.13845	2.40769	0	4.74652	4.89811	0	4.40472	2.92954	0	1	0	1.86254	0	1.89301	0	0.0304714	0
1179	chr7:28960411-28964411	Peak in Promoter	Actn4	0	0	0	1.63925	4.12631	0	1.34941	3.19193	0	4.15179	3.05458	0	3.0704	5.10611	0	4.24695	5.5899	0	1.07594	0.90332	0	1	0	-0.902141	0	-1.38962	0	-0.487477	0
1181	chr12:70935791-70939791	Peak in Promoter	Actr10	0	0	0	2.20754	2.62328	0	6.63556	7.83446	1	0.551099	0.735929	0	4.47306	5.6088	0	0.89751	-0.143241	0	8.1826	5.96854	0	1	0	0.332102	0	0.477946	0	0.145844	0
1182	chr12:70936531-70940531	Peak in Promoter	Actr10	0	0	0	2.31663	2.65569	0	6.6493	7.82662	1	0.645633	0.726293	0	4.45207	5.64006	0	0.932529	-0.149358	0	8.16461	6.00135	0	1	0	0.332102	0	0.477946	0	0.145844	0
1183	chr12:70935391-70939391	Peak in Promoter	Actr10	0	0	0	2.21719	2.63926	0	6.6405	7.82266	1	0.560131	0.682704	0	4.50651	5.61889	0	0.890681	-0.0160663	0	8.22349	5.9661	0	1	0	0.332102	0	0.477946	0	0.145844	0
1184	chr12:70936171-70940171	Peak in Promoter	Actr10	0	0	0	2.30914	2.71807	0	6.64897	7.82201	1	0.637243	0.671553	0	4.45845	5.60849	0	0.923248	-0.0624269	0	8.18786	6.00769	0	1	0	0.332102	0	0.477946	0	0.145844	0
1186	chr19:46392811-46396811	Peak in Promoter	Actr1a	0	0	1	7.13904	9.84927	1	9.55514	10.2424	1	3.26506	1.1259	0	8.97912	7.63696	1	6.60367	6.85659	1	2.55301	4.6983	0	1	0	-0.463961	0	-0.534467	0	-0.0705061	0
1188	chr19:46393231-46397231	Peak in Promoter	Actr1a	0	0	1	9.82635	11.0022	1	13.0297	11.2549	1	4.78997	2.53733	0	13.1086	9.65375	1	10.8759	8.89668	1	3.5505	5.18555	0	1	0	-0.463961	0	-0.534467	0	-0.0705061	0
1189	chr19:46395751-46399751	Peak in Promoter	Actr1a	0	0	1	10.8334	10.9882	1	12.2802	10.3651	1	5.94235	2.97742	0	10.2374	8.16391	1	9.55211	7.71658	1	2.05572	3.04411	0	1	0	-0.463961	0	-0.534467	0	-0.0705061	0
1190	chr19:46393811-46397811	Peak in Promoter	Actr1a	0	0	1	11.3774	11.378	1	14.9582	11.83	1	5.98397	1.91523	0	13.4317	9.45915	1	11.0693	8.45687	1	3.87946	5.78529	0	1	0	-0.463961	0	-0.534467	0	-0.0705061	0
1191	chr19:46394891-46398891	Peak in Promoter	Actr1a	0	0	1	11.7451	11.6679	1	15.1194	12.1025	1	6.03909	2.68905	0	13.4321	9.77594	1	11.151	8.64844	1	3.85635	6.06029	0	1	0	-0.463961	0	-0.534467	0	-0.0705061	0
1192	chr11:20110991-20114991	Peak in Promoter	Actr2	0	0	1	4.54769	7.57527	0	2.9309	4.68173	0	4.05806	3.73463	0	6.27549	5.97095	1	7.44589	8.2445	1	0.697739	2.36429	0	1	0	-0.563442	0	-1.19723	0	-0.633789	0
1193	chr11:20110411-20114411	Peak in Promoter	Actr2	0	0	1	4.19813	7.46306	0	2.6829	4.40701	0	3.83202	3.4993	0	6.29036	5.98322	1	7.45312	8.26223	1	0.716791	2.33325	0	1	0	-0.563442	0	-1.19723	0	-0.633789	0
1194	chr11:20111371-20115371	Peak in Promoter	Actr2	0	0	1	4.52884	7.55432	0	2.91984	4.60922	0	4.09644	3.84432	0	6.28031	5.97807	1	7.43344	8.26313	1	0.714466	2.46201	0	1	0	-0.563442	0	-1.19723	0	-0.633789	0
1195	chr1:125432731-125436731	Peak in Promoter	Actr3	0	0	0	2.52438	6.21236	0	2.84917	0.602613	0	3.68482	2.69081	0	1.77008	1.0325	0	4.40518	7.66787	0	6.69319	7.66882	0	1	0	-0.108418	0	-0.366632	0	-0.258214	0
1196	chr1:125433131-125437131	Peak in Promoter	Actr3	0	0	0	2.56211	6.17429	0	2.8533	0.624252	0	3.72223	2.70587	0	1.76844	0.809417	0	4.38641	7.57294	0	6.72791	7.61877	0	1	0	-0.108418	0	-0.366632	0	-0.258214	0
1197	chr1:125434691-125438691	Peak in Promoter	Actr3	0	0	0	5.46933	7.32663	1	3.45796	2.26359	0	3.95374	3.74375	0	1.41753	0.745171	0	4.81597	8.17226	0	7.59044	7.99765	0	1	0	-0.108418	0	-0.366632	0	-0.258214	0
1200	chr1:125433731-125437731	Peak in Promoter	Actr3	0	0	0	2.61217	6.32542	0	2.8519	0.642563	0	3.72278	2.62872	0	1.76455	0.765743	0	4.37417	7.61781	0	6.72628	7.6695	0	1	0	-0.108418	0	-0.366632	0	-0.258214	0
1201	chr5:25758631-25762631	Peak in Promoter	Actr3b	0	0	0	5.09726	6.69866	1	6.37602	6.93585	1	2.599	2.71489	0	3.47743	3.20971	0	1.98055	2.25735	0	1.04414	1.82175	1	0	1	5.56757	1	6.60882	1	1.04125	0
1202	chr5:25757951-25761951	Peak in Promoter	Actr3b	0	0	0	5.03887	6.77884	1	6.40621	6.94981	1	2.58212	2.70109	0	3.47318	3.22349	0	1.96857	2.29192	0	1.04125	1.8218	1	0	1	5.56757	1	6.60882	1	1.04125	0
1203	chr2:158622871-158626871	Peak in Promoter	Actr5	0	0	0	3.02596	6.27525	0	6.33996	6.96294	1	0.526537	-1.34868	0	6.33017	6.04266	1	3.66882	5.02748	0	2.16206	3.83839	0	1	0	-0.839866	0	-0.51487	0	0.324996	0
1204	chr10:89731171-89735171	Peak in Promoter	Actr6	0	0	0	5.59583	5.88454	1	8.60525	7.4222	1	2.52179	0.340611	0	7.06482	5.16699	1	3.6005	3.57196	0	5.54724	3.87874	0	1	0	-0.0485518	0	1.39719	0	1.44574	0
1205	chr10:89730331-89734331	Peak in Promoter	Actr6	0	0	0	5.61399	5.72806	1	8.58349	7.28256	1	2.56996	0.591767	0	7.08486	5.05687	1	3.6061	3.43669	0	5.55945	3.83678	0	1	0	-0.0485518	0	1.39719	0	1.44574	0
1206	chr14:29976391-29980391	Peak in Promoter	Actr8	0	0	0	1.57078	4.44385	0	0.755775	3.12885	0	2.49634	2.41115	0	3.30372	4.23068	0	4.55529	5.18458	0	0.264525	-0.792587	1	0	1	-0.329899	0	0.0842091	0	0.414108	0
1208	chr14:29976691-29980691	Peak in Promoter	Actr8	0	0	0	1.68031	4.32116	0	1.22256	3.59747	0	5.12157	2.15423	0	6.33592	4.25574	0	5.87903	5.03345	1	1.6784	1.00436	1	0	0	-0.329899	0	0.0842091	0	0.414108	0
1209	chr3:30598851-30602851	Peak in Promoter	Actrt3	0	0	1	7.76909	8.9179	1	20.2739	12.414	1	1.12256	0.178054	0	15.2437	10.9804	1	5.75219	7.26005	1	13.1762	9.96337	0	1	0	-0.944818	0	0.786094	0	1.73091	0
1210	chr3:30599371-30603371	Peak in Promoter	Actrt3	0	0	1	9.87019	8.97515	1	23.3452	12.4609	1	1.30421	0.712449	0	17.205	11.0075	1	6.74454	7.17047	1	14.4253	10.403	0	1	0	-0.944818	0	0.786094	0	1.73091	0
1211	chr3:30600271-30604271	Peak in Promoter	Actrt3	0	0	1	9.50361	8.60084	1	22.6803	12.0313	1	1.14112	0.458012	0	16.8575	10.6574	1	6.4869	6.9735	1	14.2689	9.86006	0	1	0	-0.944818	0	0.786094	0	1.73091	0
1212	chr3:30598471-30602471	Peak in Promoter	Actrt3	0	0	1	6.96301	7.62724	1	17.6877	10.6461	1	1.04643	0.658664	0	13.0846	9.46064	1	5.08683	6.20005	1	11.2266	8.23799	0	1	0	-0.944818	0	0.786094	0	1.73091	0
1213	chr3:30600611-30604611	Peak in Promoter	Actrt3	0	0	1	9.41358	8.54888	1	22.5185	11.999	1	1.02153	0.65147	0	16.7754	10.6548	1	6.43912	7.00039	1	14.2319	9.83041	0	1	0	-0.944818	0	0.786094	0	1.73091	0
1214	chr3:30600931-30604931	Peak in Promoter	Actrt3	0	0	1	8.94313	8.32135	1	21.6861	11.9569	1	0.980674	0.51647	0	16.0104	10.5056	1	5.99441	6.59604	1	14.0288	9.86591	0	1	0	-0.944818	0	0.786094	0	1.73091	0
1215	chr3:30597951-30601951	Peak in Promoter	Actrt3	0	0	0	2.90555	4.63808	0	4.14662	5.10607	0	0.744534	0.720501	0	3.47068	4.14757	0	2.55334	3.76163	0	3.69227	0.743671	1	0	1	-0.944818	0	0.786094	0	1.73091	0
1216	chr2:58565291-58569291	Peak in Promoter	Acvr1	0	0	0	0.239761	0.500482	0	2.32547	5.00784	0	1.21756	0.675291	0	2.93135	5.40826	0	0.547107	1.43248	0	3.61151	5.71883	0	0	1	-0.330108	0	-1.5693	0	-1.23919	0
1217	chr2:58564731-58568731	Peak in Promoter	Acvr1	0	0	0	0.22106	0.467684	0	2.3325	5.06742	0	1.13383	0.0965088	0	2.9143	5.34643	0	0.495489	1.10278	0	3.61297	5.78596	0	0	1	-0.330108	0	-1.5693	0	-1.23919	0
1218	chr2:58565631-58569631	Peak in Promoter	Acvr1	0	0	0	0.225833	0.546411	0	2.30676	5.11301	0	1.17582	0.585706	0	2.93861	5.39867	0	0.545139	1.29028	0	3.60684	5.78176	0	0	1	-0.330108	0	-1.5693	0	-1.23919	0
1219	chr15:101171971-101175971	Peak in Promoter	Acvr1b	0	0	0	3.06993	5.05545	0	3.90575	5.6646	0	2.54043	1.56454	0	2.68588	3.56526	0	2.10776	2.89441	0	1.19268	1.29141	1	0	1	-0.889618	0	-1.37244	0	-0.482824	0
1221	chr2:58355871-58359871	Peak in Promoter	Acvr1c	0	0	0	0.525121	1.66552	0	0.773477	1.90927	0	0.256626	-0.993793	0	0.644434	0.872589	0	0.96822	1.91695	0	3.69087	6.04408	0	0	1	0.377111	0	0.201131	0	-0.17598	0
1223	chr2:48811771-48815771	Peak in Promoter	Acvr2a	0	0	0	-0.276261	-0.203863	0	2.20522	4.33517	0	0.746303	0.677306	0	2.95546	4.97314	0	0.775888	1.67488	0	3.17156	4.78766	1	0	1	-0.197126	0	-1.57068	0	-1.37355	0
1224	chr2:48813051-48817051	Peak in Promoter	Acvr2a	0	0	0	0.536388	1.12017	0	2.3949	4.60378	0	1.1818	0.315222	0	2.9827	5.13607	0	0.824713	2.01567	0	3.31321	4.9113	0	0	1	-0.197126	0	-1.57068	0	-1.37355	0
1226	chr2:48812131-48816131	Peak in Promoter	Acvr2a	0	0	0	-0.234713	-0.111748	0	2.23384	4.37125	0	0.726196	0.0463374	0	2.95434	4.88098	0	0.769166	1.50583	0	3.1764	4.78175	1	0	1	-0.197126	0	-1.57068	0	-1.37355	0
1227	chr9:119400651-119404651	Peak in Promoter	Acvr2b	0	0	1	9.49481	10.4173	1	16.8546	10.1108	1	4.63539	3.12563	0	17.5266	8.68703	1	10.2401	8.34891	1	6.92291	5.28594	0	1	0	0.81007	0	0.2372	0	-0.57287	0
1229	chr9:119400411-119404411	Peak in Promoter	Acvr2b	0	0	1	9.09169	9.91511	1	16.2623	9.66433	1	4.56362	2.64959	0	16.9223	8.04922	1	9.7416	7.60536	1	6.70611	4.85434	0	1	0	0.81007	0	0.2372	0	-0.57287	0
1230	chr9:119400011-119404011	Peak in Promoter	Acvr2b	0	0	0	5.81805	9.17847	1	7.80022	8.65675	1	2.52875	3.06262	0	5.9188	6.01757	1	3.24345	5.67048	0	2.79482	2.74398	0	1	0	0.81007	0	0.2372	0	-0.57287	0
1233	chr9:106435511-106439511	Peak in Promoter	Acy1	0	0	1	5.24894	6.13787	1	12.675	7.97332	1	3.65088	0.711084	0	10.681	7.32089	1	5.23744	5.30403	1	5.83624	6.37924	0	1	0	-0.720077	0	-0.755496	0	-0.0354182	0
1234	chr9:106435891-106439891	Peak in Promoter	Acy1	0	0	1	5.24924	6.0713	1	12.676	7.88674	1	3.57577	0.578746	0	10.6609	7.27379	1	5.21067	5.28909	1	5.82419	6.28172	0	1	0	-0.720077	0	-0.755496	0	-0.0354182	0
1235	chr9:106436371-106440371	Peak in Promoter	Acy1	0	0	1	5.24953	6.09471	1	12.6668	7.88941	1	3.51815	0.614582	0	10.6594	7.2756	1	5.2054	5.29278	1	5.86222	6.29234	0	1	0	-0.720077	0	-0.755496	0	-0.0354182	0
1236	chr19:3984511-3988511	Peak in Promoter	Acy3	0	0	0	0.924168	0.919475	0	0.796157	1.84252	0	1.04234	-0.0939371	0	1.27381	1.52892	0	0.78208	0.68742	0	1.09028	1.63109	1	0	1	-0.0968206	0	-0.228857	0	-0.132036	0
1238	chr12:85286651-85290651	Peak in Promoter	Acyp1	0	0	0	1.69882	2.41771	0	3.57064	3.81534	0	1.08802	1.25424	0	3.41645	3.43564	0	1.36161	2.40918	0	8.26573	6.39187	0	1	0	0.0881144	0	0.801141	0	0.713027	0
1240	chr11:30647191-30651191	Peak in Promoter	Acyp2	0	0	0	6.17117	5.85796	1	-0.651089	-2.52244	0	0.76182	1.7755	0	0.551769	1.0525	0	2.3511	3.50564	0	10.2202	6.52395	0	0	1	-0.622889	0	-0.383831	0	0.239058	0
1241	chr2:163748271-163752271	Peak in Promoter	Ada	0	0	0	2.45207	5.23616	0	2.75639	4.27084	0	1.04586	2.21095	0	0.792781	1.40679	0	0.531943	1.57179	0	0.39468	-0.241306	1	0	1	-0.0286074	0	0.73608	0	0.764688	0
1243	chr2:163747791-163751791	Peak in Promoter	Ada	0	0	0	2.5088	5.37543	0	2.78708	4.31726	0	1.14545	2.55628	0	0.786226	1.31319	0	0.541639	1.39457	0	0.36236	-0.165509	1	0	1	-0.0286074	0	0.73608	0	0.764688	0
1245	chr9:70677611-70681611	Peak in Promoter	Adam10	0	0	0	3.2297	6.81683	0	3.56294	4.69606	0	4.36978	2.06444	0	3.99117	7.71712	0	6.01717	7.37775	1	1.57605	-1.2797	0	1	0	-0.813542	0	-0.82874	0	-0.0151981	0
1246	chr9:70677991-70681991	Peak in Promoter	Adam10	0	0	0	3.28976	6.91186	0	3.60894	4.82599	0	4.34801	2.15455	0	3.95267	7.78311	0	5.94736	7.47429	1	1.56247	-1.02007	0	1	0	-0.813542	0	-0.82874	0	-0.0151981	0
1247	chr9:70676931-70680931	Peak in Promoter	Adam10	0	0	0	3.22172	6.783	0	3.57441	4.67314	0	4.37449	2.04252	0	3.99313	7.70502	0	6.04215	7.37268	1	1.58144	-1.45419	0	1	0	-0.813542	0	-0.82874	0	-0.0151981	0
1250	chr3:89348071-89352071	Peak in Promoter	Adam15	0	0	0	0.516928	-0.723689	0	1.38385	1.96711	0	1.33248	0.922801	0	0.88796	0.00709631	0	1.02634	0.281932	0	1.78772	2.26056	1	0	1	-1.9078	0	-5.60301	0	-3.69522	0
1251	chr12:21372031-21376031	Peak in Promoter	Adam17	0	0	0	5.05976	7.22404	1	8.72579	8.63084	1	2.62936	-1.09699	0	7.86696	6.92277	1	4.59955	5.65991	0	3.18973	4.56722	0	1	0	-0.994938	0	-1.83082	0	-0.835887	0
1252	chr12:21371651-21375651	Peak in Promoter	Adam17	0	0	0	4.94202	7.20713	1	8.56991	8.61251	1	2.59836	-0.791211	0	7.81885	6.88426	1	4.59705	5.62824	0	3.18744	4.56442	0	1	0	-0.994938	0	-1.83082	0	-0.835887	0
1254	chr5:121501431-121505431	Peak in Promoter	Adam1b	0	0	0	0.0896469	0.873527	0	1.18104	1.86112	0	0.800496	0.702527	0	2.19144	2.14396	0	0.839275	1.20007	0	1.1047	1.57099	1	0	1	0.377111	0	0.464165	0	0.0870549	0
1257	chr14:66075791-66079791	Peak in Promoter	Adam2	0	0	0	0.32532	1.5078	0	0.798212	1.79733	0	1.21824	2.99725	0	-0.040568	-1.63835	0	0.0276746	-0.961513	0	0.0637779	-0.306693	1	0	1	4.81007	1	6.54098	1	1.73091	0
1258	chr5:8366171-8370171	Peak in Promoter	Adam22	0	0	0	4.35965	3.69976	0	-0.431638	-1.26337	0	1.96896	2.16967	0	1.33966	1.68649	0	0.550348	0.640325	0	7.28629	4.87739	1	0	1	-0.323329	0	-1.36365	0	-1.04032	0
1259	chr14:68653871-68657871	Peak in Promoter	Adam28	0	0	0	1.53361	1.22999	0	0.795122	0.163576	0	1.50171	1.16439	0	0.757232	-0.970741	0	0.421	-0.170386	0	0.654715	-1.11112	1	0	1	-1.20785	0	-2.1208	0	-0.912945	0
1261	chr8:24723891-24727891	Peak in Promoter	Adam3	0	0	0	9.50412	5.44547	1	1.58497	2.11732	0	1.96121	1.8723	0	0.0427655	-1.23759	0	3.17065	3.68426	0	4.75865	3.84886	0	1	1	0.377111	0	-2.70576	0	-3.08287	0
1263	chr8:24821571-24825571	Peak in Promoter	Adam5	0	0	0	-0.0128237	-0.139136	0	-0.298755	0.174579	0	0.647812	-0.267072	0	0.926776	1.27247	0	-0.0801578	-2.49889	0	1.84494	3.03078	1	0	1	0.377111	0	0.786094	0	0.408983	0
1267	chr7:139989571-139993571	Peak in Promoter	Adam8	0	0	0	5.33989	6.21345	1	3.96585	4.66145	0	2.63297	5.71068	0	0.481357	-1.21818	0	0.86439	0.0754939	0	0.928572	0.822327	1	0	1	0.67047	0	-6.44182	0	-7.11229	0
1269	chr7:139990591-139994591	Peak in Promoter	Adam8	0	0	0	5.92221	7.25447	1	4.23141	5.42871	0	2.83734	6.34875	0	0.533628	-0.884336	0	0.969634	0.639067	0	0.870714	0.949277	1	0	1	0.67047	0	-6.44182	0	-7.11229	0
1271	chr8:25014511-25018511	Peak in Promoter	Adam9	0	0	1	2.81026	6.25887	0	2.49416	4.76508	0	5.27182	3.80499	0	5.34497	7.12766	1	6.55376	7.52603	1	1.78035	1.18203	0	1	0	-0.621555	0	-2.86701	0	-2.24546	0
1272	chr8:25016031-25020031	Peak in Promoter	Adam9	0	0	1	2.38832	5.77105	0	2.20676	4.38199	0	5.21919	3.83281	0	5.28094	7.04176	1	6.43879	7.4904	1	1.33496	0.175616	0	1	0	-0.621555	0	-2.86701	0	-2.24546	0
1273	chr8:25015691-25019691	Peak in Promoter	Adam9	0	0	1	2.52781	5.96581	0	2.35461	4.61852	0	5.29096	3.78873	0	5.32539	6.96639	1	6.46243	7.42156	1	1.32773	0.166518	0	1	0	-0.621555	0	-2.86701	0	-2.24546	0
1274	chr8:25015151-25019151	Peak in Promoter	Adam9	0	0	1	2.70327	6.08482	0	2.43585	4.58212	0	5.30375	3.82165	0	5.33696	6.95423	1	6.50079	7.42818	1	1.38033	0.281026	0	1	0	-0.621555	0	-2.86701	0	-2.24546	0
1276	chr17:33522891-33526891	Peak in Promoter	Adamts10	0	0	0	2.30717	5.58482	0	7.0537	7.31366	1	1.77232	0.341038	0	6.2831	6.75986	1	3.78435	5.00635	0	6.49734	6.22054	0	0	1	-1.13746	0	-0.535835	0	0.601628	0
1277	chr17:33522531-33526531	Peak in Promoter	Adamts10	0	0	0	2.22182	5.49697	0	6.95443	7.27044	1	1.76845	0.284665	0	6.29125	6.71095	1	3.78412	5.00209	0	6.54636	6.14676	0	0	1	-1.13746	0	-0.535835	0	0.601628	0
1279	chr17:33521751-33525751	Peak in Promoter	Adamts10	0	0	0	2.01961	5.43904	0	6.71085	7.29954	1	1.66047	0.582789	0	6.28667	6.86495	1	3.7949	5.31595	0	6.49416	6.1525	0	0	1	-1.13746	0	-0.535835	0	0.601628	0
1280	chr17:33523111-33527111	Peak in Promoter	Adamts10	0	0	0	2.33032	5.4457	0	7.07089	7.37969	1	1.74301	0.314766	0	6.29327	6.85901	1	3.78789	4.98308	0	6.59767	6.38609	0	0	1	-1.13746	0	-0.535835	0	0.601628	0
1281	chr17:33522171-33526171	Peak in Promoter	Adamts10	0	0	0	2.24778	5.55163	0	6.96387	7.37521	1	1.78687	0.312576	0	6.31701	6.75645	1	3.82337	5.0009	0	6.50767	6.16238	0	0	1	-1.13746	0	-0.535835	0	0.601628	0
1282	chr15:11062291-11066291	Peak in Promoter	Adamts12	0	0	0	0.526755	3.4628	0	-0.525369	-2.3578	0	0.368409	1.35019	0	0.290465	0.315127	0	0.160994	0.918938	0	1.50803	3.90802	1	0	1	-0.108316	0	1.78609	0	1.89441	0
1283	chr2:26970851-26974851	Peak in Promoter	Adamts13	0	0	0	3.82998	3.90579	0	1.78141	2.15482	0	3.84455	3.57696	0	0.446508	-1.05128	0	0.0217049	-1.5174	0	1.25769	-0.162866	1	0	1	-0.378306	0	0.464165	0	0.842471	0
1284	chr2:26972191-26976191	Peak in Promoter	Adamts13	0	0	0	3.85642	3.93351	0	1.84665	2.45011	0	3.91283	3.75598	0	0.356384	-1.56121	0	0.0570423	-0.776654	0	1.30372	-0.0578961	1	0	1	-0.378306	0	0.464165	0	0.842471	0
1286	chr10:61271651-61275651	Peak in Promoter	Adamts14	0	0	0	-0.0799535	-0.136413	0	1.81945	2.50541	0	2.73832	1.36538	0	5.37638	3.36384	0	2.1112	2.36646	0	4.4006	3.29698	1	0	1	0.377111	0	-1.67334	0	-2.05045	0
1289	chr7:66838351-66842351	Peak in Promoter	Adamts17	0	0	0	18.1593	10.4624	1	28.8011	11.3289	1	15.4473	9.30747	1	10.7016	5.68976	1	1.93036	0.836143	0	14.0237	7.46925	0	1	0	2.69904	1	1.32143	0	-1.37761	0
1291	chr7:66837651-66841651	Peak in Promoter	Adamts17	0	0	0	17.8768	10.4012	1	27.8767	11.2786	1	15.0508	9.22205	1	10.4856	5.62663	1	1.88017	0.901868	0	13.2975	7.39539	0	1	0	2.69904	1	1.32143	0	-1.37761	0
1292	chr8:113845891-113849891	Peak in Promoter	Adamts18	0	0	0	-0.405003	0.0376577	0	-0.0721447	0.702906	0	0.0978491	-0.158176	0	-0.0476305	-0.977252	0	0.20615	0.233859	0	1.09572	2.39614	1	0	1	1.96207	0	1.5637	0	-0.398372	0
1293	chr11:50599991-50603991	Peak in Promoter	Adamts2	0	0	0	0.444991	0.703907	0	2.15716	3.67192	0	1.3209	-0.50512	0	1.99676	3.3775	0	0.446075	1.38694	0	2.8014	2.85444	1	0	1	1.37711	0	-2.21391	0	-3.59102	0
1299	chr5:89880751-89884751	Peak in Promoter	Adamts3	0	0	0	0.670712	0.598967	0	2.95437	4.37377	0	3.97993	2.99658	0	7.42544	5.84045	1	2.39503	3.17158	0	5.95928	5.91785	0	0	1	-3.13746	0	0.345521	0	3.48298	1
1300	chr5:89881091-89885091	Peak in Promoter	Adamts3	0	0	0	0.67487	0.480988	0	2.95851	4.39658	0	3.98536	2.88477	0	7.42516	5.80312	1	2.36415	3.05242	0	6.00588	6.00767	0	0	1	-3.13746	0	0.345521	0	3.48298	1
1301	chr5:89880531-89884531	Peak in Promoter	Adamts3	0	0	0	0.639774	0.523829	0	2.94444	4.39036	0	3.95362	3.34738	0	7.43251	6.02814	1	2.34199	3.55615	0	5.87147	5.83811	0	0	1	-3.13746	0	0.345521	0	3.48298	1
1303	chr5:89881371-89885371	Peak in Promoter	Adamts3	0	0	0	0.590192	-0.0222285	0	2.96758	4.505	0	4.04041	2.95371	0	7.46082	5.9135	1	2.28678	3.02339	0	5.94725	6.12277	0	0	1	-3.13746	0	0.345521	0	3.48298	1
1304	chr5:89881971-89885971	Peak in Promoter	Adamts3	0	0	0	0.525986	-0.124485	0	2.9541	5.27958	0	4.04687	3.83783	0	7.48221	7.12532	1	2.27002	4.0572	0	5.95864	6.93345	0	0	1	-3.13746	0	0.345521	0	3.48298	1
1305	chr16:85899511-85903511	Peak in Promoter	Adamts5	0	0	0	0.0684173	1.75182	0	3.79805	4.27795	0	-0.117372	-1.35444	0	3.13776	4.27964	0	0.409505	2.01023	0	4.9987	3.72044	1	0	1	-0.207852	0	-2.85776	0	-2.64991	0
1306	chr16:85899031-85903031	Peak in Promoter	Adamts5	0	0	0	0.13365	2.12535	0	3.72959	4.27322	0	-0.123277	-1.74079	0	3.04098	4.2261	0	0.466848	2.07894	0	4.8957	3.69107	1	0	1	-0.207852	0	-2.85776	0	-2.64991	0
1308	chr13:104286731-104290731	Peak in Promoter	Adamts6	0	0	0	13.4412	12.174	1	24.3079	13.7565	1	9.15148	11.5016	1	7.3027	7.68257	1	1.5203	1.78815	0	9.02974	9.34631	0	1	0	0.881583	0	2.43143	1	1.54985	0
1310	chr13:104284971-104288971	Peak in Promoter	Adamts6	0	0	0	14.8085	10.8232	1	27.7651	12.961	1	10.0695	9.95742	1	10.384	8.68006	1	2.4104	3.52609	0	11.785	10.0057	0	1	0	0.881583	0	2.43143	1	1.54985	0
1311	chr13:104286311-104290311	Peak in Promoter	Adamts6	0	0	0	13.7078	10.5817	1	24.8789	12.2251	1	9.42096	10.5551	1	7.39512	7.08967	1	1.51092	0.891183	0	9.35596	9.16557	0	1	0	0.881583	0	2.43143	1	1.54985	0
1313	chr13:104285551-104289551	Peak in Promoter	Adamts6	0	0	0	14.8047	10.7706	1	27.4334	12.5901	1	9.75593	10.3051	1	8.86077	7.88905	1	1.79064	1.83065	0	10.8546	9.60818	0	1	0	0.881583	0	2.43143	1	1.54985	0
1316	chr13:104285851-104289851	Peak in Promoter	Adamts6	0	0	0	14.7719	10.7867	1	27.3235	12.5915	1	9.77135	10.5357	1	8.69401	7.65705	1	1.77503	1.42135	0	10.7544	9.63303	0	1	0	0.881583	0	2.43143	1	1.54985	0
1317	chr9:90160851-90164851	Peak in Promoter	Adamts7	0	0	0	-0.363357	-0.731905	0	0.309142	0.723653	0	0.0676628	-1.38372	0	0.554217	-0.152876	0	-0.0325902	-2.62414	0	1.0599	0.910303	1	0	1	1.20023	0	3.72469	1	2.52446	1
1318	chr9:90161471-90165471	Peak in Promoter	Adamts7	0	0	0	-0.329478	-0.597799	0	0.285232	0.663583	0	0.134814	-0.974348	0	0.57418	-0.161713	0	0.0661744	-1.48392	0	0.992611	0.892095	1	0	1	1.20023	0	3.72469	1	2.52446	1
1321	chr2:27076391-27080391	Peak in Promoter	Adamtsl2	1	0	0	15.0373	7.73121	1	16.7896	7.9485	1	5.29733	6.5974	1	4.93521	4.41539	0	3.26878	3.0083	0	1.98959	2.86272	1	0	1	-1.20785	0	1.78609	0	2.99395	1
1323	chr2:27077411-27081411	Peak in Promoter	Adamtsl2	1	0	0	14.9284	7.46147	1	16.74	7.81029	1	5.2063	6.33978	1	4.88975	4.35391	0	3.25982	2.92468	0	1.78639	2.67619	1	0	1	-1.20785	0	1.78609	0	2.99395	1
1324	chr7:82333411-82337411	Peak in Promoter	Adamtsl3	0	0	0	-0.236902	-0.971256	0	-0.465534	-0.853272	0	0.580204	-1.135	0	0.40448	-0.340226	0	0.164534	-1.52083	0	0.31615	1.14916	1	0	1	1.07755	0	2.67918	1	1.60163	0
1325	chr10:80346511-80350511	Peak in Promoter	Adamtsl5	0	0	0	0.977684	2.32137	0	1.06704	2.75036	0	1.56485	0.648749	0	2.85591	2.44326	0	2.2082	2.05712	0	0.63656	0.259768	1	0	1	-4.01521	0	-6.12979	0	-2.11458	0
1328	chr5:139323571-139327571	Peak in Promoter	Adap1	0	0	0	2.34354	2.97484	0	3.60127	1.68298	0	2.81481	1.99684	0	3.65914	3.7704	0	3.28178	4.65489	0	3.57103	4.25756	1	0	1	-2.78307	0	-4.69087	0	-1.9078	0
1329	chr5:139322991-139326991	Peak in Promoter	Adap1	0	0	0	2.38114	2.83733	0	3.48416	1.36411	0	2.82577	2.36412	0	3.50823	3.89729	0	3.2798	4.80989	0	3.30982	4.03765	1	0	1	-2.78307	0	-4.69087	0	-1.9078	0
1332	chr5:139324331-139328331	Peak in Promoter	Adap1	0	0	0	2.06859	3.46744	0	5.46726	3.99244	0	3.16285	2.73886	0	4.60379	4.27121	0	3.20934	4.65232	0	5.90138	6.27323	0	0	1	-2.78307	0	-4.69087	0	-1.9078	0
1333	chr11:80151991-80155991	Peak in Promoter	Adap2	0	0	0	0.0556791	0.30045	0	1.58885	3.0149	0	1.87431	0.702904	0	3.30881	3.17444	0	1.40116	1.26582	0	1.79554	3.35709	1	0	1	0.377111	0	-6.76465	0	-7.14176	0
1334	chr11:80152351-80156351	Peak in Promoter	Adap2	0	0	0	0.0142639	0.00576061	0	1.59385	3.00672	0	1.96232	1.40142	0	3.38985	3.30057	0	1.53533	1.65365	0	1.75876	3.27575	1	0	1	0.377111	0	-6.76465	0	-7.14176	0
1337	chr3:89713391-89717391	Peak in Promoter	Adar	0	0	0	4.00457	6.94161	0	7.66565	7.42341	1	1.50001	-0.251078	0	6.52851	5.83149	1	3.2568	4.86102	0	2.94758	3.68783	1	0	1	-0.29883	0	-1.56052	0	-1.26169	0
1338	chr3:89712551-89716551	Peak in Promoter	Adar	0	0	0	4.41993	6.71679	0	7.96708	7.33999	1	1.97367	0.422907	0	6.54544	5.79325	1	3.2874	4.83675	0	2.9486	3.60366	1	0	1	-0.29883	0	-1.56052	0	-1.26169	0
1339	chr3:89712991-89716991	Peak in Promoter	Adar	0	0	0	3.9971	6.93535	0	7.65608	7.41453	1	1.53929	-0.0798072	0	6.5394	5.79686	1	3.27436	4.86864	0	2.94918	3.62326	1	0	1	-0.29883	0	-1.56052	0	-1.26169	0
1341	chr10:77416351-77420351	Peak in Promoter	Adarb1	0	0	0	1.47147	1.53423	0	0.834315	2.25554	0	1.41201	1.50271	0	1.7611	2.43902	0	0.325758	0.505429	0	5.15139	5.38298	0	1	1	0.836542	0	0.630815	0	-0.205727	0
1343	chr10:77415871-77419871	Peak in Promoter	Adarb1	0	0	0	1.40962	1.37814	0	0.777995	2.34859	0	1.36044	1.16302	0	1.73322	2.38126	0	0.339842	0.161339	0	5.06983	5.40039	0	1	1	0.836542	0	0.630815	0	-0.205727	0
1344	chr8:111990291-111994291	Peak in Promoter	Adat1	0	0	0	1.49704	3.30329	0	3.96727	4.32443	0	0.83129	0.545374	0	5.04243	4.69861	0	2.81924	3.82933	0	1.68576	2.71716	1	0	1	-0.40388	0	1.41228	0	1.81616	0
1346	chr10:80601191-80605191	Peak in Promoter	Adat3	0	0	0	8.92843	9.33948	1	16.7231	10.3188	1	2.0891	3.87078	0	10.6577	7.88784	1	4.57546	5.8763	0	6.06258	6.77033	0	1	1	-0.499741	0	-0.637118	0	-0.137377	0
1347	chr10:80600871-80604871	Peak in Promoter	Adat3	0	0	0	8.90377	9.33709	1	16.6454	10.2862	1	2.05556	3.72851	0	10.6677	7.87025	1	4.57978	5.8686	0	6.01417	6.70213	0	1	1	-0.499741	0	-0.637118	0	-0.137377	0
1349	chr12:88359271-88363271	Peak in Promoter	Adck1	0	0	0	4.59622	6.38991	0	5.62171	5.72741	1	0.746897	-0.151091	0	5.24522	5.00586	1	4.08484	5.4815	0	0.852792	-0.0175746	1	0	1	-0.281048	0	0.986421	0	1.26747	0
1350	chr12:88358551-88362551	Peak in Promoter	Adck1	0	0	0	4.53687	6.35613	0	5.54994	5.71449	1	0.564143	-1.22115	0	5.22903	4.98848	1	4.06802	5.43202	0	0.853089	-0.0650808	1	0	1	-0.281048	0	0.986421	0	1.26747	0
1351	chr6:39572151-39576151	Peak in Promoter	Adck2	0	0	0	3.72695	6.26163	0	6.71635	6.77301	1	1.71563	0.686101	0	6.79614	6.22421	1	4.53939	5.39623	0	1.79964	3.05875	1	0	1	-0.157394	0	-0.129429	0	0.0279656	0
1352	chr6:39571891-39575891	Peak in Promoter	Adck2	0	0	0	3.71758	6.26433	0	6.712	6.7842	1	1.70295	0.62152	0	6.78971	6.21694	1	4.51446	5.37683	0	1.77657	3.07517	1	0	1	-0.157394	0	-0.129429	0	0.0279656	0
1353	chr15:76574991-76578991	Peak in Promoter	Adck5	0	0	0	11.7455	7.37706	1	10.6507	6.59307	1	5.59069	3.71384	0	4.20311	4.86294	0	4.12161	5.26264	0	0.394147	-0.270954	0	1	0	-0.181668	0	1.05641	0	1.23808	0
1355	chr15:76574391-76578391	Peak in Promoter	Adck5	0	0	0	11.7162	7.72339	1	10.6612	7.00367	1	5.59235	4.20443	0	4.20361	4.98304	0	4.12466	5.36273	0	0.383314	-0.477925	0	1	0	-0.181668	0	1.05641	0	1.23808	0
1356	chr15:76574751-76578751	Peak in Promoter	Adck5	0	0	0	11.7261	7.40831	1	10.659	6.6519	1	5.58573	3.78575	0	4.20993	4.86712	0	4.10893	5.25652	0	0.369652	-0.63302	0	1	0	-0.181668	0	1.05641	0	1.23808	0
1357	chr1:165482871-165486871	Peak in Promoter	Adcy10	0	0	0	-0.392199	-0.531268	0	11.0669	5.34677	1	-0.0909235	-1.14024	0	8.77344	5.2537	1	-0.0568544	-0.316254	0	14.8455	6.12247	0	0	1	0.377111	0	0.464165	0	0.0870549	0
1358	chr13:68997711-69001711	Peak in Promoter	Adcy2	0	0	0	-0.219253	-0.456079	0	-0.265698	-1.23121	0	-0.117301	-0.786195	0	0.259448	-0.0368525	0	0.142952	-0.809826	0	0.740051	1.52633	1	0	1	0.377111	0	-5.15642	0	-5.53353	0
1360	chr12:4131471-4135471	Peak in Promoter	Adcy3	0	0	0	11.4348	7.09043	1	15.3704	8.09693	1	4.41334	3.77094	0	6.04328	5.89824	1	3.37951	3.99479	0	2.54268	4.45094	1	0	1	0.460577	0	0.316608	0	-0.143969	0
1361	chr12:4131151-4135151	Peak in Promoter	Adcy3	0	0	0	11.3869	7.07441	1	15.3544	8.08131	1	4.06302	3.6806	0	5.6392	5.82965	1	2.81323	3.81769	0	2.53815	4.45428	1	0	1	0.460577	0	0.316608	0	-0.143969	0
1364	chr16:35154511-35158511	Peak in Promoter	Adcy5	0	0	0	0.171801	-1.21563	0	1.05838	2.6665	0	0.348642	-0.624145	0	0.926354	2.04071	0	0.22632	-2.10055	0	4.17699	3.45618	1	0	1	0.0051418	0	2.17312	1	2.16797	1
1367	chr8:88270571-88274571	Peak in Promoter	Adcy7	0	0	0	-0.288799	-0.824308	0	-0.314578	-1.03708	0	1.04932	1.24151	0	0.831176	0.880645	0	1.07939	1.46023	0	-0.0645744	-2.02364	1	0	1	-1.59077	0	-1.80723	0	-0.216466	0
1369	chr15:64920531-64924531	Peak in Promoter	Adcy8	0	0	0	-0.113934	-1.26949	0	0.793341	1.37242	0	0.384453	-1.00751	0	0.728771	0.922535	0	0.0883368	-1.30134	0	1.28975	2.06533	1	0	1	-0.622889	0	-0.535835	0	0.0870549	0
1370	chr16:4418551-4422551	Peak in Promoter	Adcy9	0	0	0	-0.0174055	-0.256511	0	4.20032	5.96287	0	1.11682	1.75229	0	2.19038	3.88213	0	0.311168	0.461309	0	6.69754	6.51908	0	0	1	-1.20785	0	-4.42444	0	-3.21659	0
1371	chr16:4417931-4421931	Peak in Promoter	Adcy9	0	0	0	-0.000677873	-0.125206	0	4.20984	5.99575	0	1.10036	1.83786	0	2.261	3.84289	0	0.335167	0.34004	0	6.72765	6.52573	0	0	1	-1.20785	0	-4.42444	0	-3.21659	0
1372	chr17:93196451-93200451	Peak in Promoter	Adcyap1	0	0	0	0.339799	-0.324261	0	-0.201851	-0.855046	0	0.0721349	0.535074	0	0.100338	-1.06386	0	0.327872	0.143833	0	0.0602714	-1.25673	1	0	1	0.377111	0	-0.0212614	0	-0.398372	0
1374	chr5:34572071-34576071	Peak in Promoter	Add1	0	0	1	6.74395	7.79251	1	9.17759	8.76318	1	2.23171	-0.669964	0	8.36753	7.66417	1	6.40911	6.73524	1	1.45886	4.0469	0	1	0	-0.420682	0	-0.58726	0	-0.166579	0
1375	chr5:34571391-34575391	Peak in Promoter	Add1	0	0	1	6.70088	8.07731	1	9.13595	8.99414	1	2.21638	-0.0966984	0	8.35907	8.02748	1	6.40634	7.17998	1	1.46007	4.06073	0	1	0	-0.420682	0	-0.58726	0	-0.166579	0
1376	chr5:34571651-34575651	Peak in Promoter	Add1	0	0	1	6.74488	7.96496	1	9.17596	8.90184	1	2.23127	-0.546205	0	8.36556	7.82697	1	6.40913	6.93663	1	1.45347	4.05988	0	1	0	-0.420682	0	-0.58726	0	-0.166579	0
1377	chr19:53138311-53142311	Peak in Promoter	Add3	0	0	0	3.63061	4.79888	0	4.11704	3.93858	0	1.44369	1.20722	0	1.79064	3.01743	0	1.18828	3.45274	0	0.730079	-0.579715	1	0	1	-1.14815	0	-1.03159	0	0.116555	0
1382	chr19:53138571-53142571	Peak in Promoter	Add3	0	0	1	6.27572	8.65768	1	5.87087	6.12358	1	2.78539	-0.804125	0	5.17316	6.54676	1	6.7738	7.66947	1	1.92454	-2.11254	0	1	0	-1.14815	0	-1.03159	0	0.116555	0
1384	chr8:27083551-27087551	Peak in Promoter	Adgra2	0	0	0	0.191335	1.99419	0	0.950923	2.92079	0	0.938821	-0.143005	0	1.2053	1.79218	0	0.535921	0.154245	0	0.908256	1.99879	1	0	1	NA	NA	NA	NA	NA	NA
1385	chr8:27084071-27088071	Peak in Promoter	Adgra2	0	0	0	0.197264	1.93461	0	0.886874	2.92718	0	0.936287	-0.0428685	0	1.20425	1.6265	0	0.531703	0.105348	0	0.800781	1.46482	1	0	1	NA	NA	NA	NA	NA	NA
1388	chr5:50057111-50061111	Peak in Promoter	Adgra3	0	0	0	2.14746	4.85015	0	6.95903	6.42037	1	0.869065	0.719391	0	7.43598	6.5068	1	3.23296	5.40686	0	4.0171	4.12205	1	0	1	NA	NA	NA	NA	NA	NA
1393	chr17:57356611-57360611	Peak in Promoter	Adgre1	0	0	0	-0.497047	-0.592654	0	2.91301	3.63332	0	0.713207	0.431598	0	2.83648	3.18661	0	0.333159	-0.379504	0	5.17381	5.16308	0	0	1	NA	NA	NA	NA	NA	NA
1394	chr17:55748011-55752011	Peak in Promoter	Adgre4	0	0	0	1.13322	2.57658	0	0.631415	2.24764	0	1.42713	1.07303	0	0.249874	-0.0348155	0	0.170763	0.507292	0	-0.069477	-1.16095	1	0	1	NA	NA	NA	NA	NA	NA
1396	chr8:83739191-83743191	Peak in Promoter	Adgre5	0	0	0	16.7589	12.0364	1	23.2062	11.9014	1	12.4156	10.958	1	5.68317	5.2318	1	2.05106	1.92013	0	5.83226	6.13727	0	1	0	NA	NA	NA	NA	NA	NA
1400	chr17:43268211-43272211	Peak in Promoter	Adgrf1	0	0	0	-0.105547	0.347798	0	-0.249483	0.271262	0	0.585981	-0.932595	0	0.190826	-1.13396	0	-0.0208237	-1.25347	0	0.435527	-0.410419	1	0	1	NA	NA	NA	NA	NA	NA
1404	chrX:160388671-160392671	Peak in Promoter	Adgrg2	0	0	0	-0.239293	0.610289	0	-0.500698	-1.85401	0	-0.19642	-2.54411	0	-0.128433	-1.77848	0	0.0675426	0.391978	0	0.589631	1.32867	1	0	1	NA	NA	NA	NA	NA	NA
1405	chr8:95015631-95019631	Peak in Promoter	Adgrg3	0	0	0	0.594554	1.5584	0	2.05398	1.51349	0	4.33787	6.33804	0	4.78688	5.68075	0	3.7083	7.20287	0	2.98434	0.268897	1	0	1	NA	NA	NA	NA	NA	NA
1407	chr8:94920831-94924831	Peak in Promoter	Adgrg5	0	1	0	9.18255	8.55455	1	10.0256	7.69713	1	0.854657	1.40816	0	8.37298	6.40859	1	7.0059	6.80092	1	0.825077	0.80137	1	0	0	NA	NA	NA	NA	NA	NA
1409	chr8:94921611-94925611	Peak in Promoter	Adgrg5	0	0	0	9.41006	8.50326	1	10.2399	7.82844	1	1.17164	2.49477	0	8.17636	6.52942	1	6.89807	6.84884	1	0.940983	0.880162	1	0	0	NA	NA	NA	NA	NA	NA
1410	chr10:14543491-14547491	Peak in Promoter	Adgrg6	0	0	0	1.20833	3.39855	0	-0.352158	-0.0539166	0	7.09169	5.94568	1	3.8637	3.81638	0	2.3267	2.91501	0	1.44166	2.02864	1	0	1	NA	NA	NA	NA	NA	NA
1413	chr16:56793731-56797731	Peak in Promoter	Adgrg7	0	0	0	0.161894	0.695463	0	-0.214608	-0.790879	0	0.129502	-0.520914	0	0.0215869	-0.5051	0	0.318877	1.3518	0	1.46728	3.14217	1	0	1	NA	NA	NA	NA	NA	NA
1415	chr8:83898391-83902391	Peak in Promoter	Adgrl1	0	0	0	3.71666	5.38739	0	17.0789	11.4281	1	1.48469	3.09071	0	17.2898	12.1385	1	5.41894	7.38118	1	14.1543	11.6826	0	0	0	NA	NA	NA	NA	NA	NA
1416	chr8:83897111-83901111	Peak in Promoter	Adgrl1	0	0	0	3.65831	5.35134	0	17.0842	11.3766	1	1.59865	2.78914	0	17.404	12.1663	1	5.34951	7.38375	1	14.3184	11.5358	0	0	0	NA	NA	NA	NA	NA	NA
1417	chr8:83898071-83902071	Peak in Promoter	Adgrl1	0	0	0	3.72153	5.37255	0	17.0779	11.4112	1	1.48745	3.02862	0	17.329	12.1098	1	5.44715	7.32907	1	14.1673	11.6437	0	0	0	NA	NA	NA	NA	NA	NA
1418	chr8:83897591-83901591	Peak in Promoter	Adgrl1	0	0	0	3.71691	5.5123	0	17.0819	11.4137	1	1.40252	2.91663	0	17.3612	12.1462	1	5.37221	7.42085	1	14.0856	11.5726	0	0	0	NA	NA	NA	NA	NA	NA
1422	chr3:148988531-148992531	Peak in Promoter	Adgrl2	0	0	0	4.25344	5.92643	0	0.151014	2.04665	0	2.39914	2.70042	0	2.65905	4.72289	0	0.997477	1.5942	0	11.0251	10.0363	0	0	1	NA	NA	NA	NA	NA	NA
1423	chr3:148987751-148991751	Peak in Promoter	Adgrl2	0	0	0	5.08596	5.89963	1	0.142312	1.83688	0	2.60779	2.8367	0	2.76446	4.56643	0	1.17811	1.56592	0	12.0564	9.5429	0	0	1	NA	NA	NA	NA	NA	NA
1424	chr5:81017711-81021711	Peak in Promoter	Adgrl3	0	0	0	0.900403	2.05492	0	-0.32704	-2.06016	0	1.22153	0.0212486	0	0.365539	0.142248	0	0.48394	0.651142	0	1.73196	3.68888	1	0	1	NA	NA	NA	NA	NA	NA
1425	chr3:151435891-151439891	Peak in Promoter	Adgrl4	0	0	0	9.21432	8.38035	1	0.286568	2.09595	0	5.95916	8.42004	1	1.99538	4.09068	0	2.05391	1.00512	0	7.82606	7.30661	0	0	1	NA	NA	NA	NA	NA	NA
1426	chr3:151436151-151440151	Peak in Promoter	Adgrl4	0	0	0	9.28012	8.43167	1	0.289488	2.13368	0	6.12198	8.49585	1	2.13632	4.26979	0	2.09239	1.06109	0	7.97525	7.38671	0	0	1	NA	NA	NA	NA	NA	NA
1427	chr3:138441091-138445091	Peak in Promoter	Adh5	0	0	1	4.78265	6.5001	0	9.12939	5.34095	1	2.02712	-0.079894	0	9.9629	5.04285	1	5.86221	5.9495	1	6.50975	2.56672	0	1	0	-0.0414215	0	0.72411	0	0.765531	0
1428	chr3:138440731-138444731	Peak in Promoter	Adh5	0	0	1	4.7945	6.52435	0	9.12042	5.37998	1	2.0243	-0.141175	0	9.94887	5.07695	1	5.85235	5.97402	1	6.48273	2.5786	0	1	0	-0.0414215	0	0.72411	0	0.765531	0
1429	chr3:138440371-138444371	Peak in Promoter	Adh5	0	0	1	4.71092	6.49877	0	8.99996	5.33799	1	2.01985	-0.122216	0	9.90115	5.06906	1	5.82359	5.9697	1	6.49302	2.59279	0	1	0	-0.0414215	0	0.72411	0	0.765531	0
1430	chr1:9546891-9550891	Peak in Promoter	Adhfe1	0	0	0	-0.203412	-0.0163001	0	1.75715	0.774883	0	0.314252	-1.05591	0	2.33516	0.15612	0	0.469611	0.823498	0	4.7946	2.95556	1	0	1	-0.902997	0	-3.42336	0	-2.52036	0
1431	chr12:28673791-28677791	Peak in Promoter	Adi1	0	1	0	5.14372	7.92115	1	10.71	8.2021	1	1.18719	-0.655323	0	9.35048	7.93328	1	5.41768	6.60403	1	4.44979	3.81625	1	0	0	-0.401925	0	0.55496	0	0.956886	0
1432	chr12:28673271-28677271	Peak in Promoter	Adi1	0	0	0	5.22484	8.01073	1	10.72	8.18982	1	1.29737	0.0220902	0	9.3702	7.94284	1	5.41498	6.60912	1	4.49662	3.92636	1	0	0	-0.401925	0	0.55496	0	0.956886	0
1433	chr12:28673551-28677551	Peak in Promoter	Adi1	0	0	0	5.20139	7.94363	1	10.7253	8.18957	1	1.27673	-0.230727	0	9.35225	7.93669	1	5.41237	6.60118	1	4.45593	3.83583	1	0	0	-0.401925	0	0.55496	0	0.956886	0
1437	chr1:134413711-134417711	Peak in Promoter	Adipor1	0	0	0	2.29909	4.78363	0	4.48098	6.91579	0	2.57902	0.772628	0	3.91676	4.73633	0	3.42627	2.50702	0	2.57475	3.35324	0	1	0	-0.0700024	0	-1.72409	0	-1.65409	0
1438	chr1:134413351-134417351	Peak in Promoter	Adipor1	0	0	0	2.29695	4.78309	0	4.50608	6.91976	0	2.5938	0.739615	0	3.92258	4.73845	0	3.46575	2.47809	0	2.6991	3.3755	0	1	0	-0.0700024	0	-1.72409	0	-1.65409	0
1440	chr6:119415591-119419591	Peak in Promoter	Adipor2	0	0	0	2.96729	5.61386	0	3.57845	3.84332	0	1.31279	0.333209	0	2.5256	2.14068	0	2.02526	2.98174	0	1.28367	1.19874	1	0	1	-0.138237	0	-0.0269018	0	0.111335	0
1441	chr7:110625611-110629611	Peak in Promoter	Adm	0	0	0	1.80019	3.73817	0	2.43391	2.86617	0	1.28588	2.16566	0	1.89304	0.808997	0	0.909596	0.800035	0	1.13011	-0.156127	1	0	1	1.25158	0	1.33863	0	0.0870549	0
1444	chr15:89321871-89325871	Peak in Promoter	Adm2	0	0	0	-0.211077	-0.103751	0	-0.528952	-2.07303	0	2.92123	0.922269	0	1.49654	0.793346	0	1.15043	-0.0136275	0	0.117251	0.42674	1	0	1	-0.470886	0	-1.21391	0	-0.74302	0
1447	chr2:168204251-168208251	Peak in Promoter	Adnp	0	0	1	3.58226	7.19401	0	9.28577	9.56281	1	4.21473	2.18766	0	12.118	8.7905	1	6.12619	7.61404	1	5.97027	6.20219	0	1	0	-0.508859	0	0.0143514	0	0.52321	0
1449	chr2:168205431-168209431	Peak in Promoter	Adnp	0	0	1	3.57535	7.09743	0	8.33887	9.7751	1	3.79809	2.21417	0	10.7117	9.23	1	5.61491	7.97906	1	5.22946	6.19978	0	1	0	-0.508859	0	0.0143514	0	0.52321	0
1450	chr2:168205131-168209131	Peak in Promoter	Adnp	0	0	1	3.56597	7.15105	0	9.2828	10.0631	1	4.26079	2.74971	0	12.1272	9.43116	1	6.1818	7.953	1	5.8952	6.89222	0	1	0	-0.508859	0	0.0143514	0	0.52321	0
1451	chr18:80149851-80153851	Peak in Promoter	Adnp2	0	0	1	5.69574	8.62032	1	4.09087	6.0922	0	3.88781	2.26551	0	6.68822	6.63068	1	8.62997	7.88108	1	1.39218	1.04849	0	1	0	-0.0189465	0	-0.0952161	0	-0.0762696	0
1452	chr18:80149531-80153531	Peak in Promoter	Adnp2	0	0	1	5.72576	8.66769	1	4.08477	6.06179	0	3.91505	2.27968	0	6.68029	6.62787	1	8.62676	7.86255	1	1.41153	1.25047	0	1	0	-0.0189465	0	-0.0952161	0	-0.0762696	0
1453	chr18:80148951-80152951	Peak in Promoter	Adnp2	0	0	1	5.752	8.65324	1	4.09268	6.08223	0	3.91056	2.27395	0	6.67565	6.65899	1	8.63969	7.91289	1	1.47702	1.62234	0	1	0	-0.0189465	0	-0.0952161	0	-0.0762696	0
1455	chr10:67547391-67551391	Peak in Promoter	Ado	0	0	0	4.92838	7.46728	1	7.90707	8.43169	1	1.18346	0.587322	0	6.48463	7.59792	1	3.96695	6.82972	0	2.38313	3.97402	1	0	1	-0.388672	0	-0.638404	0	-0.249732	0
1456	chr10:67546771-67550771	Peak in Promoter	Ado	0	0	0	4.95139	7.43135	1	8.0022	8.47437	1	1.27583	-0.103659	0	6.44529	7.58905	1	3.99086	6.60802	0	2.5714	3.97359	1	0	1	-0.388672	0	-0.638404	0	-0.249732	0
1457	chr10:67547611-67551611	Peak in Promoter	Ado	0	0	0	4.93162	7.54533	1	7.90624	8.44411	1	1.15205	0.472607	0	6.47314	7.63788	1	3.9069	6.97451	0	2.36533	4.08628	1	0	1	-0.388672	0	-0.638404	0	-0.249732	0
1458	chr10:67547111-67551111	Peak in Promoter	Ado	0	0	0	4.96342	7.41321	1	7.95657	8.42989	1	1.21238	-0.132088	0	6.4618	7.59689	1	4.00677	6.63598	0	2.49844	3.85492	1	0	1	-0.388672	0	-0.638404	0	-0.249732	0
1460	chr10:75314631-75318631	Peak in Promoter	Adora2a	0	0	0	2.06661	5.05649	0	5.12825	6.83596	1	2.74938	6.4032	0	0.714402	1.59305	0	0.167317	-0.549185	0	2.87922	3.98506	1	0	1	0.383343	0	3.01472	1	2.63138	1
1462	chr10:75315071-75319071	Peak in Promoter	Adora2a	0	0	0	1.63473	4.4594	0	3.58471	6.00962	0	2.44675	6.0746	0	0.294669	0.124981	0	0.164387	-0.68867	0	1.96056	3.35348	1	0	1	0.383343	0	3.01472	1	2.63138	1
1464	chr11:62247431-62251431	Peak in Promoter	Adora2b	0	0	0	10.6198	6.64952	1	9.03565	5.35053	1	8.88177	2.68088	0	3.52635	3.11557	0	3.19919	4.84068	0	1.40426	-0.585255	1	0	1	1.11408	0	-4.27856	0	-5.39264	0
1466	chr11:62247631-62251631	Peak in Promoter	Adora2b	0	0	0	10.6206	6.58499	1	9.01196	5.41813	1	8.87203	2.98702	0	3.53764	3.11169	0	3.19956	4.50889	0	1.36602	-0.432727	1	0	1	1.11408	0	-4.27856	0	-5.39264	0
1467	chr11:62246931-62250931	Peak in Promoter	Adora2b	0	0	0	8.51466	7.81286	1	7.66921	6.25589	1	3.75717	5.02217	0	1.31409	1.65554	0	1.34714	2.19442	0	0.359631	-1.08418	1	0	1	1.11408	0	-4.27856	0	-5.39264	0
1468	chr11:62246471-62250471	Peak in Promoter	Adora2b	0	0	0	4.48517	7.45556	0	4.04454	6.06204	0	2.13891	3.7655	0	0.758233	1.73875	0	0.870086	2.03296	0	0.335265	-1.05596	1	0	1	1.11408	0	-4.27856	0	-5.39264	0
1469	chr3:105869591-105873591	Peak in Promoter	Adora3	0	0	0	10.1223	6.41579	1	8.99841	5.17626	1	0.901506	2.17981	0	5.08765	2.87155	0	5.33342	3.66573	0	-0.0811239	-0.799288	1	0	0	-2.23835	0	-0.928504	0	1.30985	0
1470	chr9:59289951-59293951	Peak in Promoter	Adpgk	0	0	1	4.19267	6.81267	0	4.57194	7.68445	0	2.92995	-0.0989205	0	6.00281	5.78181	1	5.72511	5.09678	1	1.07568	2.5598	0	1	0	0.119313	0	-0.872135	0	-0.991448	0
1471	chr9:59289511-59293511	Peak in Promoter	Adpgk	0	0	1	4.15057	6.71606	0	4.5768	7.69269	0	3.36237	0.084399	0	6.23231	5.78886	1	5.91392	5.07196	1	0.993542	2.28435	0	1	0	0.119313	0	-0.872135	0	-0.991448	0
1472	chr9:59289171-59293171	Peak in Promoter	Adpgk	0	0	1	4.10052	6.62904	0	4.55422	7.69876	0	3.3288	0.0809335	0	6.22749	5.80428	1	5.91781	5.07868	1	0.954574	2.38582	0	1	0	0.119313	0	-0.872135	0	-0.991448	0
1473	chr16:38451171-38455171	Peak in Promoter	Adprh	0	0	0	2.00701	5.09765	0	2.70596	4.79309	0	1.5057	0.465249	0	1.87375	2.76896	0	1.57022	2.1619	0	0.684656	0.0514906	1	0	1	0.0626848	0	0.247643	0	0.184958	0
1474	chr16:38450691-38454691	Peak in Promoter	Adprh	0	0	0	1.98261	5.20162	0	2.72851	4.64942	0	1.55153	0.701056	0	1.88445	2.66025	0	1.56972	2.14743	0	0.73643	-0.180491	1	0	1	0.0626848	0	0.247643	0	0.184958	0
1475	chr16:38450031-38454031	Peak in Promoter	Adprh	0	0	0	1.82094	4.96581	0	2.5443	4.56207	0	1.43876	0.42872	0	1.76836	2.75224	0	1.49484	2.14259	0	0.601326	-0.00303342	1	0	1	0.0626848	0	0.247643	0	0.184958	0
1479	chr8:13252331-13256331	Peak in Promoter	Adprhl1	0	0	0	0.189283	0.208523	0	1.896	1.7875	0	0.475236	-1.36706	0	2.70791	1.67915	0	0.915628	0.267141	0	2.01449	1.80736	1	0	1	3.46457	1	3.87356	1	0.408983	0
1480	chr4:126319751-126323751	Peak in Promoter	Adprhl2	0	0	0	2.55955	5.82309	0	3.60926	6.62862	0	0.547768	-0.216714	0	2.56502	5.18818	0	1.58924	4.16217	0	0.732977	2.41833	0	1	0	-0.339267	0	0.211652	0	0.550919	0
1481	chr4:126319351-126323351	Peak in Promoter	Adprhl2	0	0	0	2.55721	5.80914	0	3.61357	6.63562	0	0.533537	0.0099078	0	2.57409	5.19357	0	1.58317	4.17109	0	0.7446	2.49177	0	1	0	-0.339267	0	0.211652	0	0.550919	0
1482	chr4:126319071-126323071	Peak in Promoter	Adprhl2	0	0	0	2.55631	5.82667	0	3.60304	6.65162	0	0.549114	0.0837547	0	2.5727	5.1995	0	1.59474	4.15666	0	0.718603	2.45537	0	1	0	-0.339267	0	0.211652	0	0.550919	0
1483	chr11:67051331-67055331	Peak in Promoter	Adprm	0	0	0	2.72128	4.85886	0	7.43534	5.66895	1	1.35208	2.4726	0	4.97111	4.77157	0	1.10633	2.72333	0	4.51113	3.8991	0	1	1	0.0970027	0	0.0215235	0	-0.0754792	0
1485	chr11:67050651-67054651	Peak in Promoter	Adprm	0	0	0	2.20655	4.17328	0	7.1095	5.52656	1	0.755713	0.395332	0	5.05739	4.89366	0	1.12268	3.03398	0	4.63176	3.89698	0	1	1	0.0970027	0	0.0215235	0	-0.0754792	0
1486	chr11:67050151-67054151	Peak in Promoter	Adprm	0	0	0	2.10055	4.29238	0	7.0348	5.63458	1	0.578828	0.32655	0	5.05611	4.9103	1	1.10215	2.89737	0	4.64978	3.93917	0	1	1	0.0970027	0	0.0215235	0	-0.0754792	0
1487	chr11:67051071-67055071	Peak in Promoter	Adprm	0	0	0	2.39809	4.43499	0	7.2246	5.53774	1	1.06927	1.29208	0	4.97767	4.78958	0	1.13449	2.8032	0	4.54997	3.87698	0	1	1	0.0970027	0	0.0215235	0	-0.0754792	0
1488	chr14:66633131-66637131	Peak in Promoter	Adra1a	0	0	0	-0.31917	1.55622	0	0.0191393	-1.2475	0	2.15968	4.92382	0	1.19736	2.05652	0	1.14746	3.33531	0	1.08761	0.69102	1	0	1	0.377111	0	-7.00018	0	-7.37729	0
1489	chr14:66632671-66636671	Peak in Promoter	Adra1a	0	0	0	-0.549377	0.137365	0	-0.039477	-1.27043	0	2.10759	4.91674	0	1.15951	2.08749	0	1.08992	3.2054	0	0.858089	-0.274895	1	0	1	0.377111	0	-7.00018	0	-7.37729	0
1490	chr14:66632871-66636871	Peak in Promoter	Adra1a	0	0	0	-0.444403	0.767534	0	-0.0402343	-1.28135	0	2.13302	4.91293	0	1.17689	2.10996	0	1.11188	3.25969	0	1.03256	0.554292	1	0	1	0.377111	0	-7.00018	0	-7.37729	0
1493	chr2:131560851-131564851	Peak in Promoter	Adra1d	0	0	0	0.00918101	0.20045	0	0.763853	2.18357	0	1.16886	0.0988603	0	1.95783	2.57822	0	0.848884	1.62928	0	2.31883	2.8465	1	0	1	0.377111	0	0.464165	0	0.0870549	0
1494	chr19:54043151-54047151	Peak in Promoter	Adra2a	0	0	0	0.635993	3.352	0	1.80615	3.65127	0	1.07426	1.47044	0	1.66822	2.10284	0	0.609402	0.800383	0	1.08482	1.15412	1	0	1	-0.722425	0	-0.360748	0	0.361677	0
1497	chr19:54042611-54046611	Peak in Promoter	Adra2a	0	0	0	0.163158	2.43992	0	1.46926	3.41574	0	0.80091	0.638869	0	1.56805	2.23575	0	0.556413	0.832156	0	1.03216	1.37592	1	0	1	-0.722425	0	-0.360748	0	0.361677	0
1500	chr2:127360651-127364651	Peak in Promoter	Adra2b	0	0	0	1.10997	2.39208	0	3.85768	5.45573	0	1.21435	-0.634659	0	3.79805	4.54861	0	0.866178	1.81493	0	3.70198	4.054	1	0	1	1.37711	0	-1.1681	0	-2.54521	0
1502	chr2:127361171-127365171	Peak in Promoter	Adra2b	0	0	0	2.08471	3.4216	0	4.89917	5.75901	0	1.16888	-1.33229	0	4.63867	4.93069	0	1.70139	3.03559	0	3.73415	4.06446	1	0	1	1.37711	0	-1.1681	0	-2.54521	0
1505	chr18:62178031-62182031	Peak in Promoter	Adrb2	0	0	0	0.0320852	-0.272629	0	1.18374	1.8983	0	0.464284	0.938478	0	1.99554	3.52402	0	0.576815	2.39188	0	1.68399	2.31438	0	1	0	-0.269252	0	-3.20407	0	-2.93482	0
1507	chr2:180169911-180173911	Peak in Promoter	Adrm1	0	0	0	4.06854	8.11494	0	4.84134	7.01892	0	1.7868	1.90136	0	5.95661	6.66547	1	4.5677	7.21551	0	1.12237	1.37693	0	1	0	-0.941234	0	-0.705882	0	0.235352	0
1508	chr2:180170431-180174431	Peak in Promoter	Adrm1	0	0	0	4.06	8.18659	0	4.88209	7.03297	0	1.75268	1.79503	0	5.96825	6.77934	1	4.55275	7.36621	0	1.14837	1.42821	0	1	0	-0.941234	0	-0.705882	0	0.235352	0
1509	chr2:180169491-180173491	Peak in Promoter	Adrm1	0	0	0	3.97675	8.286	0	4.79511	7.01462	0	1.77247	1.9072	0	5.96044	6.68112	1	4.55763	7.36889	0	1.22185	1.56686	0	1	0	-0.941234	0	-0.705882	0	0.235352	0
1512	chr15:80947171-80951171	Peak in Promoter	Adsl	0	0	0	1.92245	4.5755	0	4.31693	5.61658	0	1.54476	1.0357	0	5.25802	5.34153	1	2.61462	4.27511	0	3.04615	3.6042	1	0	1	-0.0940388	0	1.11798	0	1.21201	0
1514	chr15:80946231-80950231	Peak in Promoter	Adsl	0	0	0	2.12826	4.7114	0	4.58213	5.85746	0	1.5959	1.25464	0	5.27528	5.36484	1	2.55623	4.13119	0	3.16631	3.59705	1	0	1	-0.0940388	0	1.11798	0	1.21201	0
1515	chr15:80946471-80950471	Peak in Promoter	Adsl	0	0	0	2.1084	4.68417	0	4.47888	5.74768	0	1.52921	1.07471	0	5.26019	5.36162	1	2.55622	4.16867	0	3.06977	3.53798	1	0	1	-0.0940388	0	1.11798	0	1.21201	0
1516	chr15:80946911-80950911	Peak in Promoter	Adsl	0	0	0	1.92331	4.56594	0	4.38289	5.63051	0	1.49809	1.00327	0	5.27346	5.35368	1	2.58276	4.25717	0	3.12136	3.66932	1	0	1	-0.0940388	0	1.11798	0	1.21201	0
1519	chr1:177793591-177797591	Peak in Promoter	Adss	0	0	1	4.07821	8.35095	0	6.1586	9.03342	1	4.3028	3.76003	0	8.75745	9.1602	1	7.19796	8.54733	1	1.87522	3.78998	0	1	0	0.148382	0	0.63298	0	0.484598	0
1521	chr1:177794051-177798051	Peak in Promoter	Adss	0	0	1	4.11169	8.42532	0	6.2296	9.03192	1	4.29637	3.61573	0	8.81911	9.09404	1	7.23931	8.49754	1	1.88314	3.70093	0	1	0	0.148382	0	0.63298	0	0.484598	0
1522	chr1:177794711-177798711	Peak in Promoter	Adss	0	0	1	4.15925	8.57559	0	6.24403	9.07898	1	4.37772	3.58804	0	8.83568	9.09618	1	7.3377	8.5336	1	1.98361	3.82277	0	1	0	0.148382	0	0.63298	0	0.484598	0
1523	chr12:112618811-112622811	Peak in Promoter	Adssl1	0	0	0	8.39371	9.37183	1	7.76764	1.11763	0	4.02491	4.68707	0	5.19811	0.623445	0	3.13182	4.55842	0	11.8728	6.5211	0	0	1	0.377935	0	-2.00343	0	-2.38136	0
1526	chr12:112617871-112621871	Peak in Promoter	Adssl1	0	0	0	13.0933	11.3465	1	16.1041	7.44781	1	5.31682	5.20855	1	9.44402	5.09271	1	5.90517	6.11019	1	12.8974	6.50401	0	0	0	0.377935	0	-2.00343	0	-2.38136	0
1527	chr11:5859751-5863751	Peak in Promoter	Aebp1	0	0	0	0.1386	-0.301161	0	0.154045	0.0686838	0	0.865028	0.939455	0	0.177952	-0.468987	0	0.211905	-1.16226	0	0.152847	0.540539	1	0	1	0.672566	0	2.37106	1	1.69849	0
1531	chr6:140621531-140625531	Peak in Promoter	Aebp2	0	0	0	4.83195	7.50233	0	7.36031	8.0887	1	3.63824	2.47317	0	4.28254	6.85967	0	2.97134	5.17074	0	2.09942	3.02432	0	1	1	-1.01238	0	-0.417463	0	0.594913	0
1532	chr7:78893851-78897851	Peak in Promoter	Aen	0	0	0	5.24538	6.97885	1	2.68571	5.35099	0	1.46279	0.500713	0	3.20741	5.49306	0	5.60417	6.41684	1	1.55152	1.03735	0	1	0	-1.26132	0	-0.44249	0	0.818828	0
1534	chr10:81557471-81561471	Peak in Promoter	Aes	1	0	0	25.6053	15.5949	1	28.083	14.8443	1	19.013	13.8058	1	3.00981	5.58493	0	1.63214	3.11603	0	1.9951	4.46627	1	0	1	-0.664976	0	-0.997145	0	-0.33217	0
1535	chr10:81557711-81561711	Peak in Promoter	Aes	1	0	0	25.9862	14.4201	1	28.4419	13.9304	1	19.4392	13.2688	1	2.99896	5.3701	0	1.64184	2.92794	0	1.99463	4.42873	1	0	1	-0.664976	0	-0.997145	0	-0.33217	0
1537	chr10:81558411-81562411	Peak in Promoter	Aes	1	0	0	25.9512	13.2336	1	28.4575	13.1246	1	19.6258	11.852	1	3.35901	5.34576	0	1.76853	2.86061	0	2.27948	4.9387	0	0	1	-0.664976	0	-0.997145	0	-0.33217	0
1538	chr9:89621331-89625331	Peak in Promoter	AF529169	0	0	0	0.0134041	-0.686239	0	-0.25827	-0.801242	0	0.115132	-0.693117	0	0.550289	0.037256	0	0.651779	-0.948468	0	1.49918	0.709049	1	0	1	-0.622889	0	0.464165	0	1.08705	0
1539	chr5:35891351-35895351	Peak in Promoter	Afap1	0	0	0	1.07612	3.26872	0	11.5892	7.17182	1	2.01396	-0.960531	0	11.9399	5.86106	1	2.61632	2.57289	0	10.8428	6.75478	0	1	0	-0.677337	0	2.16461	1	2.84194	1
1540	chr18:61784731-61788731	Peak in Promoter	Afap1l1	0	0	0	0.887249	2.53907	0	2.09165	3.87153	0	0.65393	0.666612	0	2.11878	2.53254	0	0.722099	0.8612	0	1.27882	2.22074	1	0	1	-2.38448	0	0.165577	0	2.55006	1
1541	chr19:57006451-57010451	Peak in Promoter	Afap1l2	0	0	0	-0.360729	-0.49053	0	-0.408797	-0.937549	0	0.133459	-1.4997	0	0.00598487	-0.997663	0	0.144863	-0.872513	0	0.328547	1.08104	1	0	1	0.239607	0	2.78609	1	2.54649	1
1544	chr5:103690351-103694351	Peak in Promoter	Aff1	1	0	0	9.54969	8.54256	1	7.52546	7.23191	1	7.24634	6.36271	1	3.44717	4.72704	0	3.3125	5.19956	0	1.17799	-0.46736	1	0	1	-0.344009	0	-1.63627	0	-1.29226	0
1545	chr5:103689771-103693771	Peak in Promoter	Aff1	1	0	0	9.46169	8.78349	1	7.43409	7.32686	1	7.08543	6.68477	1	3.4067	4.81681	0	3.24372	5.21538	0	1.25365	0.195638	1	0	1	-0.344009	0	-1.63627	0	-1.29226	0
1546	chr5:103691251-103695251	Peak in Promoter	Aff1	1	0	0	9.45153	8.57397	1	7.58068	7.37855	1	7.16949	6.17333	1	3.55419	5.46151	0	3.26291	5.67255	0	1.43874	0.799719	1	0	1	-0.344009	0	-1.63627	0	-1.29226	0
1548	chr1:38663771-38667771	Peak in Promoter	Aff3	0	0	0	6.80675	6.79565	1	11.8754	8.17614	1	0.958655	1.54775	0	7.73989	6.5107	1	3.64649	4.42459	0	5.39022	5.56875	0	0	1	-1.29256	0	3.12598	1	4.41853	1
1549	chr1:38663031-38667031	Peak in Promoter	Aff3	0	0	0	6.90283	6.83565	1	12.0759	8.17016	1	0.943212	1.43562	0	8.01051	6.61088	1	3.74342	4.6452	0	5.67312	5.46647	0	0	1	-1.29256	0	3.12598	1	4.41853	1
1550	chr1:38662491-38666491	Peak in Promoter	Aff3	0	0	0	8.02638	7.30816	1	13.575	8.67442	1	1.96804	2.28505	0	8.19949	6.91133	1	3.71372	4.911	0	6.02874	5.82959	0	0	1	-1.29256	0	3.12598	1	4.41853	1
1551	chr11:53348751-53352751	Peak in Promoter	Aff4	0	0	0	5.1941	7.71808	1	9.4521	9.98724	1	2.80323	2.44887	0	5.53897	8.12446	1	2.89656	4.26447	0	3.49042	6.48593	0	1	0	-1.19079	0	-1.06722	0	0.123564	0
1552	chr11:53349571-53353571	Peak in Promoter	Aff4	0	0	0	5.25003	7.64689	1	9.6708	10.0896	1	2.86661	2.52856	0	5.6575	8.11105	1	2.87041	4.1389	0	3.8262	6.8174	0	1	0	-1.19079	0	-1.06722	0	0.123564	0
1553	chr11:53349091-53353091	Peak in Promoter	Aff4	0	0	0	5.22904	7.71735	1	9.5877	10.032	1	2.84026	2.50428	0	5.59827	8.09124	1	2.91666	4.16075	0	3.58987	6.56208	0	1	0	-1.19079	0	-1.06722	0	0.123564	0
1554	chr11:53348431-53352431	Peak in Promoter	Aff4	0	0	0	5.18501	8.05601	1	9.41809	10.3265	1	2.71606	2.53893	0	5.43695	8.19849	1	2.84943	4.37592	0	3.46647	6.46676	0	1	0	-1.19079	0	-1.06722	0	0.123564	0
1555	chr11:53349831-53353831	Peak in Promoter	Aff4	0	0	0	5.18082	7.57081	1	9.55099	10.0843	1	2.73896	2.29669	0	5.64024	8.12574	1	2.86754	4.14511	0	3.84539	6.7327	0	1	0	-1.19079	0	-1.06722	0	0.123564	0
1557	chr8:123475591-123479591	Peak in Promoter	Afg3l1	0	0	0	0.624713	1.49362	0	2.17754	2.62247	0	0.315653	-0.273656	0	2.444	3.3312	0	1.29338	2.52809	0	1.99137	1.76492	1	0	1	-0.675974	0	-0.309439	0	0.366535	0
1559	chr8:123476551-123480551	Peak in Promoter	Afg3l1	0	0	0	0.61462	1.80867	0	2.19683	2.80878	0	0.334246	-0.0730357	0	2.43895	3.44685	0	1.26611	2.54511	0	2.00887	2.00889	1	0	1	-0.675974	0	-0.309439	0	0.366535	0
1560	chr8:123475891-123479891	Peak in Promoter	Afg3l1	0	0	0	0.59685	1.55036	0	2.17105	2.61696	0	0.319751	-0.331925	0	2.4569	3.33328	0	1.29354	2.54585	0	2.05236	1.89685	1	0	1	-0.675974	0	-0.309439	0	0.366535	0
1561	chr18:67447371-67451371	Peak in Promoter	Afg3l2	0	0	1	2.32255	5.14314	0	2.28172	4.54483	0	7.53882	3.69371	0	6.35844	6.56805	1	7.20908	6.72521	1	0.535966	-0.0464492	0	1	0	-0.851831	0	-0.99877	0	-0.14694	0
1562	chr18:67446451-67450451	Peak in Promoter	Afg3l2	0	0	1	2.32097	5.32918	0	2.32561	4.54614	0	7.54169	3.71617	0	6.37918	6.61097	1	7.21721	6.79635	1	0.491815	-0.162534	0	1	0	-0.851831	0	-0.99877	0	-0.14694	0
1564	chr11:20740511-20744511	Peak in Promoter	Aftph	0	0	1	8.47988	5.85937	1	12.5043	8.24992	1	5.58099	5.94342	1	16.1013	10.3206	1	12.153	8.75144	1	5.63732	7.5169	0	1	0	-0.592297	0	-0.851263	0	-0.258966	0
1566	chr11:20738911-20742911	Peak in Promoter	Aftph	0	0	1	8.41381	6.07447	1	12.5159	8.61765	1	5.82862	6.25733	1	16.3646	10.9165	1	12.4151	9.16804	1	5.15216	7.44879	0	1	0	-0.592297	0	-0.851263	0	-0.258966	0
1567	chr11:20739751-20743751	Peak in Promoter	Aftph	0	0	1	8.50653	5.6651	1	12.5751	8.18549	1	5.73331	5.92882	1	16.3588	10.3045	1	12.3501	8.67356	1	5.68112	7.66716	0	1	0	-0.592297	0	-0.851263	0	-0.258966	0
1568	chr11:20738611-20742611	Peak in Promoter	Aftph	0	0	1	8.26108	5.92568	1	10.9343	7.5596	1	5.72586	6.28096	1	14.8316	10.029	1	12.145	9.09549	1	2.74339	5.26899	0	1	0	-0.592297	0	-0.851263	0	-0.258966	0
1569	chr11:20739991-20743991	Peak in Promoter	Aftph	0	0	1	8.49474	5.69416	1	12.5722	8.18856	1	5.72544	5.93394	1	16.3441	10.3078	1	12.3218	8.68983	1	5.6807	7.58746	0	1	0	-0.592297	0	-0.851263	0	-0.258966	0
1570	chr8:53509731-53513731	Peak in Promoter	Aga	0	0	0	1.46117	3.37981	0	3.68136	4.57209	0	1.15078	0.882414	0	4.94259	5.06104	1	3.03145	4.22681	0	1.60173	2.57555	0	1	0	-0.319555	0	-0.423801	0	-0.104246	0
1571	chr8:53510291-53514291	Peak in Promoter	Aga	0	0	0	1.49689	3.3597	0	3.74481	4.52876	0	1.12195	0.870973	0	4.96949	5.05478	1	3.02662	4.23867	0	1.61201	2.53796	0	1	0	-0.319555	0	-0.423801	0	-0.104246	0
1572	chr1:89452711-89456711	Peak in Promoter	Agap1	0	0	0	0.772614	0.880588	0	0.190216	-0.211476	0	5.19674	5.65804	1	2.11455	4.30519	0	1.82628	3.83838	0	0.509066	0.243222	1	0	1	-1.26129	0	-3.6249	0	-2.36361	0
1573	chr10:127073251-127077251	Peak in Promoter	Agap2	0	0	0	7.28099	7.27198	1	13.0566	7.594	1	1.06668	2.49663	0	8.36883	5.70636	1	4.02446	4.55902	0	4.23573	4.23107	1	0	1	-0.950176	0	-0.430776	0	0.519399	0
1574	chr10:127074251-127078251	Peak in Promoter	Agap2	0	0	0	7.23789	7.2585	1	13.0893	7.65522	1	1.11539	2.66565	0	8.41075	5.65903	1	3.9396	4.38158	0	4.37357	4.28552	1	0	1	-0.950176	0	-0.430776	0	0.519399	0
1575	chr5:24450471-24454471	Peak in Promoter	Agap3	0	0	0	6.79088	7.20877	1	8.49771	7.45144	1	2.33511	2.47761	0	4.38679	5.67592	0	3.44707	4.22524	0	3.57606	2.82969	1	0	1	-1.14234	0	-1.57186	0	-0.429516	0
1576	chr5:24451011-24455011	Peak in Promoter	Agap3	0	0	0	6.88	7.24642	1	8.5472	7.57966	1	2.52336	2.56316	0	4.62222	6.1139	0	3.76674	4.77579	0	3.58352	3.1887	1	0	1	-1.14234	0	-1.57186	0	-0.429516	0
1577	chr5:24449731-24453731	Peak in Promoter	Agap3	0	0	0	6.74005	7.56902	1	8.46136	7.724	1	1.93399	3.2136	0	4.16864	5.976	0	3.02682	4.36007	0	3.46834	2.66642	1	0	1	-1.14234	0	-1.57186	0	-0.429516	0
1578	chr7:76227051-76231051	Peak in Promoter	Agbl1	0	0	0	0.766896	0.727046	0	0.978588	1.94631	0	0.342514	-1.57171	0	1.79532	1.93019	0	1.56789	0.794712	0	0.564406	1.68029	1	0	1	0.962073	0	1.04913	0	0.0870549	0
1579	chr2:90780671-90784671	Peak in Promoter	Agbl2	0	0	0	0.0452927	0.173094	0	-0.231184	0.154243	0	0.659735	-0.12703	0	0.280387	-0.933775	0	-0.0361277	-1.23692	0	0.232158	-0.169222	1	0	1	-1.62289	0	0.464165	0	2.08705	1
1581	chr6:34778391-34782391	Peak in Promoter	Agbl3	0	0	0	4.2742	6.14915	0	9.05573	7.57823	1	1.58669	1.31923	0	9.68604	7.17283	1	5.57271	5.68114	1	3.69194	5.35747	0	0	0	0.0847556	0	1.96388	0	1.87913	0
1582	chr6:34778851-34782851	Peak in Promoter	Agbl3	0	0	0	4.3402	6.08663	0	9.4865	7.565	1	1.67068	1.45925	0	10.2351	7.24262	1	5.62484	5.73599	1	4.56552	5.39424	0	0	0	0.0847556	0	1.96388	0	1.87913	0
1584	chr4:110395751-110399751	Peak in Promoter	Agbl4	0	0	0	-0.396899	-1.5003	0	1.07201	1.18173	0	0.14614	-1.26022	0	1.05417	1.09814	0	-0.0253616	-1.59657	0	1.65994	1.7992	1	0	1	-0.207852	0	0.464165	0	0.672017	0
1586	chr5:30886851-30890851	Peak in Promoter	Agbl5	0	0	0	19.2452	10.2121	1	13.1763	8.7373	1	3.41317	4.11066	0	7.92292	7.30485	0	11.7948	8.56892	0	8.55965	4.50082	0	0	0	-0.426707	0	0.519628	0	0.946335	0
1587	chr5:30886151-30890151	Peak in Promoter	Agbl5	0	0	0	19.1704	9.66695	1	13.0165	8.31209	1	3.32175	3.63131	0	7.88295	7.20746	0	11.7721	8.28004	0	8.6941	4.22132	0	0	0	-0.426707	0	0.519628	0	0.946335	0
1589	chr5:30886631-30890631	Peak in Promoter	Agbl5	0	0	0	19.2256	9.81207	1	13.1521	8.44059	1	3.38338	3.86972	0	7.92544	7.18576	0	11.7923	8.33248	0	8.56507	4.28103	0	0	0	-0.426707	0	0.519628	0	0.946335	0
1590	chr5:30887211-30891211	Peak in Promoter	Agbl5	0	0	0	19.2734	11.7366	1	13.1432	9.29573	1	3.31285	3.79409	0	7.98066	7.67952	0	11.8869	9.71326	0	8.58698	5.37266	0	0	0	-0.426707	0	0.519628	0	0.946335	0
1591	chr1:82837771-82841771	Peak in Promoter	Agfg1	0	0	0	2.99042	5.81502	0	2.90849	4.37118	0	3.12677	0.772998	0	3.11694	4.60923	0	4.00234	5.1473	0	0.955604	0.0922213	1	0	1	0.764088	0	1.06237	0	0.298284	0
1593	chr1:82837391-82841391	Peak in Promoter	Agfg1	0	0	0	3.01242	5.79347	0	2.97697	4.32746	0	3.22699	0.786241	0	3.12274	4.60502	0	4.00681	5.14251	0	0.950054	-0.108057	1	0	1	0.764088	0	1.06237	0	0.298284	0
1595	chr5:137682831-137686831	Peak in Promoter	Agfg2	0	0	1	9.83906	9.41878	1	5.32725	7.07113	1	6.38006	5.74949	1	9.61532	9.15997	1	14.4853	9.82588	1	4.93756	3.14764	0	1	0	-0.699705	0	-1.06432	0	-0.364612	0
1596	chr5:137682091-137686091	Peak in Promoter	Agfg2	0	0	1	9.9303	9.45138	1	5.02885	7.10418	1	5.35214	4.91846	1	8.18053	8.99141	1	13.8042	9.6769	1	4.56005	3.23198	0	1	0	-0.699705	0	-1.06432	0	-0.364612	0
1599	chr13:95373391-95377391	Peak in Promoter	Aggf1	0	0	0	2.69258	3.82277	0	5.31596	5.97337	1	1.57609	0.123998	0	5.51904	5.57764	1	2.64209	3.86247	0	3.45384	4.44655	0	1	1	-0.897048	0	-1.1416	0	-0.244554	0
1600	chr13:95372931-95376931	Peak in Promoter	Aggf1	0	0	0	2.36038	3.5974	0	5.2353	5.76676	1	1.55167	-0.0271958	0	5.5249	5.53617	1	2.54128	3.97137	0	3.39428	4.43433	0	1	1	-0.897048	0	-1.1416	0	-0.244554	0
1602	chr6:40323551-40327551	Peak in Promoter	Agk	0	0	0	1.09566	1.63569	0	1.96042	3.03124	0	0.524285	0.695171	0	2.85202	4.19641	0	1.61216	3.29034	0	1.23672	1.76705	1	0	1	-0.701881	0	0.651546	0	1.35343	0
1603	chr6:40323171-40327171	Peak in Promoter	Agk	0	0	0	0.943539	1.7146	0	1.875	3.05769	0	0.50528	0.674107	0	2.84962	4.19078	0	1.60338	3.33588	0	1.23007	1.82396	1	0	1	-0.701881	0	0.651546	0	1.35343	0
1604	chr3:116806771-116810771	Peak in Promoter	Agl	0	0	0	4.04033	7.09737	0	1.82967	3.76437	0	2.3673	-0.239445	0	2.07965	2.94947	0	4.59064	5.63108	0	2.25809	3.19361	0	1	0	-0.586053	0	-2.21863	0	-1.63258	0
1605	chr3:116805811-116809811	Peak in Promoter	Agl	0	0	0	4.03178	6.97216	0	1.84856	3.60255	0	2.2921	-0.188833	0	2.11335	2.83186	0	4.56657	5.57618	0	2.22367	3.2346	0	1	0	-0.586053	0	-2.21863	0	-1.63258	0
1606	chr3:116806271-116810271	Peak in Promoter	Agl	0	0	0	4.02398	6.98723	0	1.79596	3.54514	0	2.3148	-0.226616	0	2.10033	2.88764	0	4.60049	5.56812	0	2.22675	3.10661	0	1	0	-0.586053	0	-2.21863	0	-1.63258	0
1607	chr12:37239751-37243751	Peak in Promoter	Agmo	0	0	0	1.9303	4.77014	0	-0.340538	-0.781841	0	-0.160758	-1.93941	0	0.0338009	-0.320818	0	1.68603	4.50909	0	2.33503	3.918	1	0	1	0.377111	0	-0.798869	0	-1.17598	0
1608	chr4:126467131-126471131	Peak in Promoter	Ago1	0	0	0	4.27424	4.11404	0	15.5531	10.2688	1	3.42569	2.07366	0	9.00622	8.36871	1	3.28011	1.25584	0	19.372	8.66635	0	1	0	-1.19989	0	-0.373038	0	0.826851	0
1609	chr4:126466731-126470731	Peak in Promoter	Ago1	0	0	0	4.29962	4.07072	0	15.5825	10.2265	1	3.42032	1.89916	0	8.99337	8.34087	1	3.2579	1.11432	0	19.3693	8.62099	0	1	0	-1.19989	0	-0.373038	0	0.826851	0
1610	chr4:126465991-126469991	Peak in Promoter	Ago1	0	0	0	4.74454	4.42146	0	16.1129	10.2992	1	3.36147	1.81537	0	9.42678	8.3957	1	3.6293	1.43413	0	19.3219	8.78294	0	1	0	-1.19989	0	-0.373038	0	0.826851	0
1613	chr4:126466291-126470291	Peak in Promoter	Ago1	0	0	0	4.29061	4.10973	0	15.6029	10.2644	1	3.41852	2.03492	0	8.99294	8.357	1	3.24923	1.08857	0	19.3472	8.63882	0	1	0	-1.19989	0	-0.373038	0	0.826851	0
1614	chr4:126467531-126471531	Peak in Promoter	Ago1	0	0	0	4.29216	4.50182	0	15.5545	10.6315	1	3.42383	2.45331	0	9.01215	8.52012	1	3.28227	1.26407	0	19.3585	8.80594	0	1	0	-1.19989	0	-0.373038	0	0.826851	0
1616	chr15:73182391-73186391	Peak in Promoter	Ago2	0	0	1	14.7634	10.7527	1	17.488	11.4552	1	6.32149	6.11098	1	10.1018	9.66887	1	6.25947	8.44477	1	5.35044	4.80117	0	1	0	-0.624045	0	-0.853317	0	-0.229272	0
1617	chr15:73183051-73187051	Peak in Promoter	Ago2	0	0	0	2.59645	5.00104	0	5.95486	7.62933	1	2.45606	3.44942	0	8.22038	8.48968	1	4.65105	7.25384	0	5.14176	4.43955	0	1	0	-0.624045	0	-0.853317	0	-0.229272	0
1618	chr15:73182671-73186671	Peak in Promoter	Ago2	0	0	1	6.44324	6.87095	1	9.75293	8.66943	1	3.84117	3.60101	0	8.61719	8.92416	1	4.9233	7.5978	1	5.12982	4.60764	0	1	0	-0.624045	0	-0.853317	0	-0.229272	0
1621	chr15:73183411-73187411	Peak in Promoter	Ago2	0	0	0	2.15653	4.32629	0	5.49153	7.18812	1	2.32724	3.36713	0	7.54857	8.13909	1	4.01946	6.77702	0	5.07694	4.41503	0	1	0	-0.624045	0	-0.853317	0	-0.229272	0
1623	chr15:73182131-73186131	Peak in Promoter	Ago2	0	0	1	15.4719	10.1192	1	18.1007	10.9392	1	6.47997	5.81358	1	10.3674	9.83721	1	6.50732	8.60128	1	5.37642	5.02287	0	1	0	-0.624045	0	-0.853317	0	-0.229272	0
1624	chr4:126426911-126430911	Peak in Promoter	Ago3	0	0	0	1.38482	4.20104	0	5.55713	6.56849	1	1.03615	2.1318	0	2.59109	3.80969	0	0.38312	0.126221	0	4.0951	4.5021	0	1	0	-0.350517	0	-0.578629	0	-0.228112	0
1625	chr4:126427951-126431951	Peak in Promoter	Ago3	0	0	0	1.32748	4.31798	0	5.51058	6.55756	1	1.06532	2.55549	0	2.64613	4.05689	0	0.605536	1.26039	0	4.09411	4.43507	0	1	0	-0.350517	0	-0.578629	0	-0.228112	0
1626	chr4:126426631-126430631	Peak in Promoter	Ago3	0	0	0	1.43456	4.24976	0	5.55692	6.60392	1	1.00618	2.23314	0	2.53868	3.83324	0	0.366369	0.144983	0	4.08937	4.57311	0	1	0	-0.350517	0	-0.578629	0	-0.228112	0
1627	chr4:126427571-126431571	Peak in Promoter	Ago3	0	0	0	1.32926	4.30747	0	5.52643	6.56157	1	0.948861	2.28322	0	2.62646	3.96984	0	0.502213	0.724368	0	4.07159	4.44082	0	1	0	-0.350517	0	-0.578629	0	-0.228112	0
1628	chr4:126428151-126432151	Peak in Promoter	Ago3	0	0	0	1.3244	4.37977	0	5.50846	6.57563	1	1.04544	2.492	0	2.64242	4.05043	0	0.596604	1.0271	0	4.10834	4.42691	0	1	0	-0.350517	0	-0.578629	0	-0.228112	0
1629	chr4:126531451-126535451	Peak in Promoter	Ago4	0	0	0	-0.0312772	-0.368858	0	0.67995	1.59129	0	0.641864	-0.575484	0	0.452207	0.088035	0	0.346451	-1.07418	0	1.00489	1.26315	1	0	1	-1.00575	0	-2.32284	0	-1.31709	0
1630	chr2:26601951-26605951	Peak in Promoter	Agpat2	0	0	0	2.63743	5.81539	0	3.76395	2.81061	0	1.9477	0.364931	0	4.95876	2.14877	0	3.26436	5.06318	0	5.28195	3.93133	1	0	1	-0.627849	0	-1.90776	0	-1.27991	0
1631	chr2:26602891-26606891	Peak in Promoter	Agpat2	0	0	0	2.95665	5.68966	0	4.26455	3.14287	0	2.40371	-0.342923	0	5.61976	2.50101	0	3.64023	5.30978	0	5.64953	4.23709	1	0	1	-0.627849	0	-1.90776	0	-1.27991	0
1635	chr2:26602371-26606371	Peak in Promoter	Agpat2	0	0	0	2.69802	5.92011	0	3.77067	2.71812	0	1.93909	-0.282235	0	4.99664	2.06782	0	3.39242	5.12813	0	5.34461	3.91087	1	0	1	-0.627849	0	-1.90776	0	-1.27991	0
1636	chr10:78350271-78354271	Peak in Promoter	Agpat3	0	0	0	1.26309	3.84143	0	2.17732	4.25871	0	0.861026	0.58059	0	1.1252	2.47189	0	0.512529	1.52536	0	0.444749	1.05727	1	0	1	0.194519	0	0.302771	0	0.108252	0
1637	chr17:12116751-12120751	Peak in Promoter	Agpat4	0	0	0	7.33961	7.15828	1	1.75875	3.46294	0	0.998144	3.09329	0	0.696277	-0.620393	0	8.20795	8.55857	1	17.7872	10.2489	0	1	0	2.11408	1	-1.50374	0	-3.61782	0
1639	chr17:12117211-12121211	Peak in Promoter	Agpat4	0	0	0	7.40257	7.07763	1	1.76858	3.38975	0	1.01417	3.01446	0	0.677151	-0.595699	0	8.24497	8.50144	1	17.8373	10.1874	0	1	0	2.11408	1	-1.50374	0	-3.61782	0
1640	chr17:12116331-12120331	Peak in Promoter	Agpat4	0	0	0	7.31515	7.91819	1	1.69449	3.49274	0	0.982599	3.05696	0	0.685065	-0.602289	0	8.21989	9.14513	1	17.7906	10.7658	0	1	0	2.11408	1	-1.50374	0	-3.61782	0
1641	chr8:18844251-18848251	Peak in Promoter	Agpat5	0	0	1	8.7524	10.3261	1	6.11957	7.90958	1	3.00022	1.02931	0	5.82598	6.98146	1	7.835	8.48628	1	0.697713	1.32252	0	1	0	-0.240521	0	0.205246	0	0.445766	0
1642	chr8:18844491-18848491	Peak in Promoter	Agpat5	0	0	1	8.75747	10.3085	1	6.10247	7.90851	1	3.00088	1.07107	0	5.81292	6.97524	1	7.84233	8.48634	1	0.722385	1.40431	0	1	0	-0.240521	0	0.205246	0	0.445766	0
1643	chr8:18844931-18848931	Peak in Promoter	Agpat5	0	0	1	8.76588	10.3024	1	6.07357	7.98002	1	2.98104	1.01435	0	5.75373	7.10451	1	7.80852	8.5115	1	0.668978	1.56598	0	1	0	-0.240521	0	0.205246	0	0.445766	0
1644	chr8:18845131-18849131	Peak in Promoter	Agpat5	0	0	1	8.74006	10.3347	1	6.01849	7.98571	1	2.84223	0.652156	0	5.52473	7.05523	1	7.64492	8.52142	1	0.655531	1.46659	0	1	0	-0.240521	0	0.205246	0	0.445766	0
1645	chr2:75830191-75834191	Peak in Promoter	Agps	0	0	0	6.27023	8.66544	1	7.21742	7.72575	1	2.51741	1.56851	0	3.66793	5.40888	0	3.53305	4.75413	0	1.11358	0.239931	1	0	1	-0.183108	0	-1.06025	0	-0.877144	0
1647	chr2:75831011-75835011	Peak in Promoter	Agps	0	0	0	6.34115	8.90374	1	7.27368	7.89645	1	2.63452	2.18217	0	3.62249	5.45373	0	3.52539	4.75514	0	1.0349	0.396587	1	0	1	-0.183108	0	-1.06025	0	-0.877144	0
1648	chr4:156195651-156199651	Peak in Promoter	Agrn	0	0	0	3.0133	5.87024	0	4.43108	3.79438	0	3.40904	0.173683	0	2.07625	3.05696	0	2.47876	4.00295	0	2.43224	-0.394363	1	0	1	-0.68702	0	-0.383831	0	0.303188	0
1649	chr4:156195971-156199971	Peak in Promoter	Agrn	0	0	0	3.01925	5.87182	0	4.33509	3.69646	0	3.34881	-0.0461951	0	2.07768	3.0166	0	2.4822	4.03639	0	2.47424	-0.377015	1	0	1	-0.68702	0	-0.383831	0	0.303188	0
1651	chr8:105634851-105638851	Peak in Promoter	Agrp	0	0	1	11.0062	11.3015	1	9.86064	10.137	1	4.28444	4.64754	0	9.42639	11.5799	1	10.3144	12.3304	1	2.32823	1.36304	0	1	0	-1.62289	0	0.201131	0	1.82402	0
1654	chr8:105633931-105637931	Peak in Promoter	Agrp	0	0	1	9.62632	11.4121	1	8.87657	10.2382	1	3.78327	3.83025	0	10.0238	11.3851	1	11.0364	12.2284	1	2.0789	0.749499	0	1	0	-1.62289	0	0.201131	0	1.82402	0
1655	chr8:105635931-105639931	Peak in Promoter	Agrp	0	0	1	9.45061	10.8149	1	8.00866	9.34008	1	3.72716	4.44225	0	8.52143	11.4717	1	9.6336	12.6906	1	2.23571	1.2937	0	1	0	-1.62289	0	0.201131	0	1.82402	0
1656	chr8:105634371-105638371	Peak in Promoter	Agrp	0	0	1	9.40266	11.1712	1	8.76817	9.93066	1	3.22908	4.20707	0	9.40877	11.472	1	10.245	12.4134	1	2.35671	0.983463	0	1	0	-1.62289	0	0.201131	0	1.82402	0
1657	chr8:105635351-105639351	Peak in Promoter	Agrp	0	0	1	9.82154	10.5496	1	8.50306	9.45218	1	3.90746	4.52958	0	9.16033	11.5057	1	10.1481	12.3338	1	2.28772	0.924235	0	1	0	-1.62289	0	0.201131	0	1.82402	0
1658	chr8:124567231-124571231	Peak in Promoter	Agt	0	0	0	-0.43898	-1.05714	0	-0.302568	-1.40345	0	0.0117397	-2.21598	0	0.104755	-1.50191	0	0.240142	-1.07963	0	-0.0137865	-0.83206	1	0	1	0.377111	0	0.786094	0	0.408983	0
1659	chr13:59583791-59587791	Peak in Promoter	Agtpbp1	0	0	0	3.25872	4.54742	0	3.32149	5.55635	0	2.67979	-0.384507	0	3.64809	5.2229	0	3.84386	3.90654	0	1.18027	2.03395	0	1	0	-0.725049	0	-1.76356	0	-1.03851	0
1660	chr13:59582671-59586671	Peak in Promoter	Agtpbp1	0	0	0	2.71084	4.84734	0	3.17759	5.68206	0	2.57023	-0.0951355	0	3.65401	5.29474	0	3.59765	4.118	0	0.685829	2.31466	0	1	0	-0.725049	0	-1.76356	0	-1.03851	0
1661	chr13:59583211-59587211	Peak in Promoter	Agtpbp1	0	0	0	2.80626	4.82973	0	3.226	5.64469	0	2.63058	-0.0946251	0	3.62058	5.245	0	3.59451	4.01633	0	0.653157	2.34688	0	1	0	-0.725049	0	-1.76356	0	-1.03851	0
1663	chr4:148086731-148090731	Peak in Promoter	Agtrap	0	0	0	4.05789	4.35466	0	8.20336	0.612337	0	0.754289	0.0172363	0	7.31411	-0.121997	0	3.82989	2.93981	0	8.17335	2.38978	0	1	1	-0.523994	0	-1.74872	0	-1.22473	0
1664	chr4:148086291-148090291	Peak in Promoter	Agtrap	0	0	0	4.08239	4.26844	0	8.20204	0.602674	0	0.786368	0.0644576	0	7.31729	-0.170646	0	3.83677	2.89643	0	8.19341	2.15555	0	1	1	-0.523994	0	-1.74872	0	-1.22473	0
1665	chr4:148085551-148089551	Peak in Promoter	Agtrap	0	0	0	4.27792	4.50411	0	8.39243	0.947066	0	1.15666	1.58464	0	7.36895	-0.168603	0	3.8709	2.90852	0	8.21545	2.12097	0	1	1	-0.523994	0	-1.74872	0	-1.22473	0
1666	chr4:148086071-148090071	Peak in Promoter	Agtrap	0	0	0	4.15177	4.28387	0	8.22612	0.627151	0	0.965472	0.581687	0	7.32169	-0.154474	0	3.84338	2.906	0	8.18238	2.13497	0	1	1	-0.523994	0	-1.74872	0	-1.22473	0
1667	chr1:179801391-179805391	Peak in Promoter	Ahctf1	0	0	0	3.51092	6.46644	0	12.4558	8.70209	1	1.15343	0.10623	0	11.4426	8.43218	1	3.92407	5.90817	0	8.97645	7.42416	0	1	0	-1.0446	0	-0.499622	0	0.544976	0
1668	chr1:179801831-179805831	Peak in Promoter	Ahctf1	0	0	0	3.55593	6.46417	0	12.459	8.69728	1	1.15262	0.092167	0	11.4315	8.44149	1	3.91807	5.97636	0	8.95699	7.42073	0	1	0	-1.0446	0	-0.499622	0	0.544976	0
1669	chr1:179801091-179805091	Peak in Promoter	Ahctf1	0	0	0	3.52829	6.48301	0	12.4872	8.7182	1	1.18111	0.371326	0	11.4425	8.47093	1	3.91647	5.933	0	8.98277	7.48047	0	1	0	-1.0446	0	-0.499622	0	0.544976	0
1671	chr2:155072171-155076171	Peak in Promoter	Ahcy	0	0	0	3.84491	6.58064	0	9.94156	7.9676	1	1.72608	-0.147097	0	9.33775	7.3941	1	4.60399	6.1113	0	5.23359	5.432	0	1	1	-0.0115016	0	1.47691	0	1.48841	0
1672	chr2:155072491-155076491	Peak in Promoter	Ahcy	0	0	0	4.14853	6.5474	0	10.1408	7.90701	1	1.79488	0.2092	0	9.30425	7.40134	1	4.54837	6.15768	0	5.24724	5.41824	0	1	1	-0.0115016	0	1.47691	0	1.48841	0
1673	chr3:107694251-107698251	Peak in Promoter	Ahcyl1	0	0	0	2.63756	6.39132	0	4.78962	6.90186	0	3.19846	0.878543	0	6.96791	6.27012	1	4.71936	5.6972	0	2.74123	2.29561	0	1	0	-0.515404	0	-0.139003	0	0.376401	0
1674	chr3:107694631-107698631	Peak in Promoter	Ahcyl1	0	0	0	2.64896	6.49987	0	4.76382	6.95613	0	3.22343	0.886721	0	6.92824	6.29386	1	4.74158	5.67936	0	2.72786	2.25396	0	1	0	-0.515404	0	-0.139003	0	0.376401	0
1675	chr3:107693611-107697611	Peak in Promoter	Ahcyl1	0	0	0	2.71742	6.36998	0	4.79837	6.97778	0	3.12231	0.955582	0	6.88135	6.31879	1	4.57881	5.714	0	2.77515	2.37129	0	1	0	-0.515404	0	-0.139003	0	0.376401	0
1678	chr6:29766331-29770331	Peak in Promoter	Ahcyl2	0	0	1	8.48123	10.3521	1	13.3747	11.239	1	1.99297	2.16043	0	10.0265	9.4791	1	5.88115	7.49362	1	5.35321	6.26729	0	1	0	2.6841	1	1.44971	0	-1.23439	0
1679	chr6:29765971-29769971	Peak in Promoter	Ahcyl2	0	0	1	9.11263	10.432	1	13.9044	11.2684	1	2.60619	2.59076	0	10.0667	9.47445	1	5.88227	7.51743	1	5.35709	6.24889	0	1	0	2.6841	1	1.44971	0	-1.23439	0
1686	chr4:133010111-133014111	Peak in Promoter	Ahdc1	0	0	0	6.32697	7.97978	1	16.4952	11.3632	1	3.86653	5.26062	0	7.86165	7.84552	1	3.13943	3.65688	0	11.4217	8.42488	0	0	1	-0.939643	0	1.31497	0	2.25461	1
1688	chr4:133009551-133013551	Peak in Promoter	Ahdc1	0	0	0	5.52583	7.93348	1	15.7259	11.6156	1	3.20146	4.76828	0	7.75318	7.9571	1	2.94328	3.82906	0	10.9006	9.205	0	0	1	-0.939643	0	1.31497	0	2.25461	1
1689	chr4:133009791-133013791	Peak in Promoter	Ahdc1	0	0	0	5.56826	7.74706	1	15.8336	11.1172	1	3.28937	4.68651	0	7.75834	7.89079	1	3.12326	3.78913	0	11.3524	8.85167	0	0	1	-0.939643	0	1.31497	0	2.25461	1
1691	chr10:20950271-20954271	Peak in Promoter	Ahi1	0	0	0	1.19306	1.93473	0	0.908517	2.25754	0	1.78639	0.69298	0	2.51424	3.07072	0	3.06143	2.91633	0	1.03907	1.01329	0	1	0	0.658011	0	1.29014	0	0.632125	0
1692	chr10:20950571-20954571	Peak in Promoter	Ahi1	0	0	0	1.20051	1.97585	0	0.953612	2.00015	0	1.82822	0.816473	0	2.52664	3.04382	0	3.09354	2.91399	0	1.13072	0.504332	0	1	0	0.658011	0	1.29014	0	0.632125	0
1694	chr19:8987911-8991911	Peak in Promoter	Ahnak	0	0	0	1.43879	1.14903	0	1.26821	1.29337	0	0.427439	-0.0232318	0	0.610625	-0.270573	0	1.052	-0.772031	0	1.84277	1.4761	1	0	1	0.806975	0	-3.7216	0	-4.52858	0
1695	chr19:8987251-8991251	Peak in Promoter	Ahnak	0	0	0	1.34655	1.38556	0	1.22243	1.47059	0	0.22061	0.176972	0	0.588853	-0.318477	0	0.8155	-0.166243	0	1.63401	2.10797	1	0	1	0.806975	0	-3.7216	0	-4.52858	0
1698	chr12:35533091-35537091	Peak in Promoter	Ahr	0	0	0	10.7042	8.2575	1	13.1734	8.39808	1	4.78109	4.84294	0	5.30808	4.77505	0	3.02873	3.84493	0	2.13988	2.72152	1	0	1	0.400404	0	2.77315	1	2.37275	1
1700	chr12:35532211-35536211	Peak in Promoter	Ahr	0	0	0	11.6898	8.66542	1	14.6286	8.63776	1	4.93594	4.83901	0	6.30108	5.22332	1	3.68115	4.44869	0	2.5162	2.64954	1	0	1	0.400404	0	2.77315	1	2.37275	1
1702	chr13:74290371-74294371	Peak in Promoter	Ahrr	0	0	0	0.341461	1.7576	0	0.954273	1.60588	0	0.385871	1.04161	0	0.480877	-0.385715	0	0.29685	0.339822	0	0.331805	-0.359835	1	0	1	-0.697851	0	-1.60897	0	-0.911118	0
1703	chr11:23496651-23500651	Peak in Promoter	Ahsa2	0	0	1	3.09274	5.89485	0	6.05769	8.91574	1	3.86944	2.41248	0	9.4506	8.40946	1	6.66204	6.68853	1	2.78263	6.15855	0	1	0	-0.424481	0	1.2828	0	1.70729	0
1704	chr11:23496111-23500111	Peak in Promoter	Ahsa2	0	0	1	3.10093	5.88226	0	6.05872	8.8603	1	3.87803	2.37187	0	9.40537	8.29955	1	6.63462	6.61172	1	2.75977	6.04058	0	1	0	-0.424481	0	1.2828	0	1.70729	0
1705	chr11:23495151-23499151	Peak in Promoter	Ahsa2	0	0	1	3.13929	5.99058	0	6.158	8.82574	1	3.97128	2.46985	0	9.45252	8.32644	1	6.64566	6.69104	1	2.78107	6.01812	0	1	0	-0.424481	0	1.2828	0	1.70729	0
1706	chr11:23495531-23499531	Peak in Promoter	Ahsa2	0	0	1	3.15561	5.93391	0	6.16719	8.84178	1	3.97669	2.42628	0	9.45634	8.26293	1	6.65086	6.59527	1	2.78396	6.01149	0	1	0	-0.424481	0	1.2828	0	1.70729	0
1707	chr16:22889151-22893151	Peak in Promoter	Ahsg	0	0	0	7.72868	7.20797	1	9.92934	7.2206	1	3.34444	4.28039	0	4.38112	3.62211	0	3.39594	2.92349	0	1.09566	2.10759	1	0	1	5.56694	1	5.97592	1	0.408983	0
1712	chr4:58910811-58914811	Peak in Promoter	AI314180	0	0	0	5.98419	8.1904	1	11.0151	7.45571	1	1.9466	0.766202	0	10.0162	7.93625	1	6.69411	7.62499	1	8.08294	5.21794	0	0	0	-0.443123	0	-0.385018	0	0.0581048	0
1714	chr4:58911271-58915271	Peak in Promoter	AI314180	0	0	0	5.67817	8.21858	1	10.5049	7.26515	1	1.82141	0.48651	0	9.33427	7.49257	1	6.25219	7.30658	1	8.06325	5.15749	0	0	0	-0.443123	0	-0.385018	0	0.0581048	0
1716	chr4:58910211-58914211	Peak in Promoter	AI314180	0	0	0	6.05139	8.21889	1	11.0751	7.57268	1	1.91269	0.69158	0	10.1073	7.97444	1	6.84245	7.74175	1	7.97739	5.4961	0	0	0	-0.443123	0	-0.385018	0	0.0581048	0
1717	chr17:27563751-27567751	Peak in Promoter	AI413582	0	0	0	5.70098	7.78533	1	2.27421	4.17053	0	2.55461	1.42121	0	2.33222	1.95223	0	4.60994	5.26558	0	1.72662	3.8295	0	1	0	-1.55281	0	-2.29035	0	-0.737543	0
1719	chr17:27563451-27567451	Peak in Promoter	AI413582	0	0	0	5.69464	7.70289	1	2.26247	4.076	0	2.50835	1.23591	0	2.31321	1.91407	0	4.5897	5.25568	0	1.68987	3.8579	0	1	0	-1.55281	0	-2.29035	0	-0.737543	0
1721	chr17:27563271-27567271	Peak in Promoter	AI413582	0	0	0	5.68955	7.72165	1	2.25641	4.02555	0	2.45676	0.910933	0	2.30009	1.94211	0	4.56811	5.3267	0	1.6859	3.90651	0	1	0	-1.55281	0	-2.29035	0	-0.737543	0
1722	chr8:36992311-36996311	Peak in Promoter	AI429214	0	0	0	-0.0073111	-0.222416	0	2.26669	1.97759	0	0.0593174	-0.242073	0	2.41179	2.62518	0	0.0529125	-1.78282	0	4.71663	3.91784	0	1	0	-1.10402	0	0.142237	0	1.24625	0
1723	chr8:36991971-36995971	Peak in Promoter	AI429214	0	0	0	-0.00783603	0.0550463	0	2.31239	2.0188	0	0.0586667	-0.301816	0	2.45013	2.61447	0	0.0572642	-1.31389	0	4.72139	3.86998	0	1	0	-1.10402	0	0.142237	0	1.24625	0
1724	chr8:36991531-36995531	Peak in Promoter	AI429214	0	0	0	0.03359	-0.275838	0	2.33016	1.96006	0	0.0703989	-0.160575	0	2.44026	2.61436	0	0.0631334	-1.53025	0	4.67247	3.87688	0	1	0	-1.10402	0	0.142237	0	1.24625	0
1725	chr4:41501211-41505211	Peak in Promoter	AI464131	0	0	0	1.73729	1.26141	0	-0.323173	-1.1359	0	4.73611	3.17228	0	3.08855	2.53525	0	0.784826	0.725221	0	2.4315	2.29631	0	1	0	0.377111	0	0.756346	0	0.379236	0
1726	chr7:127089291-127093291	Peak in Promoter	AI467606	0	0	1	4.37865	7.97838	0	10.3915	9.61132	1	2.02695	2.00824	0	10.8452	8.97549	1	5.45091	7.53306	1	6.86624	5.82004	0	1	0	-0.137701	0	0.000593521	0	0.138294	0
1727	chr7:127089731-127093731	Peak in Promoter	AI467606	0	0	1	4.10851	7.74161	0	10.0524	9.65621	1	1.94489	1.73309	0	10.7596	9.01801	1	5.37683	7.52677	1	6.72612	6.00985	0	1	0	-0.137701	0	0.000593521	0	0.138294	0
1728	chr6:48625051-48629051	Peak in Promoter	AI854703	0	0	0	0.046469	-0.478182	0	0.356844	1.92064	0	0.261493	0.423932	0	0.239251	-0.472614	0	0.288706	-0.351322	0	2.1386	2.64976	1	0	1	0.377111	0	0.842677	0	0.465567	0
1729	chr7:41391011-41395011	Peak in Promoter	AI987944	0	0	0	3.32385	5.4722	0	5.20861	5.60067	1	1.98494	2.76964	0	5.60512	7.49486	1	4.31258	7.54761	0	1.33096	1.32153	0	1	0	-0.314445	0	-0.772668	0	-0.458224	0
1730	chr7:41391411-41395411	Peak in Promoter	AI987944	0	0	0	3.3286	5.47311	0	5.23591	5.61508	1	2.06495	2.91676	0	5.6027	7.49862	1	4.33082	7.57104	0	1.29917	1.41175	0	1	0	-0.314445	0	-0.772668	0	-0.458224	0
1731	chr7:41391751-41395751	Peak in Promoter	AI987944	0	0	0	3.354	5.46823	0	5.34858	5.57316	1	2.06594	2.90569	0	5.67872	7.52543	1	4.35576	7.59382	0	1.40947	1.32617	0	1	0	-0.314445	0	-0.772668	0	-0.458224	0
1734	chr2:31948151-31952151	Peak in Promoter	Aif1l	0	0	0	0.994759	2.71916	0	2.73712	3.50937	0	1.27542	1.44655	0	0.757593	1.18614	0	0.249619	-0.397706	0	1.34469	1.29777	1	0	1	-0.883125	0	3.30547	1	4.18859	1
1735	chr2:31948531-31952531	Peak in Promoter	Aif1l	0	0	0	1.22678	2.91852	0	3.01162	3.7302	0	1.57096	2.00593	0	0.758338	1.1332	0	0.245589	-0.517951	0	1.34826	1.40006	1	0	1	-0.883125	0	3.30547	1	4.18859	1
1736	chrX:48511151-48515151	Peak in Promoter	Aifm1	0	0	0	4.2613	5.70644	0	1.60361	2.84464	0	0.816733	0.141762	0	1.43813	2.12685	0	3.54724	4.3916	0	1.94315	2.19456	0	1	1	-0.742278	0	-0.123937	0	0.618341	0
1737	chrX:48511551-48515551	Peak in Promoter	Aifm1	0	0	0	4.25221	5.70008	0	1.60611	2.87394	0	1.00143	0.279525	0	1.46044	2.09478	0	3.6545	4.41785	0	2.00378	2.36267	0	1	1	-0.742278	0	-0.123937	0	0.618341	0
1738	chrX:48512091-48516091	Peak in Promoter	Aifm1	0	0	0	4.17598	5.71619	0	1.50882	2.90484	0	0.918579	-0.0555074	0	1.49816	2.10995	0	3.67478	4.38638	0	1.99902	2.43255	0	1	1	-0.742278	0	-0.123937	0	0.618341	0
1740	chr10:61713251-61717251	Peak in Promoter	Aifm2	0	0	0	0.0373519	1.2142	0	3.49747	3.47908	0	0.19527	-1.01203	0	2.40052	2.55968	0	0.440413	0.751963	0	5.13087	4.3392	1	0	1	-2.03432	0	-4.906	0	-2.87168	0
1741	chr16:17487471-17491471	Peak in Promoter	Aifm3	0	0	0	0.260283	2.32982	0	0.529271	1.74439	0	0.489558	-0.214691	0	0.848732	0.456067	0	0.398885	0.545832	0	0.143635	-1.60341	1	0	1	0.377111	0	0.786094	0	0.408983	0
1742	chr16:17487751-17491751	Peak in Promoter	Aifm3	0	0	0	0.316236	2.1649	0	0.536819	1.6818	0	0.523666	-0.433211	0	0.850995	0.459773	0	0.413209	0.632137	0	0.181678	-1.35893	1	0	1	0.377111	0	0.786094	0	0.408983	0
1744	chr16:17486891-17490891	Peak in Promoter	Aifm3	0	0	0	0.22799	2.1706	0	0.506868	1.66598	0	0.513675	-0.787193	0	0.863783	0.491873	0	0.4256	0.553922	0	0.130768	-1.5544	1	0	1	0.377111	0	0.786094	0	0.408983	0
1745	chr10:13866591-13870591	Peak in Promoter	Aig1	0	0	0	2.98743	3.63532	0	5.19637	5.95123	1	1.26917	2.42853	0	2.32911	3.83099	0	0.881012	-0.101779	0	4.96651	5.52435	0	0	1	-0.253524	0	0.207473	0	0.460996	0
1746	chr10:13867931-13871931	Peak in Promoter	Aig1	0	0	0	3.09999	2.94034	0	5.22481	6.11432	1	1.20701	2.26798	0	2.35394	4.04373	0	1.15669	-0.653283	0	5.4559	5.59182	0	0	1	-0.253524	0	0.207473	0	0.460996	0
1747	chr10:13866931-13870931	Peak in Promoter	Aig1	0	0	0	3.11897	3.02322	0	5.22371	5.94324	1	1.27178	2.40304	0	2.33146	3.82073	0	1.07961	0.0457483	0	5.48376	5.5573	0	0	1	-0.253524	0	0.207473	0	0.460996	0
1748	chr10:13867231-13871231	Peak in Promoter	Aig1	0	0	0	3.11994	3.01157	0	5.20008	5.93815	1	1.27076	2.29056	0	2.34442	3.82917	0	1.06868	-0.0946656	0	5.41659	5.57715	0	0	1	-0.253524	0	0.207473	0	0.460996	0
1749	chr1:173348131-173352131	Peak in Promoter	Aim2	0	0	0	1.79462	2.54919	0	-0.445582	-0.119368	0	0.424139	1.53752	0	0.00340697	-0.808469	0	0.452393	-0.320312	0	2.23816	2.36642	1	0	1	-0.599753	0	-0.352403	0	0.24735	0
1750	chr3:132682731-132686731	Peak in Promoter	Aimp1	0	0	0	3.39564	6.15836	0	8.9838	9.14561	1	1.45249	-0.10723	0	7.01161	7.94642	1	2.34212	4.95423	0	5.1554	6.68303	0	1	0	-0.146155	0	0.660071	0	0.806226	0
1751	chr3:132682151-132686151	Peak in Promoter	Aimp1	0	0	0	3.35151	6.1169	0	9.01453	9.02519	1	1.45996	-0.0209095	0	7.01942	7.87158	1	2.30589	4.92042	0	5.2138	6.58539	0	1	0	-0.146155	0	0.660071	0	0.806226	0
1752	chr3:132681911-132685911	Peak in Promoter	Aimp1	0	0	0	3.30909	6.13795	0	9.02295	9.01489	1	1.50436	0.14569	0	7.01757	7.87448	1	2.31942	4.94584	0	5.23943	6.56956	0	1	0	-0.146155	0	0.660071	0	0.806226	0
1753	chr5:143907891-143911891	Peak in Promoter	Aimp2	0	0	0	4.2277	6.8297	0	3.67524	6.21349	0	1.69864	1.75359	0	4.90517	7.06893	0	5.65105	7.0834	1	0.719434	0.130395	0	1	0	-0.340775	0	0.81518	0	1.15596	0
1754	chr5:143907151-143911151	Peak in Promoter	Aimp2	0	0	1	4.20121	6.83703	0	3.65899	6.29542	0	1.63149	1.73706	0	4.92522	7.2004	1	5.66055	7.13257	1	0.786108	0.517789	0	1	0	-0.340775	0	0.81518	0	1.15596	0
1755	chr5:143908571-143912571	Peak in Promoter	Aimp2	0	0	0	4.2298	6.90403	0	3.65411	6.3778	0	1.75407	1.89203	0	4.90324	7.10446	0	5.65277	7.12184	1	0.45833	-1.47775	0	1	0	-0.340775	0	0.81518	0	1.15596	0
1756	chr5:143908331-143912331	Peak in Promoter	Aimp2	0	0	1	4.23404	6.87838	0	3.69341	6.27859	0	1.71424	1.75556	0	4.92002	7.05068	1	5.66398	7.09869	1	0.691231	-0.129803	0	1	0	-0.340775	0	0.81518	0	1.15596	0
1757	chr5:143907531-143911531	Peak in Promoter	Aimp2	0	0	1	4.20329	6.8114	0	3.63995	6.21256	0	1.6462	1.68198	0	4.91775	7.08757	1	5.66313	7.07973	1	0.732575	0.0697324	0	1	0	-0.340775	0	0.81518	0	1.15596	0
1758	chr19:4123891-4127891	Peak in Promoter	Aip	0	0	0	3.11276	7.38697	0	5.95031	7.70879	1	1.45348	1.09309	0	5.79047	5.69829	1	3.26656	4.54167	0	2.08023	4.20487	0	1	0	0.0705067	0	-0.0207207	0	-0.0912275	0
1761	chr11:72036191-72040191	Peak in Promoter	Aipl1	0	0	0	0.0916663	0.580005	0	0.671979	1.6516	0	0.415607	-0.311062	0	1.17828	0.208803	0	0.704771	-0.68841	0	0.381703	0.55623	1	0	1	0.623751	0	0.696208	0	0.0724575	0
1762	chr10:78041551-78045551	Peak in Promoter	Aire	0	0	0	0.915641	1.10982	0	0.0692721	0.609046	0	1.4592	1.32987	0	0.664586	-0.196549	0	0.0630618	-0.963846	0	1.3097	0.439739	1	0	1	0.962073	0	1.04913	0	0.0870549	0
1763	chr4:153480551-153484551	Peak in Promoter	Ajap1	0	0	0	3.45094	1.04141	0	-0.501815	-0.606435	0	-0.102626	-0.983682	0	-0.100399	-1.21917	0	2.66735	0.646064	0	4.40474	2.13717	1	0	0	0.377111	0	-0.213906	0	-0.591017	0
1764	chr14:54576311-54580311	Peak in Promoter	Ajuba	0	0	0	0.911097	1.91446	0	3.23397	2.0804	0	2.10245	0.658686	0	3.92517	2.83222	0	2.90845	2.53208	0	2.33169	0.891623	1	0	1	0.870151	0	0.542168	0	-0.327983	0
1765	chr14:54575591-54579591	Peak in Promoter	Ajuba	0	0	0	1.16201	2.38045	0	3.38806	2.10997	0	2.18726	0.481999	0	3.95317	2.81536	0	2.95676	2.51159	0	2.4138	0.946723	1	0	1	0.870151	0	0.542168	0	-0.327983	0
1768	chr4:128990371-128994371	Peak in Promoter	Ak2	0	0	0	2.03612	4.28582	0	5.73666	3.58802	0	2.14137	1.1008	0	5.33568	3.94261	0	3.39746	5.09433	0	7.88807	3.53824	0	1	0	-0.658353	0	0.319059	0	0.977412	0
1769	chr19:29045471-29049471	Peak in Promoter	Ak3	0	0	0	2.8495	4.71488	0	6.95205	6.83502	1	0.875028	-0.574277	0	5.20273	6.56673	1	1.81422	4.39769	0	3.57411	5.11912	0	0	1	-0.402063	0	0.186243	0	0.588307	0
1770	chr19:29046031-29050031	Peak in Promoter	Ak3	0	0	0	2.82162	4.70777	0	6.94422	6.83419	1	0.964553	-0.413161	0	5.23353	6.55169	1	1.85824	4.29559	0	3.55083	4.97277	0	0	1	-0.402063	0	0.186243	0	0.588307	0
1771	chr4:101418011-101422011	Peak in Promoter	Ak4	0	0	0	3.10396	6.06103	0	4.22067	5.49092	0	1.49947	0.406834	0	2.2199	3.4004	0	1.49047	3.14097	0	0.716919	0.293893	1	0	1	0.299745	0	0.840674	0	0.540929	0
1773	chr4:101417711-101421711	Peak in Promoter	Ak4	0	0	0	3.02272	6.079	0	4.06601	5.58755	0	1.42927	0.439708	0	2.17632	3.41405	0	1.48431	3.11529	0	0.622351	0.298441	1	0	1	0.299745	0	0.840674	0	0.540929	0
1774	chr4:101417431-101421431	Peak in Promoter	Ak4	0	0	0	3.03166	6.11078	0	4.05189	5.62102	0	1.3749	0.630944	0	2.16998	3.4305	0	1.45178	3.10099	0	0.626078	0.123935	1	0	1	0.299745	0	0.840674	0	0.540929	0
1776	chr12:105704011-105708011	Peak in Promoter	Ak7	0	0	0	1.43739	2.72273	0	-0.390164	-0.74992	0	2.4021	3.04407	0	1.19049	1.01066	0	0.371619	-0.615595	0	1.57711	2.01048	1	0	1	0.792148	0	1.20113	0	0.408983	0
1777	chr17:69437351-69441351	Peak in Promoter	Akain1	0	0	0	0.375598	1.86499	0	2.53442	3.89075	0	0.474748	0.280315	0	3.11605	4.09515	0	1.40162	2.6571	0	2.31314	3.35587	1	0	1	NA	NA	NA	NA	NA	NA
1779	chr11:88862711-88866711	Peak in Promoter	Akap1	0	0	1	4.24566	8.24489	0	6.91259	8.62497	1	1.76889	0.451807	0	7.37349	7.79295	1	5.1635	7.10521	1	1.73036	3.54661	0	1	0	-0.779758	0	0.560919	0	1.34068	0
1780	chr11:88862171-88866171	Peak in Promoter	Akap1	0	0	1	4.25137	8.30055	0	6.89518	8.64549	1	1.76974	0.548205	0	7.36982	7.79173	1	5.16008	7.12561	1	1.71949	3.51218	0	1	0	-0.779758	0	0.560919	0	1.34068	0
1781	chr11:61928331-61932331	Peak in Promoter	Akap10	0	0	0	3.68995	4.50631	0	6.04896	3.69498	0	5.21481	2.25008	0	2.89021	5.10443	0	3.0417	5.68663	0	1.99518	0.884293	0	1	0	-0.85614	0	-1.39967	0	-0.543531	0
1782	chr11:61927531-61931531	Peak in Promoter	Akap10	0	0	0	3.70733	4.4594	0	6.20816	3.72561	0	5.22227	2.06088	0	2.93223	4.94923	0	3.04555	5.66386	0	2.37259	1.23556	0	1	0	-0.85614	0	-1.39967	0	-0.543531	0
1783	chr11:61929131-61933131	Peak in Promoter	Akap10	0	0	0	3.60944	4.5849	0	5.94679	3.97832	0	5.07845	3.06787	0	2.74806	5.07518	0	2.93958	5.78038	0	2.03143	1.65542	0	1	0	-0.85614	0	-1.39967	0	-0.543531	0
1784	chr11:61927711-61931711	Peak in Promoter	Akap10	0	0	0	3.69685	4.4478	0	6.21059	3.67315	0	5.24551	2.11904	0	2.96119	4.98452	0	3.05879	5.66235	0	2.37513	1.44898	0	1	0	-0.85614	0	-1.39967	0	-0.543531	0
1785	chr14:78535551-78539551	Peak in Promoter	Akap11	0	0	0	3.88794	6.76106	0	4.11468	7.04201	0	2.08808	-0.335682	0	4.76779	6.25167	0	4.98597	5.70003	1	0.473109	0.721141	0	1	0	-0.348288	0	0.067441	0	0.415729	0
1786	chr14:78534471-78538471	Peak in Promoter	Akap11	0	0	0	3.92972	6.65508	0	4.17113	6.90852	0	2.12885	-0.332022	0	4.78053	6.1101	0	4.98033	5.61128	1	0.554489	1.14434	0	1	0	-0.348288	0	0.067441	0	0.415729	0
1787	chr14:78534971-78538971	Peak in Promoter	Akap11	0	0	0	3.86939	6.63652	0	4.13074	6.9234	0	2.12047	-0.209671	0	4.7679	6.10943	0	4.99144	5.60902	1	0.563211	1.01624	0	1	0	-0.348288	0	0.067441	0	0.415729	0
1789	chr10:4264611-4268611	Peak in Promoter	Akap12	0	0	0	1.34358	3.05143	0	2.2086	2.88557	0	0.966288	1.81554	0	0.485983	-0.045431	0	0.0101883	-1.14628	0	0.543148	0.747874	1	0	1	-1.62289	0	0.563701	0	2.18659	1
1790	chr7:75453931-75457931	Peak in Promoter	Akap13	0	0	1	9.59929	9.29273	1	19.3293	9.63793	1	2.61751	2.86869	0	12.8674	8.00469	1	5.27973	6.48664	1	8.70478	6.49754	0	1	0	-2.1738	0	-2.18063	0	-0.00682734	0
1791	chr7:75453411-75457411	Peak in Promoter	Akap13	0	0	1	9.6128	9.31524	1	19.33	9.64208	1	2.77861	2.87179	0	12.8795	7.99252	1	5.29848	6.4645	1	8.68541	6.50698	0	1	0	-2.1738	0	-2.18063	0	-0.00682734	0
1792	chr7:75454311-75458311	Peak in Promoter	Akap13	0	0	1	9.59452	9.3289	1	19.3289	9.71657	1	2.60426	3.0101	0	12.8653	8.05898	1	5.28196	6.49343	1	8.70985	6.60395	0	1	0	-2.1738	0	-2.18063	0	-0.00682734	0
1794	chrX:36642811-36646811	Peak in Promoter	Akap17b	0	0	0	4.91643	6.99329	1	6.66588	6.81112	1	1.06604	3.4867	0	3.04945	4.22361	0	1.64253	3.72146	0	0.987851	1.28116	1	0	1	0.270802	0	0.569776	0	0.298974	0
1795	chrX:36643431-36647431	Peak in Promoter	Akap17b	0	0	0	4.85517	7.02465	0	6.6671	6.8159	1	1.02462	3.51494	0	3.10935	4.30873	0	1.6559	3.76793	0	0.97542	1.40369	1	0	1	0.270802	0	0.569776	0	0.298974	0
1796	chr6:126851091-126855091	Peak in Promoter	Akap3	0	0	0	-0.147306	-0.364451	0	0.763331	0.182379	0	1.31014	0.010386	0	1.80189	1.28143	0	1.15353	1.05335	0	0.466179	0.059175	1	0	1	0.377111	0	-2.67334	0	-3.05045	0
1800	chr17:32319271-32323271	Peak in Promoter	Akap8	0	0	1	7.29908	8.89447	1	10.8044	9.39193	1	2.6154	0.255903	0	10.1995	8.84517	1	7.68949	7.82875	1	2.71118	4.34038	0	1	0	-0.749637	0	-0.174655	0	0.574982	0
1802	chr17:32318731-32322731	Peak in Promoter	Akap8	0	0	1	7.33925	9.00507	1	10.9852	9.43872	1	2.60865	0.178542	0	10.2702	8.86356	1	7.71391	7.83136	1	2.76459	4.3953	0	1	0	-0.749637	0	-0.174655	0	0.574982	0
1805	chr17:32348671-32352671	Peak in Promoter	Akap8l	0	0	0	4.03356	6.3625	0	6.84304	7.44986	1	1.33225	0.88183	0	7.43513	6.41544	1	4.81281	5.59983	0	2.37895	3.94075	0	1	0	-0.196529	0	0.181779	0	0.378308	0
1806	chr17:32348031-32352031	Peak in Promoter	Akap8l	0	0	0	4.02976	6.37763	0	6.84395	7.41428	1	1.33404	0.952732	0	7.42455	6.36305	1	4.8205	5.61868	0	2.36155	3.74654	0	1	0	-0.196529	0	0.181779	0	0.378308	0
1808	chr17:32347591-32351591	Peak in Promoter	Akap8l	0	0	0	4.04231	6.46441	0	6.85624	7.48107	1	1.35385	0.78628	0	7.42079	6.42964	1	4.8214	5.67763	0	2.35002	3.78861	0	1	0	-0.196529	0	0.181779	0	0.378308	0
1809	chr5:3926891-3930891	Peak in Promoter	Akap9	0	0	0	1.21837	3.63522	0	3.44635	6.27891	0	1.69212	3.17072	0	6.0385	7.51756	1	3.86169	5.88143	0	1.65648	4.18693	1	0	1	-1.99445	0	-2.02298	0	-0.0285296	0
1810	chr5:3926311-3930311	Peak in Promoter	Akap9	0	0	0	1.20852	3.62127	0	3.44987	6.25667	0	1.67688	3.07659	0	6.04691	7.45175	1	3.94476	5.91053	0	1.82354	4.23956	1	0	1	-1.99445	0	-2.02298	0	-0.0285296	0
1813	chr5:3926011-3930011	Peak in Promoter	Akap9	0	0	0	1.20314	3.67413	0	3.47377	6.25324	0	1.6489	3.20062	0	6.07788	7.5437	1	3.90194	6.03437	0	1.81944	4.09283	1	0	1	-1.99445	0	-2.02298	0	-0.0285296	0
1816	chr4:123747751-123751751	Peak in Promoter	Akirin1	0	0	0	3.83455	5.76489	0	6.49447	6.38116	1	1.77127	0.653206	0	6.02204	5.99323	1	3.3299	5.36226	0	2.65586	3.43543	0	1	0	-0.107011	0	-0.0780456	0	0.0289657	0
1817	chr4:123748791-123752791	Peak in Promoter	Akirin1	0	0	0	3.7279	5.91049	0	6.44622	6.46653	1	1.73768	0.456003	0	5.9175	5.90009	1	3.15634	5.19459	0	2.65459	3.46211	0	1	0	-0.107011	0	-0.0780456	0	0.0289657	0
1818	chr4:123748371-123752371	Peak in Promoter	Akirin1	0	0	0	3.82853	5.96373	0	6.53478	6.48848	1	1.74417	0.307686	0	6.02721	6.02347	1	3.31374	5.3985	0	2.65987	3.43861	0	1	0	-0.107011	0	-0.0780456	0	0.0289657	0
1820	chr4:123748951-123752951	Peak in Promoter	Akirin1	0	0	0	3.67529	5.82653	0	6.31194	6.32737	1	1.73489	0.386874	0	5.87554	5.83479	1	3.17411	5.19372	0	2.65457	3.46502	0	1	0	-0.107011	0	-0.0780456	0	0.0289657	0
1821	chr4:34549611-34553611	Peak in Promoter	Akirin2	0	0	0	2.50896	5.46025	0	7.4979	7.35021	1	3.37975	0.583663	0	8.88174	6.36685	1	4.00861	4.97801	0	4.99301	5.08048	0	1	0	-0.195613	0	0.22494	0	0.420552	0
1822	chr4:34549291-34553291	Peak in Promoter	Akirin2	0	0	0	2.53952	5.40931	0	7.50471	7.28575	1	3.46219	0.88353	0	8.90785	6.30311	1	4.0244	4.8536	0	4.99686	5.07203	0	1	0	-0.195613	0	0.22494	0	0.420552	0
1823	chr4:34548511-34552511	Peak in Promoter	Akirin2	0	0	0	2.49909	5.40702	0	7.48411	7.34366	1	3.39898	1.08296	0	8.8603	6.37242	1	3.98625	4.98109	0	4.93191	5.08954	0	1	0	-0.195613	0	0.22494	0	0.420552	0
1824	chr4:34548251-34552251	Peak in Promoter	Akirin2	0	0	0	2.48362	5.45996	0	7.45127	7.41006	1	3.40957	0.893823	0	8.8394	6.40554	1	3.98101	4.98592	0	4.90566	5.16054	0	1	0	-0.195613	0	0.22494	0	0.420552	0
1826	chr4:63401411-63405411	Peak in Promoter	Akna	0	1	0	13.4312	10.1603	1	15.8318	9.01346	1	7.42558	4.7793	0	8.87112	6.72363	1	6.98973	7.08181	1	2.31853	2.4593	1	0	0	-1.48355	0	-1.97477	0	-0.491223	0
1827	chr4:63401731-63405731	Peak in Promoter	Akna	0	0	0	13.4013	10.1516	1	15.5912	9.11263	1	7.32393	5.22497	1	8.81215	6.5856	1	6.93648	7.04953	1	2.20227	2.70727	1	0	0	-1.48355	0	-1.97477	0	-0.491223	0
1832	chr4:116649251-116653251	Peak in Promoter	Akr1a1	0	0	0	0.338891	2.5505	0	2.89795	4.24433	0	3.03539	3.68022	0	6.2921	5.89275	1	3.25501	6.01354	0	3.20869	2.75497	1	0	1	-0.0990546	0	-1.08354	0	-0.984489	0
1833	chr4:116649011-116653011	Peak in Promoter	Akr1a1	0	0	0	0.319978	2.49024	0	2.88126	4.24264	0	2.99181	3.61236	0	6.2895	5.90144	1	3.25248	6.01783	0	3.19726	2.7736	1	0	1	-0.0990546	0	-1.08354	0	-0.984489	0
1834	chr4:116649691-116653691	Peak in Promoter	Akr1a1	0	0	0	0.312083	2.52402	0	2.88918	4.23593	0	2.96156	3.70537	0	6.24831	5.94322	1	3.23042	6.04822	0	3.16843	2.78002	1	0	1	-0.0990546	0	-1.08354	0	-0.984489	0
1835	chr6:34382271-34386271	Peak in Promoter	Akr1b10	0	0	0	3.99323	3.68031	0	3.31506	2.97001	0	0.533473	-0.482743	0	2.0515	1.41279	0	2.60786	1.76041	0	0.317595	-0.957825	1	0	1	-0.245288	0	0.0276707	0	0.272958	0
1836	chr6:34314891-34318891	Peak in Promoter	Akr1b3	0	0	0	3.72759	5.68211	0	10.5032	7.67133	1	1.48687	-1.25731	0	10.8048	6.70686	1	4.95235	4.48006	0	6.71532	6.82142	0	1	0	0.241759	0	2.60831	1	2.36655	1
1837	chr6:34315231-34319231	Peak in Promoter	Akr1b3	0	0	0	3.73002	5.70409	0	10.4831	7.64143	1	1.6436	-0.681361	0	10.8436	6.70709	1	4.99085	4.46015	0	6.70654	6.77492	0	1	0	0.241759	0	2.60831	1	2.36655	1
1838	chr6:34316151-34320151	Peak in Promoter	Akr1b3	0	0	0	3.73137	5.76584	0	10.4809	7.66543	1	1.63343	-0.626906	0	10.8519	6.71295	1	5.00719	4.51277	0	6.56613	6.82701	0	1	0	0.241759	0	2.60831	1	2.36655	1
1839	chr6:34316351-34320351	Peak in Promoter	Akr1b3	0	0	0	3.72893	5.86974	0	10.4826	7.72038	1	1.63832	-0.647534	0	10.8529	6.76311	1	5.00651	4.59176	0	6.56877	6.84728	0	1	0	0.241759	0	2.60831	1	2.36655	1
1840	chr6:34315931-34319931	Peak in Promoter	Akr1b3	0	0	0	3.71355	5.73285	0	10.4628	7.65276	1	1.62705	-0.458773	0	10.846	6.69724	1	5.00269	4.47471	0	6.60008	6.82825	0	1	0	0.241759	0	2.60831	1	2.36655	1
1841	chr6:34315591-34319591	Peak in Promoter	Akr1b3	0	0	0	3.73133	5.71054	0	10.4675	7.65048	1	1.59883	-0.623567	0	10.8565	6.6894	1	4.98402	4.45687	0	6.68221	6.77909	0	1	0	0.241759	0	2.60831	1	2.36655	1
1842	chr6:34410311-34414311	Peak in Promoter	Akr1b7	0	0	0	0.197102	-0.264181	0	-0.492227	-2.23399	0	-0.0892463	-1.62253	0	-0.14925	-2.60137	0	0.211081	0.438951	0	0.891154	0.838069	1	0	1	2.37711	1	1.78609	0	-0.591017	0
1844	chr13:4277411-4281411	Peak in Promoter	Akr1c12	0	0	0	2.9609	5.02354	0	4.18602	4.50763	0	0.94179	2.2125	0	2.192	2.32562	0	1.07654	1.83117	0	0.653705	0.854381	1	0	1	2.54721	1	5.5635	1	3.01629	1
1845	chr13:4190011-4194011	Peak in Promoter	Akr1c13	0	0	0	4.18904	7.04736	0	6.93443	7.09109	1	2.5578	3.88901	0	5.38188	4.93831	1	2.72523	3.73712	0	2.28443	3.3885	1	0	1	2.29173	1	4.39824	1	2.10651	1
1847	chr13:4188411-4192411	Peak in Promoter	Akr1c13	0	0	0	3.73141	6.67525	0	6.76637	7.13127	1	1.83743	2.29869	0	5.40408	5.07551	1	2.80294	4.03457	0	2.29703	3.44689	1	0	1	2.29173	1	4.39824	1	2.10651	1
1848	chr13:4189151-4193151	Peak in Promoter	Akr1c13	0	0	0	3.7954	6.65151	0	6.76208	7.01324	1	2.04143	2.9574	0	5.35998	4.88773	0	2.8036	3.79864	0	2.24241	3.27853	1	0	1	2.29173	1	4.39824	1	2.10651	1
1850	chr13:4607211-4611211	Peak in Promoter	Akr1e1	0	0	0	1.00167	2.9925	0	2.95458	4.26838	0	2.04876	0.267916	0	4.91839	3.84041	0	2.84334	3.06274	0	1.6302	2.1226	0	1	0	-0.15747	0	0.418789	0	0.576258	0
1852	chr13:4606691-4610691	Peak in Promoter	Akr1e1	0	0	0	0.964555	2.88277	0	2.86449	4.20133	0	1.87415	0.121583	0	4.62693	3.79814	0	2.60576	2.98005	0	1.62684	2.12563	0	1	0	-0.15747	0	0.418789	0	0.576258	0
1854	chr12:112672851-112676851	Peak in Promoter	Akt1	0	1	0	5.99096	6.48134	1	9.12562	7.91708	1	3.95357	5.06359	0	12.9498	9.52769	1	9.77564	8.72639	1	3.35042	4.8944	1	0	0	-0.894585	0	-0.969954	0	-0.0753693	0
1856	chr12:112673491-112677491	Peak in Promoter	Akt1	0	0	0	3.89779	5.41676	0	7.08452	7.42158	1	3.57623	4.79863	0	10.8494	9.04628	1	7.54995	8.06111	1	3.18164	4.98599	0	0	0	-0.894585	0	-0.969954	0	-0.0753693	0
1857	chr12:112671931-112675931	Peak in Promoter	Akt1	0	0	0	6.21302	6.82261	1	9.35673	8.17311	1	4.12871	5.117	0	13.1602	9.62829	1	9.91853	8.84851	1	3.44814	4.99711	0	0	0	-0.894585	0	-0.969954	0	-0.0753693	0
1858	chr7:27590431-27594431	Peak in Promoter	Akt2	0	0	0	4.20727	6.27751	0	12.2794	12.1142	1	2.64332	3.22374	0	8.06345	10.5744	1	3.13892	4.963	0	9.00105	11.4895	0	1	0	-0.417244	0	-0.524408	0	-0.107164	0
1860	chr7:27589131-27593131	Peak in Promoter	Akt2	0	0	0	4.16579	6.35912	0	12.2164	12.402	1	2.57746	2.98339	0	8.04297	10.7561	1	3.15575	4.9305	0	8.90309	11.8007	0	1	0	-0.417244	0	-0.524408	0	-0.107164	0
1861	chr7:27589531-27593531	Peak in Promoter	Akt2	0	0	0	4.17415	6.21001	0	12.294	12.1494	1	2.60095	2.98765	0	8.0575	10.589	1	3.17048	4.85206	0	8.96951	11.5755	0	1	0	-0.417244	0	-0.524408	0	-0.107164	0
1862	chr7:27589971-27593971	Peak in Promoter	Akt2	0	0	0	4.198	6.25989	0	12.2769	12.1151	1	2.6356	3.15393	0	8.07777	10.5406	1	3.14452	4.86679	0	9.01034	11.488	0	1	0	-0.417244	0	-0.524408	0	-0.107164	0
1864	chr1:177255871-177259871	Peak in Promoter	Akt3	0	0	0	2.79274	4.50954	0	14.5336	10.49	1	3.1655	3.28539	0	15.8295	10.5771	1	4.48396	6.29635	0	14.7729	10.6156	0	1	1	-0.403633	0	-0.494568	0	-0.0909356	0
1865	chr1:177256511-177260511	Peak in Promoter	Akt3	0	0	0	2.96743	4.67335	0	14.6485	10.5143	1	3.04637	3.44249	0	15.8494	10.6974	1	4.48127	6.63657	0	14.7507	10.6247	0	1	1	-0.403633	0	-0.494568	0	-0.0909356	0
1868	chr1:177255351-177259351	Peak in Promoter	Akt3	0	0	0	2.60332	4.08265	0	14.2567	10.6799	1	3.11751	3.30214	0	15.7186	10.7265	1	4.42984	6.30707	0	14.6842	10.8824	0	1	1	-0.403633	0	-0.494568	0	-0.0909356	0
1870	chr1:177256971-177260971	Peak in Promoter	Akt3	0	0	0	3.15509	5.10717	0	15.5575	11.2319	1	3.18061	3.80141	0	16.5195	11.379	1	4.67046	7.05708	0	15.2841	11.2092	0	1	1	-0.403633	0	-0.494568	0	-0.0909356	0
1873	chr4:62517691-62521691	Peak in Promoter	Alad	0	0	0	4.28066	7.27491	0	4.25304	6.07944	0	1.35066	2.45631	0	2.05197	3.24336	0	2.05264	3.8372	0	1.20031	-0.822687	1	0	1	-1.21259	0	1.01814	0	2.23073	1
1874	chr4:62517071-62521071	Peak in Promoter	Alad	0	0	0	4.29761	7.13171	0	4.2737	5.99457	0	1.68537	1.87896	0	2.05903	3.36685	0	2.05437	3.69347	0	0.998535	-0.370072	1	0	1	-1.21259	0	1.01814	0	2.23073	1
1875	chr4:62517951-62521951	Peak in Promoter	Alad	0	0	0	3.9653	7.05603	0	3.76513	5.97428	0	1.09897	2.25276	0	2.01709	3.20105	0	2.05759	3.76182	0	1.18714	-0.885869	1	0	1	-1.21259	0	1.01814	0	2.23073	1
1876	chr9:106245931-106249931	Peak in Promoter	Alas1	0	0	0	0.779476	-0.892235	0	0.840331	-0.749244	0	1.07366	-0.20193	0	0.835115	-0.345104	0	1.01695	0.689988	0	2.29234	-0.490032	0	1	1	-0.880519	0	-4.1507	0	-3.27018	0
1879	chr16:52451171-52455171	Peak in Promoter	Alcam	0	0	1	5.99436	8.98607	1	7.24801	9.38222	1	2.70268	-0.975361	0	7.36612	7.39533	1	6.35708	6.61922	1	1.38798	3.25158	0	1	0	-0.683262	0	-2.71731	0	-2.03405	0
1883	chr7:45152591-45156591	Peak in Promoter	Aldh16a1	0	0	0	1.98179	5.05738	0	2.97509	6.07219	0	2.17179	0.838588	0	3.92742	5.92145	0	2.75609	5.22866	0	0.810805	2.43332	0	1	0	-0.577053	0	-0.419326	0	0.157727	0
1884	chr7:45152311-45156311	Peak in Promoter	Aldh16a1	0	0	0	1.93967	5.19384	0	2.97059	6.14511	0	2.13251	0.937095	0	3.91993	5.93766	0	2.7251	5.25638	0	0.738083	2.31531	0	1	0	-0.577053	0	-0.419326	0	0.157727	0
1885	chr7:45153171-45157171	Peak in Promoter	Aldh16a1	0	0	0	2.01214	5.05752	0	3.01042	6.14476	0	2.17329	1.13944	0	3.94279	5.93472	0	2.68994	5.25744	0	0.935509	2.30746	0	1	0	-0.577053	0	-0.419326	0	0.157727	0
1886	chr19:40586971-40590971	Peak in Promoter	Aldh18a1	0	0	0	3.39415	6.39158	0	7.55974	7.97669	1	3.16277	1.89383	0	8.63796	7.65807	1	4.59681	6.54097	0	3.70847	5.01922	0	1	0	0.246685	0	1.49671	0	1.25003	0
1887	chr19:40585971-40589971	Peak in Promoter	Aldh18a1	0	0	0	3.3016	6.46531	0	7.53167	8.50385	1	3.10926	1.70332	0	8.64633	8.13839	1	4.62142	6.81968	0	3.62962	5.55866	0	1	0	0.246685	0	1.49671	0	1.25003	0
1889	chr19:40586491-40590491	Peak in Promoter	Aldh18a1	0	0	0	3.37218	6.28964	0	7.58454	8.02936	1	3.17999	2.0234	0	8.63474	7.65362	1	4.60949	6.47806	0	3.66548	5.04663	0	1	0	0.246685	0	1.49671	0	1.25003	0
1892	chr19:20599851-20603851	Peak in Promoter	Aldh1a1	0	0	0	-0.337847	0.152746	0	-0.275119	-0.652589	0	-0.0279614	-2.04182	0	0.105986	-1.17497	0	0.134041	-0.436903	0	0.220656	0.718205	1	0	1	-6.58482	0	-3.34319	0	3.24163	1
1893	chr9:71214111-71218111	Peak in Promoter	Aldh1a2	0	0	0	0.266582	1.23175	0	0.275613	1.8395	0	0.739922	1.11631	0	0.38901	-0.927493	0	0.262366	1.07865	0	1.51939	3.52162	1	0	1	2.18447	1	2.00849	1	-0.17598	0
1894	chr9:71213851-71217851	Peak in Promoter	Aldh1a2	0	0	0	0.271504	1.13446	0	0.298747	1.82258	0	0.80937	1.1146	0	0.453736	-0.901073	0	0.344623	0.587005	0	1.51074	3.40806	1	0	1	2.18447	1	2.00849	1	-0.17598	0
1895	chr9:71213351-71217351	Peak in Promoter	Aldh1a2	0	0	0	0.110354	0.23544	0	0.3094	1.83274	0	0.851843	1.24035	0	0.433583	-0.685473	0	0.259238	0.0704114	0	1.36736	2.71389	1	0	1	2.18447	1	2.00849	1	-0.17598	0
1897	chr19:20725631-20729631	Peak in Promoter	Aldh1a7	0	0	0	0.0603622	-0.415467	0	-0.339489	-1.65286	0	0.927412	1.0498	0	0.492559	0.200257	0	0.641718	-0.943572	0	0.266173	-0.539923	1	0	1	-3.20785	0	-0.535835	0	2.67202	1
1898	chr19:20726451-20730451	Peak in Promoter	Aldh1a7	0	0	0	0.0919859	0.0517412	0	-0.325319	-1.43052	0	0.837966	0.99313	0	0.462274	0.107481	0	0.545616	-0.889111	0	0.235474	-0.4784	1	0	1	-3.20785	0	-0.535835	0	2.67202	1
1899	chr4:45797051-45801051	Peak in Promoter	Aldh1b1	0	0	0	0.362838	2.15776	0	0.513905	1.64804	0	0.645275	1.52085	0	0.0128812	-1.1014	0	0.0598343	-1.57206	0	0.172342	-1.66	1	0	1	1.04589	0	2.34084	1	1.29495	0
1900	chr10:83531431-83535431	Peak in Promoter	Aldh1l2	0	0	0	0.052194	0.277344	0	0.077047	-0.199988	0	0.418306	-0.000298393	0	0.499606	-0.790059	0	0.481127	-0.832902	0	-0.00784836	-2.27516	1	0	1	1.436	0	-1.17738	0	-2.61338	0
1901	chr10:83532131-83536131	Peak in Promoter	Aldh1l2	0	0	0	0.0158297	0.214138	0	0.0152266	-0.319057	0	0.347451	-0.265461	0	0.510268	-0.83493	0	0.448729	-0.722595	0	-0.0462825	-2.68189	1	0	1	1.436	0	-1.17738	0	-2.61338	0
1902	chr5:121591611-121595611	Peak in Promoter	Aldh2	0	0	0	2.44907	5.24675	0	3.7375	4.90308	0	0.795662	1.19578	0	2.92605	4.74643	0	1.95828	5.12761	0	1.96283	0.0162046	0	1	1	-1.9364	0	-2.37425	0	-0.437854	0
1903	chr5:121592071-121596071	Peak in Promoter	Aldh2	0	0	0	2.32318	5.19599	0	3.62755	4.77158	0	0.835479	1.00602	0	2.8101	4.71804	0	1.86328	5.15364	0	1.5113	0.0766004	0	1	1	-1.9364	0	-2.37425	0	-0.437854	0
1904	chr5:121591131-121595131	Peak in Promoter	Aldh2	0	0	0	2.53365	5.21393	0	4.55497	5.02261	0	0.594687	0.0199872	0	3.7602	4.94888	0	1.90196	5.11752	0	4.1719	1.27173	0	1	1	-1.9364	0	-2.37425	0	-0.437854	0
1906	chr11:61206391-61210391	Peak in Promoter	Aldh3a1	0	0	0	-0.355624	-1.05669	0	-0.414576	-1.24807	0	0.00153715	-0.717384	0	0.14994	-0.806744	0	0.202192	0.393875	0	0.0362903	0.211215	1	0	1	-1.12539	0	2.04913	1	3.17452	1
1907	chr11:61265191-61269191	Peak in Promoter	Aldh3a2	0	0	0	3.77618	5.4276	0	1.3001	1.48044	0	0.730934	-1.20437	0	1.43723	1.87181	0	3.13925	4.91031	0	2.65929	4.26311	0	1	0	-0.305309	0	-1.30664	0	-1.00133	0
1909	chr11:61264931-61268931	Peak in Promoter	Aldh3a2	0	0	0	3.76707	5.44575	0	1.23813	1.17995	0	0.70607	-1.66823	0	1.29652	1.27688	0	3.11963	4.8882	0	2.48921	4.0454	0	1	0	-0.305309	0	-1.30664	0	-1.00133	0
1910	chr19:3927871-3931871	Peak in Promoter	Aldh3b1	0	1	0	10.916	7.80489	1	11.0103	7.4158	1	11.6829	4.75635	0	8.92109	6.25132	1	6.43988	6.70733	1	2.7606	1.36395	1	0	0	1.52767	0	-2.92795	0	-4.45562	0
1912	chr19:3928471-3932471	Peak in Promoter	Aldh3b1	0	0	0	10.9411	7.82192	1	13.3348	7.74991	1	11.6077	4.78869	0	10.5323	6.76024	1	6.45071	6.79002	1	6.67635	4.51612	1	0	0	1.52767	0	-2.92795	0	-4.45562	0
1914	chr4:139620811-139624811	Peak in Promoter	Aldh4a1	0	0	0	3.91339	6.30291	0	3.21309	5.57259	0	1.08385	0.0668761	0	2.83366	4.135	0	3.67892	4.32015	0	0.755716	-2.34463	0	1	0	-0.447713	0	-0.85642	0	-0.408707	0
1915	chr4:139621071-139625071	Peak in Promoter	Aldh4a1	0	0	0	3.91812	6.27269	0	3.51597	5.45007	0	1.04426	-0.113899	0	3.01351	4.09477	0	3.63216	4.22256	0	1.16732	-0.947313	0	1	0	-0.447713	0	-0.85642	0	-0.408707	0
1917	chr13:24935631-24939631	Peak in Promoter	Aldh5a1	0	0	0	-0.193339	-1.52902	0	0.613453	2.39272	0	0.415431	-1.92723	0	0.996847	2.24848	0	0.196275	-1.36715	0	1.41974	3.1649	1	0	1	-1.65037	0	-2.19295	0	-0.542577	0
1919	chr12:84449991-84453991	Peak in Promoter	Aldh6a1	0	0	1	8.41467	10.3625	1	5.02756	8.6187	1	4.33812	1.65015	0	8.04424	8.45709	1	12.2846	8.82556	1	3.17705	1.28513	0	1	0	0.0391141	0	-0.0998712	0	-0.138985	0
1920	chr12:84449171-84453171	Peak in Promoter	Aldh6a1	0	0	1	8.45495	10.2606	1	5.03589	8.519	1	4.36244	1.74421	0	8.07528	8.4138	1	12.3709	8.76571	1	3.28268	1.26468	0	1	0	0.0391141	0	-0.0998712	0	-0.138985	0
1921	chr12:84448571-84452571	Peak in Promoter	Aldh6a1	0	0	1	8.40516	10.2694	1	5.02318	8.5616	1	4.31813	1.72399	0	8.042	8.46705	1	12.3188	8.78508	1	3.26511	1.41681	0	1	0	0.0391141	0	-0.0998712	0	-0.138985	0
1922	chr18:56570911-56574911	Peak in Promoter	Aldh7a1	0	0	1	2.09989	4.6243	0	4.62372	5.95794	0	5.4275	4.2797	0	9.87408	7.58466	1	6.62887	7.59543	1	3.64575	3.17812	0	1	0	-0.165682	0	-1.00334	0	-0.837657	0
1923	chr18:56571651-56575651	Peak in Promoter	Aldh7a1	0	0	1	2.1632	4.59614	0	4.65041	5.94834	0	5.36521	4.23119	0	9.8302	7.57239	1	6.54646	7.59405	1	3.66165	3.19307	0	1	0	-0.165682	0	-1.00334	0	-0.837657	0
1924	chr18:56571271-56575271	Peak in Promoter	Aldh7a1	0	0	1	2.11227	4.60881	0	4.61429	5.9651	0	5.40999	4.26197	0	9.86826	7.56861	1	6.61265	7.60478	1	3.65816	3.21995	0	1	0	-0.165682	0	-1.00334	0	-0.837657	0
1926	chr10:21374891-21378891	Peak in Promoter	Aldh8a1	0	0	0	0.421552	-0.110831	0	1.17052	0.473306	0	0.214956	-0.571036	0	0.509824	-0.259995	0	0.305583	-1.24661	0	1.05441	1.84963	1	0	1	0.377111	0	-0.0212614	0	-0.398372	0
1928	chr1:167347951-167351951	Peak in Promoter	Aldh9a1	0	1	0	8.63009	10.0182	1	4.67318	5.97365	0	3.63712	2.4894	0	5.60261	7.12154	1	10.0833	9.19653	1	2.57015	2.93196	1	0	0	0.191412	0	0.810197	0	0.618785	0
1929	chr1:167347411-167351411	Peak in Promoter	Aldh9a1	0	0	0	8.57031	10.043	1	4.66773	6.02796	0	3.62692	2.46849	0	5.59157	7.18218	1	10.0273	9.25094	1	2.44457	2.90558	1	0	0	0.191412	0	0.810197	0	0.618785	0
1930	chr7:126807231-126811231	Peak in Promoter	Aldoa	0	0	0	0.271324	0.976655	0	1.08973	2.34663	0	1.52422	1.48835	0	3.02972	3.64646	0	1.31897	2.71451	0	2.5051	2.15048	1	0	1	-0.146486	0	-1.58661	0	-1.44012	0
1931	chr11:78320751-78324751	Peak in Promoter	Aldoc	0	0	0	0.115736	-0.967608	0	1.16785	2.57681	0	0.739873	-0.739084	0	1.81802	2.42572	0	0.172952	-1.1739	0	4.03665	4.24636	0	1	1	2.07676	1	-1.1187	0	-3.19546	0
1932	chr11:78321031-78325031	Peak in Promoter	Aldoc	0	0	0	0.0571737	-0.973346	0	1.13075	2.63226	0	0.713757	-0.416482	0	1.81392	2.41978	0	0.176412	-1.1391	0	4.04248	4.25282	0	1	1	2.07676	1	-1.1187	0	-3.19546	0
1933	chr16:5231171-5235171	Peak in Promoter	Alg1	0	0	0	2.55055	5.23026	0	1.38707	1.01231	0	2.89699	0.00171463	0	2.48759	1.97603	0	3.97647	4.24987	0	2.04999	3.03418	0	1	0	-0.798173	0	-1.04571	0	-0.247533	0
1934	chr16:5231571-5235571	Peak in Promoter	Alg1	0	0	0	2.59914	5.27646	0	1.4402	1.07108	0	2.91642	-0.0718546	0	2.48875	1.99477	0	3.97085	4.21449	0	2.04199	2.86584	0	1	0	-0.798173	0	-1.04571	0	-0.247533	0
1935	chr16:5232111-5236111	Peak in Promoter	Alg1	0	0	0	2.62138	5.2876	0	1.45175	1.13556	0	2.93977	0.12368	0	2.52258	1.97834	0	3.96153	4.2042	0	2.07142	2.91155	0	1	0	-0.798173	0	-1.04571	0	-0.247533	0
1936	chr15:90222551-90226551	Peak in Promoter	Alg10b	0	0	1	7.10055	7.28311	1	9.95186	8.16173	1	2.18695	-0.766573	0	10.0353	6.70985	1	7.255	5.91206	1	3.32422	3.39787	0	1	0	0.184738	0	0.594358	0	0.40962	0
1938	chr15:90222211-90226211	Peak in Promoter	Alg10b	0	0	1	7.11923	7.29491	1	9.96108	8.19393	1	2.20754	-0.601025	0	10.0275	6.75755	1	7.2505	5.95282	1	3.31504	3.39924	0	1	0	0.184738	0	0.594358	0	0.40962	0
1939	chr15:90221511-90225511	Peak in Promoter	Alg10b	0	0	1	7.03312	7.95898	1	9.94346	8.62688	1	2.18332	-0.312193	0	10.018	7.29248	1	7.21014	6.74542	1	3.29845	3.43485	0	1	0	0.184738	0	0.594358	0	0.40962	0
1940	chr15:88817471-88821471	Peak in Promoter	Alg12	0	0	1	8.00412	10.3927	1	7.51643	9.4604	1	4.196	-0.289403	0	5.63673	7.05789	1	6.63068	6.85759	1	1.10814	-0.612467	0	1	0	-0.446012	0	-0.547891	0	-0.101879	0
1941	chrX:144316011-144320011	Peak in Promoter	Alg13	0	0	0	0.837079	2.11562	0	1.69598	3.48928	0	0.898163	-0.848677	0	2.08038	2.84493	0	1.23778	1.78032	0	0.704497	2.15335	1	0	1	-0.451359	0	0.371698	0	0.823057	0
1942	chrX:144315751-144319751	Peak in Promoter	Alg13	0	0	0	0.818958	2.13077	0	1.69122	3.48926	0	0.898581	-0.826884	0	2.07938	2.84759	0	1.23433	1.79759	0	0.655913	2.10367	1	0	1	-0.451359	0	0.371698	0	0.823057	0
1943	chrX:144316411-144320411	Peak in Promoter	Alg13	0	0	0	0.847072	2.16275	0	1.67992	3.53935	0	0.882746	-0.866234	0	2.09757	2.82457	0	1.2421	1.67979	0	0.694654	1.95083	1	0	1	-0.451359	0	0.371698	0	0.823057	0
1944	chr3:121290031-121294031	Peak in Promoter	Alg14	0	0	1	4.93434	7.40055	1	11.9645	8.84384	1	1.09325	1.18955	0	11.4299	8.44287	1	5.24191	7.27358	1	6.50231	5.6904	0	1	0	0.14158	0	-0.03037	0	-0.17195	0
1945	chr3:121289731-121293731	Peak in Promoter	Alg14	0	0	1	4.84178	7.45273	0	11.9569	8.8457	1	0.995587	1.02344	0	11.4168	8.43896	1	5.24137	7.27739	1	6.44855	5.69275	0	1	0	0.14158	0	-0.03037	0	-0.17195	0
1946	chr3:121289411-121293411	Peak in Promoter	Alg14	0	0	1	4.84967	7.53936	0	11.9714	8.86745	1	1.00991	1.39097	0	11.4216	8.44464	1	5.24088	7.27902	1	6.44202	5.70009	0	1	0	0.14158	0	-0.03037	0	-0.17195	0
1947	chr4:47473131-47477131	Peak in Promoter	Alg2	0	0	1	3.25733	6.32365	0	7.53397	8.165	1	3.23713	4.4757	0	10.5182	8.7991	1	6.36082	8.05144	1	4.67748	5.61529	0	1	0	0.962336	0	1.20043	0	0.238094	0
1948	chr4:47472631-47476631	Peak in Promoter	Alg2	0	0	1	3.26807	6.18011	0	7.53974	8.11265	1	3.209	4.24406	0	10.5098	8.71003	1	6.35166	7.88244	1	4.67499	5.62675	0	1	0	0.962336	0	1.20043	0	0.238094	0
1949	chr4:47473491-47477491	Peak in Promoter	Alg2	0	0	1	3.24786	6.77062	0	7.5405	8.51879	1	3.22868	4.6964	0	10.5178	9.20885	1	6.34279	8.53523	1	4.68145	5.8015	0	1	0	0.962336	0	1.20043	0	0.238094	0
1950	chr4:47471791-47475791	Peak in Promoter	Alg2	0	0	1	3.22904	6.12872	0	7.50835	8.10156	1	3.14292	4.29984	0	10.4596	8.73559	1	6.28185	7.9017	1	4.70238	5.66557	0	1	0	0.962336	0	1.20043	0	0.238094	0
1951	chr4:47472031-47476031	Peak in Promoter	Alg2	0	0	1	3.2591	6.17546	0	7.52548	8.10613	1	3.14181	4.27718	0	10.4737	8.73026	1	6.30898	7.90506	1	4.70606	5.63043	0	1	0	0.962336	0	1.20043	0	0.238094	0
1952	chr4:47472371-47476371	Peak in Promoter	Alg2	0	0	1	3.26507	6.19868	0	7.52791	8.10915	1	3.17835	4.26147	0	10.5056	8.71767	1	6.34637	7.89945	1	4.69018	5.6029	0	1	0	0.962336	0	1.20043	0	0.238094	0
1953	chr16:20608771-20612771	Peak in Promoter	Alg3	0	0	1	4.36484	6.30704	0	4.74145	5.15307	0	4.55444	3.08995	0	6.89226	6.56817	1	7.26651	7.18001	1	1.18456	-0.733479	0	1	0	-0.732796	0	-0.523057	0	0.209739	0
1954	chr16:20609791-20613791	Peak in Promoter	Alg3	0	0	1	4.45506	6.41479	0	4.77522	5.2885	0	4.5198	3.07006	0	6.87305	6.60377	1	7.25729	7.21051	1	1.25883	-0.70102	0	1	0	-0.732796	0	-0.523057	0	0.209739	0
1955	chr16:20609531-20613531	Peak in Promoter	Alg3	0	0	1	4.44964	6.27344	0	4.76468	5.13652	0	4.50301	3.12183	0	6.87982	6.5578	1	7.25308	7.17171	1	1.25257	-0.79643	0	1	0	-0.732796	0	-0.523057	0	0.209739	0
1956	chr4:99713911-99717911	Peak in Promoter	Alg6	0	0	0	0.866368	2.97006	0	5.19185	5.84455	1	0.806485	-1.7432	0	4.21457	4.91434	0	0.954123	1.88658	0	4.56723	4.68853	0	1	0	-0.660132	0	0.0494298	0	0.709562	0
1957	chr4:99713611-99717611	Peak in Promoter	Alg6	0	0	0	0.848064	2.93092	0	5.19794	5.84398	1	0.816363	-1.87728	0	4.2259	4.89754	0	0.959401	1.8554	0	4.5527	4.67963	0	1	0	-0.660132	0	0.0494298	0	0.709562	0
1958	chr7:97369651-97373651	Peak in Promoter	Alg8	0	0	0	3.17737	5.13683	0	4.22176	5.41231	0	1.59605	2.26956	0	5.09288	6.7058	1	4.32395	6.54678	0	0.650109	1.14468	0	1	0	-0.290094	0	0.75325	0	1.04334	0
1959	chr7:97369231-97373231	Peak in Promoter	Alg8	0	0	0	3.18841	5.11579	0	4.198	5.45564	0	1.43935	2.12891	0	5.01351	6.7273	1	4.24226	6.50969	0	0.67035	1.27165	0	1	0	-0.290094	0	0.75325	0	1.04334	0
1960	chr7:97369011-97373011	Peak in Promoter	Alg8	0	0	0	3.2002	5.15871	0	4.20339	5.47754	0	1.32499	2.11459	0	4.94431	6.74238	1	4.14253	6.56824	0	0.679422	1.38236	0	1	0	-0.290094	0	0.75325	0	1.04334	0
1963	chr17:72601331-72605331	Peak in Promoter	Alk	0	0	0	2.75335	5.48931	0	9.46457	6.49692	1	1.31403	2.01628	0	5.50139	4.35388	0	1.17001	1.59998	0	5.96994	4.23882	1	0	1	0.377111	0	-0.0212614	0	-0.398372	0
1964	chr12:87442271-87446271	Peak in Promoter	Alkbh1	0	0	1	3.62609	6.48364	0	3.16657	5.49911	0	4.6037	6.14639	0	8.13123	8.45689	1	8.90119	9.49815	1	0.49545	-0.381487	0	1	0	-0.216491	0	0.929458	0	1.14595	0
1965	chr12:87440991-87444991	Peak in Promoter	Alkbh1	0	0	1	3.44479	6.62438	0	3.63064	5.60332	0	4.72344	5.92424	0	8.11494	8.17692	1	8.54643	9.23503	1	0.757379	-0.0449226	0	1	0	-0.216491	0	0.929458	0	1.14595	0
1966	chr12:87441891-87445891	Peak in Promoter	Alkbh1	0	0	1	3.64524	6.36257	0	3.15742	5.42755	0	4.64418	5.82637	0	8.12378	8.26498	1	8.89152	9.25805	1	0.449397	-0.421548	0	1	0	-0.216491	0	0.929458	0	1.14595	0
1969	chr12:87441471-87445471	Peak in Promoter	Alkbh1	0	0	1	3.68567	6.44315	0	3.22253	5.50951	0	4.70072	5.85319	0	8.12109	8.32531	1	8.88936	9.30536	1	0.418596	-0.512196	0	1	0	-0.216491	0	0.929458	0	1.14595	0
1970	chr5:114128811-114132811	Peak in Promoter	Alkbh2	0	0	1	8.05586	9.98218	1	12.9616	9.17725	1	1.80227	0.613502	0	8.80083	8.26095	1	5.46899	7.98749	1	3.81264	3.72325	0	1	0	-0.841814	0	0.572387	0	1.4142	0
1971	chr5:114128351-114132351	Peak in Promoter	Alkbh2	0	0	1	8.29446	10.1347	1	13.0354	9.50478	1	1.79919	0.834123	0	8.83923	8.46956	1	5.62536	8.05439	1	3.85924	4.13714	0	1	0	-0.841814	0	0.572387	0	1.4142	0
1972	chr5:114125731-114129731	Peak in Promoter	Alkbh2	0	0	0	3.04929	3.93428	0	1.59682	2.18191	0	0.753763	1.01119	0	0.394071	-0.177902	0	1.12722	1.35327	0	0.362287	0.245158	1	0	1	-0.841814	0	0.572387	0	1.4142	0
1973	chr5:114126231-114130231	Peak in Promoter	Alkbh2	0	0	0	3.93559	5.11322	0	2.32382	3.37117	0	1.05732	2.08489	0	0.502743	0.283012	0	1.26433	1.83824	0	0.255432	-0.262178	1	0	1	-0.841814	0	0.572387	0	1.4142	0
1974	chr5:114127751-114131751	Peak in Promoter	Alkbh2	0	0	1	9.1721	10.3385	1	12.8533	9.6185	1	2.24076	1.42096	0	8.48135	8.7181	1	5.75398	8.27314	1	3.91801	4.27062	0	1	0	-0.841814	0	0.572387	0	1.4142	0
1975	chr5:114128091-114132091	Peak in Promoter	Alkbh2	0	0	1	9.54372	10.5141	1	13.5643	9.79658	1	2.13942	1.11976	0	8.92223	8.80021	1	5.98871	8.39498	1	4.00997	4.5172	0	1	0	-0.841814	0	0.572387	0	1.4142	0
1976	chr5:114129111-114133111	Peak in Promoter	Alkbh2	0	0	1	8.07108	10.0124	1	12.9833	9.18097	1	1.7992	0.674693	0	8.80743	8.25953	1	5.47474	7.99821	1	3.81784	3.70406	0	1	0	-0.841814	0	0.572387	0	1.4142	0
1977	chr2:94008791-94012791	Peak in Promoter	Alkbh3	0	0	0	1.44006	3.44086	0	3.34713	4.92462	0	0.499032	0.412477	0	3.29653	3.7112	0	1.63219	1.7963	0	1.71515	3.39852	0	1	1	-0.0426857	0	0.0657476	0	0.108433	0
1980	chr11:60535291-60539291	Peak in Promoter	Alkbh5	0	0	0	2.91703	6.90571	0	4.08686	5.90775	0	3.03013	3.24394	0	4.83123	7.45232	0	4.96141	7.7709	1	1.98628	0.568731	0	1	0	-0.204999	0	-0.857225	0	-0.652226	0
1983	chr11:60534691-60538691	Peak in Promoter	Alkbh5	0	0	0	2.31151	6.03243	0	2.64998	4.08598	0	2.85752	3.6254	0	3.94388	6.59333	0	4.54586	7.5063	0	1.56306	-1.48201	0	1	0	-0.204999	0	-0.857225	0	-0.652226	0
1984	chr7:30306671-30310671	Peak in Promoter	Alkbh6	0	0	0	4.27504	6.17966	0	5.16861	6.21318	1	0.913397	1.91563	0	3.5038	3.2781	0	2.8322	2.60394	0	1.21193	1.09432	0	1	0	0.077725	0	0.622395	0	0.54467	0
1986	chr17:56995571-56999571	Peak in Promoter	Alkbh7	0	0	1	6.63063	7.37862	1	8.67792	8.26914	1	2.02331	-0.591677	0	8.25785	6.78695	1	6.742	5.63526	1	1.95209	3.96643	0	1	0	-0.0179281	0	0.257291	0	0.275219	0
1987	chr17:56995231-56999231	Peak in Promoter	Alkbh7	0	0	1	6.61235	7.36643	1	8.68847	8.2801	1	2.02539	-0.512805	0	8.25922	6.78483	1	6.75077	5.64028	1	1.99529	4.03483	0	1	0	-0.0179281	0	0.257291	0	0.275219	0
1988	chr9:3333151-3337151	Peak in Promoter	Alkbh8	0	0	0	2.96441	3.96322	0	5.67576	6.12058	1	2.02288	3.37049	0	8.24658	7.62281	1	5.78137	6.32249	1	3.1159	3.95212	1	0	0	-0.303186	0	0.872332	0	1.17552	0
1989	chr9:3333491-3337491	Peak in Promoter	Alkbh8	0	0	0	2.96983	3.9455	0	5.66429	6.12732	1	2.02659	3.37769	0	8.25706	7.62864	1	5.78929	6.32604	1	3.11183	3.9403	1	0	0	-0.303186	0	0.872332	0	1.17552	0
1990	chr9:3333911-3337911	Peak in Promoter	Alkbh8	0	1	0	2.96742	3.96547	0	5.67648	6.13228	1	1.99754	3.39887	0	8.25184	7.63629	1	5.7771	6.35565	1	3.11816	3.95138	1	0	0	-0.303186	0	0.872332	0	1.17552	0
1991	chr6:85585511-85589511	Peak in Promoter	Alms1	0	0	1	4.60272	7.44401	0	5.87659	7.33379	1	1.85648	1.61974	0	7.42984	7.07653	1	6.3656	7.07087	1	0.556556	1.5821	0	1	0	-1.19073	0	-0.566155	0	0.624573	0
1992	chr6:85585971-85589971	Peak in Promoter	Alms1	0	0	1	4.604	7.45366	0	5.8473	7.34974	1	1.80342	1.46798	0	7.42982	7.0662	1	6.34896	7.05418	1	0.540967	1.56384	0	1	0	-1.19073	0	-0.566155	0	0.624573	0
1993	chr6:85585011-85589011	Peak in Promoter	Alms1	0	0	1	4.64283	7.42043	0	5.86757	7.33174	1	1.77619	1.21702	0	7.35664	7.01734	1	6.26642	7.0292	1	0.538056	1.62757	0	1	0	-1.19073	0	-0.566155	0	0.624573	0
1996	chr11:70319831-70323831	Peak in Promoter	Alox12e	0	0	0	-0.101604	0.385951	0	0.786364	1.43051	0	0.120808	-0.621048	0	1.44682	1.73118	0	0.50301	0.801227	0	0.587197	0.526002	1	0	1	0.377111	0	-1.30137	0	-1.67848	0
1997	chr11:70350091-70354091	Peak in Promoter	Alox15	0	0	0	0.634238	1.69678	0	1.1338	2.01235	0	0.719131	0.891793	0	0.452803	-0.173548	0	0.338209	-0.740183	0	0.530291	0.695438	1	0	1	-3.62289	0	-3.96879	0	-0.345905	0
2003	chr5:149262611-149266611	Peak in Promoter	Alox5ap	0	0	0	1.31877	4.14799	0	3.05292	4.39649	0	2.24909	2.8822	0	4.82332	6.04546	0	3.68799	5.9818	0	1.24273	2.09618	1	0	1	-1.35589	0	-3.2158	0	-1.85991	0
2004	chr5:149263631-149267631	Peak in Promoter	Alox5ap	0	0	0	1.50914	4.5594	0	3.92523	4.83634	0	5.68429	6.60887	1	5.69089	6.52312	1	6.87789	8.62305	1	3.54531	5.46432	0	0	0	-1.35589	0	-3.2158	0	-1.85991	0
2005	chr5:149263011-149267011	Peak in Promoter	Alox5ap	0	0	0	1.39081	4.23345	0	3.16635	4.32391	0	2.97233	3.52427	0	5.32209	5.99715	1	4.58393	6.38083	0	1.54892	2.61405	1	0	1	-1.35589	0	-3.2158	0	-1.85991	0
2007	chr11:69195491-69199491	Peak in Promoter	Alox8	0	0	0	0.511581	2.95877	0	1.12913	3.41232	0	1.41061	1.36384	0	0.587375	0.244288	0	0.571122	-1.46509	0	0.777007	0.30728	1	0	1	-0.207852	0	-1.46183	0	-1.25398	0
2009	chr11:69124071-69128071	Peak in Promoter	Aloxe3	0	0	1	4.74734	6.65993	0	4.67189	4.98861	0	1.51438	2.4775	0	5.39859	5.35193	1	5.69713	7.57508	1	3.64332	2.30378	0	1	0	-0.207852	0	-0.383831	0	-0.17598	0
2013	chr3:127778111-127782111	Peak in Promoter	Alpk1	0	0	0	3.06776	4.82867	0	1.3888	1.70527	0	1.3638	2.5826	0	0.776735	-1.7954	0	0.349282	0.712608	0	2.32144	1.93037	1	0	1	-2.79281	0	-5.41685	0	-2.62403	0
2014	chr3:127778571-127782571	Peak in Promoter	Alpk1	0	0	0	3.08068	4.81289	0	1.40386	1.7347	0	1.36836	2.58808	0	0.785837	-1.74273	0	0.355252	0.712443	0	2.34936	1.98406	1	0	1	-2.79281	0	-5.41685	0	-2.62403	0
2016	chr4:137794671-137798671	Peak in Promoter	Alpl	0	0	0	0.248183	-0.446205	0	0.648165	2.40264	0	1.50904	-0.085018	0	1.39978	2.18915	0	0.391864	0.355862	0	1.02946	2.10001	1	0	1	2.69904	1	2.78609	1	0.0870549	0
2017	chr4:137794451-137798451	Peak in Promoter	Alpl	0	0	0	0.27949	-0.526691	0	0.578312	2.25634	0	1.4214	-0.092189	0	1.40139	2.18643	0	0.395976	0.40262	0	1.01115	2.08885	1	0	1	2.69904	1	2.78609	1	0.0870549	0
2018	chr4:137795151-137799151	Peak in Promoter	Alpl	0	0	0	0.19635	-0.473984	0	0.561092	2.47948	0	1.5527	-0.141832	0	1.46105	2.27857	0	0.418339	0.346633	0	0.928326	2.31487	1	0	1	2.69904	1	2.78609	1	0.0870549	0
2019	chr1:59236091-59240091	Peak in Promoter	Als2	0	0	0	5.45579	7.3498	1	7.83203	8.06479	1	2.25614	2.08406	0	5.38612	6.40173	1	3.26228	4.62679	0	2.81607	3.94341	0	1	0	-0.309205	0	1.68705	0	1.99626	0
2020	chr1:59235351-59239351	Peak in Promoter	Als2	0	0	0	5.46678	7.28916	1	7.8903	8.00828	1	2.30453	1.98646	0	5.37079	6.42036	1	3.22969	4.65896	0	2.95814	3.88019	0	1	0	-0.309205	0	1.68705	0	1.99626	0
2021	chr1:59234591-59238591	Peak in Promoter	Als2	0	0	0	5.49684	7.40511	1	7.91851	8.28179	1	2.37184	2.1202	0	5.37014	6.85457	1	3.25983	4.82932	0	2.97219	4.55971	0	1	0	-0.309205	0	1.68705	0	1.99626	0
2022	chr1:59235691-59239691	Peak in Promoter	Als2	0	0	0	5.44888	7.31146	1	7.86717	8.04111	1	2.22123	1.97905	0	5.37126	6.4277	1	3.21747	4.64769	0	2.92824	3.93174	0	1	0	-0.309205	0	1.68705	0	1.99626	0
2023	chr1:59234931-59238931	Peak in Promoter	Als2	0	0	0	5.48701	7.33905	1	7.91482	8.0548	1	2.39109	2.21732	0	5.38146	6.49676	1	3.24042	4.70868	0	2.97043	3.95868	0	1	0	-0.309205	0	1.68705	0	1.99626	0
2025	chr10:103026651-103030651	Peak in Promoter	Alx1	0	0	0	0.431648	0.922734	0	-0.269378	-2.16599	0	0.138004	-0.626352	0	0.0982984	-1.65278	0	0.702795	2.04664	0	0.905824	2.17392	1	0	1	0.377111	0	0.464165	0	0.0870549	0
2027	chr3:107593471-107597471	Peak in Promoter	Alx3	0	0	0	0.450054	0.540392	0	-0.0050296	-0.414275	0	0.401254	-0.852314	0	0.181806	-0.893618	0	0.788528	0.757787	0	1.0854	0.531192	1	0	1	0.377111	0	0.464165	0	0.0870549	0
2028	chr2:93640691-93644691	Peak in Promoter	Alx4	0	0	0	-0.319681	-0.109823	0	0.0536936	0.464227	0	0.126914	-0.451272	0	0.300482	-1.40047	0	0.187368	-2.28522	0	-0.000302529	-0.992225	1	0	1	-0.207852	0	-1.1208	0	-0.912945	0
2030	chr11:120595711-120599711	Peak in Promoter	Alyref	0	0	0	2.61909	6.07783	0	2.74964	5.05969	0	4.11586	1.71064	0	3.64212	5.56779	0	5.00645	5.49256	1	0.853417	-0.573438	0	1	0	-1.28277	0	-1.22416	0	0.0586095	0
2031	chr11:120596511-120600511	Peak in Promoter	Alyref	0	0	0	3.30402	7.02942	0	3.03635	5.69143	0	3.90986	1.6495	0	3.88083	5.77827	0	5.33271	5.89383	1	0.851218	-0.719511	0	1	0	-1.28277	0	-1.22416	0	0.0586095	0
2033	chr1:171500891-171504891	Peak in Promoter	Alyref2	0	0	0	15.745	13.1575	1	8.47248	8.40499	1	2.8679	3.87818	0	10.6559	9.28525	0	15.2988	12.5475	0	8.74573	8.30875	0	0	0	-0.597354	0	-0.560926	0	0.0364288	0
2035	chr1:171501451-171505451	Peak in Promoter	Alyref2	0	0	0	15.7486	13.3057	1	8.43948	8.30936	1	2.69044	3.99504	0	10.6593	9.20421	0	15.1381	12.5283	0	8.49374	8.01622	0	0	0	-0.597354	0	-0.560926	0	0.0364288	0
2037	chr1:171502151-171506151	Peak in Promoter	Alyref2	0	0	0	14.6374	13.5432	1	8.07961	8.39867	1	2.62366	4.05521	0	10.5499	9.46028	0	14.8111	12.9995	0	7.84922	8.16645	0	0	0	-0.597354	0	-0.560926	0	0.0364288	0
2038	chr1:171500691-171504691	Peak in Promoter	Alyref2	0	0	0	15.5592	13.1266	1	8.08406	8.24008	1	2.90187	4.01285	0	10.4716	9.21438	0	15.2334	12.5238	0	8.68776	8.18325	0	0	0	-0.597354	0	-0.560926	0	0.0364288	0
2039	chr1:171501811-171505811	Peak in Promoter	Alyref2	0	0	0	15.2132	13.1857	1	8.1731	8.32281	1	2.68322	3.9849	0	10.5379	9.32067	0	14.9431	12.5742	0	8.22534	8.16517	0	0	0	-0.597354	0	-0.560926	0	0.0364288	0
2041	chr15:10979511-10983511	Peak in Promoter	Amacr	0	0	0	0.242042	1.24386	0	2.34089	4.62072	0	0.466597	-0.246337	0	2.56277	4.59347	0	0.846596	1.57458	0	2.38738	4.57965	1	0	1	-0.571664	0	-0.0853222	0	0.486342	0
2042	chr15:10979991-10983991	Peak in Promoter	Amacr	0	0	0	0.197182	1.21529	0	2.3358	4.62899	0	0.3293	-1.05115	0	2.52484	4.54199	0	0.818831	1.45882	0	2.37409	4.54728	1	0	1	-0.571664	0	-0.0853222	0	0.486342	0
2043	chr15:10979751-10983751	Peak in Promoter	Amacr	0	0	0	0.207369	1.21331	0	2.33209	4.64434	0	0.347268	-0.853462	0	2.52259	4.55683	0	0.826702	1.47888	0	2.36173	4.58564	1	0	1	-0.571664	0	-0.0853222	0	0.486342	0
2044	chr2:91728551-91732551	Peak in Promoter	Ambra1	0	0	0	3.06551	6.77411	0	7.44919	8.10208	1	1.7022	0.53778	0	7.56402	7.12622	1	3.21151	5.86783	0	3.79234	4.68042	0	1	1	-0.291213	0	-0.576387	0	-0.285173	0
2046	chr2:91728111-91732111	Peak in Promoter	Ambra1	0	0	0	3.07619	6.77353	0	7.45214	8.10965	1	1.71327	0.227808	0	7.54565	7.09938	1	3.20829	5.71671	0	3.82508	4.64653	0	1	1	-0.291213	0	-0.576387	0	-0.285173	0
2048	chr10:40300631-40304631	Peak in Promoter	Amd1	0	0	1	6.181	8.79809	1	5.76013	6.47667	1	3.98557	1.64953	0	5.74221	6.77388	1	7.57803	7.82629	1	3.1849	3.23722	0	1	0	0.377111	0	0.464165	0	0.0870549	0
2049	chr10:40300291-40304291	Peak in Promoter	Amd1	0	0	1	6.15743	8.54376	1	5.79096	6.47096	1	3.9508	1.43382	0	5.73569	6.64525	1	7.52552	7.47307	1	3.16156	2.94107	0	1	0	0.377111	0	0.464165	0	0.0870549	0
2050	chr10:40299591-40303591	Peak in Promoter	Amd1	0	0	1	6.51633	8.72912	1	5.98494	6.67761	1	4.00086	1.12946	0	5.87668	6.66838	1	7.74661	7.428	1	3.13902	2.73798	0	1	0	0.377111	0	0.464165	0	0.0870549	0
2051	chr10:40300871-40304871	Peak in Promoter	Amd1	0	0	1	5.33784	8.10935	1	5.63667	6.45926	1	3.55375	0.578481	0	5.34175	6.33997	1	6.27788	6.85287	1	2.25563	1.96044	0	1	0	0.377111	0	0.464165	0	0.0870549	0
2052	chr10:93537931-93541931	Peak in Promoter	Amdhd1	0	0	0	0.950038	1.27429	0	3.82107	5.75323	0	3.93073	2.62261	0	6.52246	5.90065	1	2.01432	2.74914	0	7.07753	6.66804	0	0	1	1.37711	0	0.911624	0	-0.465486	0
2054	chr10:93538851-93542851	Peak in Promoter	Amdhd1	0	0	0	0.72137	0.646377	0	3.53863	5.2265	0	3.74369	1.6207	0	6.28481	4.53093	0	1.90754	1.5914	0	7.01541	5.80282	0	0	1	1.37711	0	0.911624	0	-0.465486	0
2055	chr10:93539131-93543131	Peak in Promoter	Amdhd1	0	0	0	0.749664	0.834652	0	3.53055	5.23773	0	3.69559	1.57157	0	6.27911	4.50559	0	1.87076	1.6476	0	6.99802	5.8777	0	0	1	1.37711	0	0.911624	0	-0.465486	0
2056	chr10:93538311-93542311	Peak in Promoter	Amdhd1	0	0	0	0.908335	1.03776	0	3.90517	5.39583	0	3.7676	2.32197	0	6.38249	5.18467	1	1.94921	1.97604	0	6.97401	6.44271	0	0	1	1.37711	0	0.911624	0	-0.465486	0
2057	chr17:24160991-24164991	Peak in Promoter	Amdhd2	0	0	1	13.121	9.5476	1	12.1904	6.33244	1	2.56278	1.30707	0	5.27407	6.42378	1	6.52828	9.0299	1	2.90739	2.4239	0	1	0	-0.474402	0	-1.07932	0	-0.604914	0
2059	chr17:24161791-24165791	Peak in Promoter	Amdhd2	0	0	1	12.9479	9.37746	1	12.0494	6.12775	1	2.35088	0.513172	0	5.30417	6.42763	1	6.56409	9.05346	1	2.87924	2.36786	0	1	0	-0.474402	0	-1.07932	0	-0.604914	0
2061	chrX:95442951-95446951	Peak in Promoter	Amer1	0	0	0	4.5115	7.01361	0	6.52182	7.7182	1	0.419262	-0.273106	0	4.88374	6.33724	0	3.19817	5.38551	0	0.861652	2.79796	1	0	1	-0.0210834	0	0.334176	0	0.355259	0
2062	chrX:95442251-95446251	Peak in Promoter	Amer1	0	0	0	4.49095	6.93739	0	6.52983	7.6037	1	0.371888	-1.21817	0	4.88455	6.30564	0	3.19837	5.37486	0	0.905845	2.75221	1	0	1	-0.0210834	0	0.334176	0	0.355259	0
2064	chrX:95442651-95446651	Peak in Promoter	Amer1	0	0	0	4.51452	6.97275	0	6.54	7.65062	1	0.422922	-0.304439	0	4.8873	6.31268	0	3.19505	5.3832	0	0.869361	2.72895	1	0	1	-0.0210834	0	0.334176	0	0.355259	0
2065	chr1:34577671-34581671	Peak in Promoter	Amer3	0	0	0	0.447172	1.01345	0	3.6051	4.16721	0	0.928695	-0.579101	0	4.51797	3.7914	0	1.271	1.68024	0	3.7842	3.7784	1	0	1	0.377111	0	0.786094	0	0.408983	0
2066	chr8:94010171-94014171	Peak in Promoter	Amfr	0	0	0	4.40989	5.91648	0	6.50173	6.9092	1	1.47249	-0.0370534	0	3.74025	6.14448	0	2.04362	4.64038	0	2.14753	3.30988	1	0	1	-0.669207	0	-1.11047	0	-0.441258	0
2067	chr8:94010371-94014371	Peak in Promoter	Amfr	0	0	0	3.18648	5.64275	0	5.35925	6.72082	1	0.739523	0.337954	0	3.61352	6.03633	0	1.95711	4.49086	0	2.14162	3.31559	1	0	1	-0.669207	0	-1.11047	0	-0.441258	0
2069	chr8:94010691-94014691	Peak in Promoter	Amfr	0	0	0	3.06549	5.64438	0	5.15918	6.74512	1	0.720419	0.00849283	0	3.37504	5.89595	0	1.78114	4.2873	0	2.10496	3.32783	1	0	1	-0.669207	0	-1.11047	0	-0.441258	0
2071	chr8:94009931-94013931	Peak in Promoter	Amfr	0	0	0	4.63547	6.33161	0	6.67284	7.09303	1	1.5022	0.0584655	0	3.8931	6.28611	0	2.22213	4.96149	0	2.15009	3.27329	1	0	1	-0.669207	0	-1.11047	0	-0.441258	0
2073	chr10:80804071-80808071	Peak in Promoter	Amh	0	0	0	0.346781	2.21539	0	-0.00137958	0.336904	0	0.515382	-0.0854867	0	0.374737	0.814363	0	0.397717	0.650206	0	0.544268	2.20476	1	0	1	-2.08232	0	-1.73747	0	0.344853	0
2075	chr3:108184211-108188211	Peak in Promoter	Amigo1	0	0	0	1.64654	3.38611	0	2.51629	4.43459	0	2.1343	1.02149	0	2.54361	3.8556	0	1.56542	3.23157	0	0.817616	1.45459	1	0	1	-0.76874	0	0.864949	0	1.63369	0
2079	chr15:97244691-97248691	Peak in Promoter	Amigo2	0	0	0	7.62271	5.24311	1	8.73667	7.9007	1	2.60309	-0.0473018	0	6.02961	6.03114	1	4.46205	3.89632	0	9.69397	7.03486	0	0	1	-0.710352	0	0.393776	0	1.10413	0
2080	chr15:97245011-97249011	Peak in Promoter	Amigo2	0	0	0	8.12879	6.16557	1	9.43032	8.27594	1	2.88194	1.1057	0	6.12846	5.77514	1	4.49959	4.10164	0	9.74331	7.23924	0	0	1	-0.710352	0	0.393776	0	1.10413	0
2081	chr15:97245631-97249631	Peak in Promoter	Amigo2	0	0	0	5.96385	5.52664	1	9.37399	7.49007	1	2.93754	1.55994	0	5.94316	5.00912	1	3.12474	2.69689	0	4.06311	5.29831	0	0	1	-0.710352	0	0.393776	0	1.10413	0
2082	chr15:97246071-97250071	Peak in Promoter	Amigo2	0	0	0	5.83211	5.58853	1	9.28731	7.46228	1	2.91564	1.35231	0	5.88915	5.04422	1	3.00624	2.68187	0	3.41804	5.42919	0	0	1	-0.710352	0	0.393776	0	1.10413	0
2084	chr15:97245291-97249291	Peak in Promoter	Amigo2	0	0	0	8.25416	6.17601	1	9.49087	7.91308	1	2.97608	1.49066	0	6.11584	5.36168	1	4.48043	4.06198	0	9.69617	7.49745	0	0	1	-0.710352	0	0.393776	0	1.10413	0
2086	chr9:108051071-108055071	Peak in Promoter	Amigo3	0	0	0	2.31311	4.83362	0	4.14283	5.79634	0	1.54423	0.255864	0	3.75097	3.56921	0	2.33273	2.06885	0	1.09607	2.84432	0	1	0	-0.113215	0	-0.865983	0	-0.752768	0
2088	chrX:142964251-142968251	Peak in Promoter	Ammecr1	0	0	0	0.999416	2.59026	0	2.78306	4.31082	0	0.740442	-1.16475	0	2.06777	3.77345	0	0.73887	2.08741	0	1.64738	2.42141	1	0	1	-0.182317	0	0.114241	0	0.296558	0
2089	chrX:142964731-142968731	Peak in Promoter	Ammecr1	0	0	0	0.897616	2.67475	0	2.7323	4.33833	0	0.688338	-1.30051	0	2.0699	3.73975	0	0.723422	2.03799	0	1.63456	2.403	1	0	1	-0.182317	0	0.114241	0	0.296558	0
2091	chr18:31758531-31762531	Peak in Promoter	Ammecr1l	0	0	1	6.35369	6.65604	1	8.76816	9.34772	1	0.792014	-1.82941	0	8.10685	8.2691	1	6.38936	5.68846	1	3.57197	5.05443	0	1	0	-0.155453	0	-0.20746	0	-0.0520071	0
2092	chr18:31757851-31761851	Peak in Promoter	Ammecr1l	0	0	1	6.34596	6.67919	1	8.73127	9.34354	1	0.88713	-1.79388	0	8.10294	8.244	1	6.40407	5.68534	1	3.66479	5.02644	0	1	0	-0.155453	0	-0.20746	0	-0.0520071	0
2093	chr18:31757231-31761231	Peak in Promoter	Ammecr1l	0	0	1	6.28984	6.77302	1	8.5875	9.60305	1	0.843172	-1.33705	0	8.02531	8.63662	1	6.34931	5.96634	1	3.56969	5.26047	0	1	0	-0.155453	0	-0.20746	0	-0.0520071	0
2094	chr18:31757591-31761591	Peak in Promoter	Ammecr1l	0	0	1	6.34655	6.76697	1	8.72976	9.53269	1	0.880348	-1.59076	0	8.08679	8.43193	1	6.39793	5.79149	1	3.62875	5.20447	0	1	0	-0.155453	0	-0.20746	0	-0.0520071	0
2096	chr12:111269571-111273571	Peak in Promoter	Amn	0	0	0	0.0470459	0.829504	0	0.819828	1.65133	0	1.00386	1.18989	0	1.80526	1.84276	0	0.987461	0.820307	0	0.912347	1.46405	1	0	1	-0.944818	0	0.201131	0	1.14595	0
2097	chr6:149186311-149190311	Peak in Promoter	Amn1	0	0	0	1.28254	3.58303	0	1.40148	3.39505	0	4.18984	3.10785	0	4.96501	4.8266	0	4.67145	5.33296	0	0.664115	-0.833796	0	1	0	-0.0843374	0	-0.134053	0	-0.0497158	0
2098	chr6:149186771-149190771	Peak in Promoter	Amn1	0	0	0	1.25508	3.54364	0	1.37873	3.26487	0	4.14861	2.98304	0	4.98588	4.81122	0	4.67665	5.32556	0	0.638263	-0.790594	0	1	0	-0.0843374	0	-0.134053	0	-0.0497158	0
2099	chrX:145503191-145507191	Peak in Promoter	Amot	0	0	0	5.70405	4.83091	0	1.12382	1.46144	0	7.16185	6.01682	1	1.78907	3.20922	0	0.732389	1.4311	0	2.50682	3.33411	1	0	1	-3.0997	0	-3.48692	0	-0.387222	0
2100	chrX:145504071-145508071	Peak in Promoter	Amot	0	0	0	5.51509	4.8193	0	0.865929	1.24072	0	6.22975	5.74401	1	1.66834	2.99985	0	0.453973	0.226734	0	2.45208	3.52376	1	0	1	-3.0997	0	-3.48692	0	-0.387222	0
2102	chr9:14613451-14617451	Peak in Promoter	Amotl1	0	0	0	-0.418285	-0.732942	0	-0.234732	0.280596	0	0.0341791	-0.667503	0	0.329649	0.299366	0	0.106449	0.0131435	0	-0.06497	-0.190922	1	0	1	0.377111	0	0.64859	0	0.271479	0
2103	chr9:102715251-102719251	Peak in Promoter	Amotl2	0	0	0	0.439283	0.994702	0	0.400625	0.563543	0	0.595253	0.765246	0	0.423967	0.119044	0	0.229807	-0.505709	0	1.01206	-0.142805	1	0	1	1.62504	0	-3.71585	0	-5.34089	0
2108	chr3:108084671-108088671	Peak in Promoter	Ampd2	0	0	0	5.94485	7.65678	1	7.01802	7.65882	1	1.8808	2.9023	0	4.09921	5.2576	0	3.69377	4.30873	0	5.57118	3.60381	1	0	1	-0.282734	0	-0.328543	0	-0.0458091	0
2109	chr3:108084331-108088331	Peak in Promoter	Ampd2	0	0	0	5.93623	7.32889	1	7.05034	7.25351	1	1.91974	2.59629	0	4.09611	5.05554	0	3.70781	4.20148	0	5.63004	3.48834	1	0	1	-0.282734	0	-0.328543	0	-0.0458091	0
2111	chr3:108083931-108087931	Peak in Promoter	Ampd2	0	0	0	6.11507	7.46617	1	7.08657	7.15385	1	1.97923	2.76908	0	4.09472	5.02333	0	3.66602	4.2892	0	5.7893	3.65977	1	0	1	-0.282734	0	-0.328543	0	-0.0458091	0
2113	chr13:18947031-18951031	Peak in Promoter	Amph	0	0	0	-0.319403	-1.03329	0	-0.0900372	0.12845	0	-0.0642458	-0.281439	0	0.0526485	-1.40569	0	-0.0765513	-0.915054	0	-0.0409121	0.141801	1	0	1	-0.885924	0	1.78609	0	2.67202	1
2114	chr13:18946351-18950351	Peak in Promoter	Amph	0	0	0	-0.386457	-1.01578	0	-0.149675	0.0635458	0	-0.0589647	-0.0627096	0	0.0617682	-1.16467	0	-0.0369654	-0.322388	0	-0.010268	0.179459	1	0	1	-0.885924	0	1.78609	0	2.67202	1
2116	chr11:109424131-109428131	Peak in Promoter	Amz2	0	0	1	10.8199	9.07107	1	16.2815	7.26771	1	7.73731	0.968036	0	11.1638	9.07584	1	12.1774	7.55385	1	8.96746	1.26973	0	1	0	-0.179101	0	0.371283	0	0.550384	0
2117	chr11:109423551-109427551	Peak in Promoter	Amz2	0	0	1	10.8261	9.12751	1	16.3145	7.3101	1	7.84002	1.11821	0	11.1751	9.06853	1	12.1815	7.54491	1	8.9844	1.25759	0	1	0	-0.179101	0	0.371283	0	0.550384	0
2118	chr11:109423891-109427891	Peak in Promoter	Amz2	0	0	1	10.8208	9.07516	1	16.2839	7.26952	1	7.73373	0.962139	0	11.1681	9.07512	1	12.1719	7.55379	1	8.96464	1.24581	0	1	0	-0.179101	0	0.371283	0	0.550384	0
2119	chr2:128684991-128688991	Peak in Promoter	Anapc1	0	0	0	1.37245	3.27625	0	2.89744	3.79941	0	1.25998	0.0195145	0	3.87246	3.64085	0	2.5587	2.91611	0	1.33788	1.52753	0	1	0	-0.285995	0	0.357236	0	0.643232	0
2121	chr2:128685411-128689411	Peak in Promoter	Anapc1	0	0	0	1.36011	3.29599	0	2.87821	3.87376	0	1.27125	-0.15127	0	3.84627	3.6542	0	2.59286	2.92848	0	1.21612	1.50032	0	1	0	-0.285995	0	0.357236	0	0.643232	0
2122	chr10:60000811-60004811	Peak in Promoter	Anapc16	0	0	0	5.80583	8.75953	1	10.7683	10.3562	1	4.01374	3.56149	0	4.65967	6.75644	0	2.15124	3.30911	0	3.18822	6.10242	0	1	0	-0.35589	0	0.207331	0	0.563221	0
2123	chr10:60001131-60005131	Peak in Promoter	Anapc16	0	0	0	5.81972	8.75993	1	10.782	10.3565	1	3.96799	3.72082	0	4.65736	6.76895	0	2.1117	3.32309	0	3.25636	6.14482	0	1	0	-0.35589	0	0.207331	0	0.563221	0
2125	chr10:60002091-60006091	Peak in Promoter	Anapc16	0	0	0	5.98355	9.20915	1	10.9927	10.6218	1	3.92754	3.64366	0	4.92859	6.90637	1	2.24175	3.71404	0	3.32286	6.17015	0	1	0	-0.35589	0	0.207331	0	0.563221	0
2127	chr10:60000371-60004371	Peak in Promoter	Anapc16	0	0	0	7.2825	8.7796	1	12.0561	10.278	1	5.34203	4.21722	0	4.68036	6.84926	0	2.1686	3.38251	0	3.18984	6.18419	0	1	0	-0.35589	0	0.207331	0	0.563221	0
2128	chr5:52832611-52836611	Peak in Promoter	Anapc4	0	0	1	3.99502	5.72622	0	7.57194	7.74694	1	2.48173	1.5635	0	8.8677	7.93082	1	5.81072	6.17448	1	3.13208	6.22826	0	1	0	0.0147705	0	0.630266	0	0.615496	0
2129	chr5:52831131-52835131	Peak in Promoter	Anapc4	0	0	1	4.03648	5.63882	0	7.5796	7.70591	1	2.47633	1.53321	0	8.85573	7.98952	1	5.80188	6.20539	1	3.13332	6.24046	0	1	0	0.0147705	0	0.630266	0	0.615496	0
2130	chr5:52831971-52835971	Peak in Promoter	Anapc4	0	0	1	3.9941	5.57924	0	7.55919	7.64904	1	2.47792	1.65625	0	8.86782	7.82861	1	5.816	6.05898	1	3.13958	6.17107	0	1	0	0.0147705	0	0.630266	0	0.615496	0
2131	chr5:122819351-122823351	Peak in Promoter	Anapc5	0	0	0	2.88	4.16642	0	3.24348	2.52411	0	3.45458	3.91266	0	4.84316	6.03104	0	6.0532	6.54108	1	2.08753	-1.79848	0	1	0	-0.191444	0	0.331006	0	0.52245	0
2132	chr5:122819671-122823671	Peak in Promoter	Anapc5	0	0	0	2.86335	4.15358	0	3.2706	2.58925	0	3.45962	3.86652	0	4.84158	6.03282	0	6.06412	6.54297	1	2.09632	-1.34883	0	1	0	-0.191444	0	0.331006	0	0.52245	0
2133	chr5:122818971-122822971	Peak in Promoter	Anapc5	0	0	0	2.85208	4.23892	0	3.18274	2.47566	0	3.41405	3.9359	0	4.86065	6.01535	0	6.06422	6.5393	1	2.09827	-1.91814	0	1	0	-0.191444	0	0.331006	0	0.52245	0
2135	chr5:122420671-122424671	Peak in Promoter	Anapc7	0	0	0	1.84979	4.44397	0	8.04563	8.49185	1	1.47823	0.060065	0	6.44028	8.06555	1	1.90892	3.95941	0	6.46346	7.45229	0	0	1	-0.237948	0	0.458474	0	0.696423	0
2137	chr5:122420471-122424471	Peak in Promoter	Anapc7	0	0	0	1.88082	4.54405	0	8.08416	8.53155	1	1.48696	0.186043	0	6.4492	8.06877	1	1.90073	3.95125	0	6.43037	7.51898	0	0	1	-0.237948	0	0.458474	0	0.696423	0
2138	chr5:122419911-122423911	Peak in Promoter	Anapc7	0	0	0	1.91944	4.69519	0	8.05918	8.60086	1	1.50652	0.322402	0	6.39861	8.12836	1	1.89511	4.01676	0	6.36989	7.52706	0	0	1	-0.237948	0	0.458474	0	0.696423	0
2141	chr14:51088391-51092391	Peak in Promoter	Ang	0	0	1	11.9447	10.2277	1	13.9737	8.32443	1	4.36024	-0.5134	0	9.92569	9.15955	1	10.4785	8.91494	1	6.42989	2.4999	0	1	0	-0.622889	0	-4.45231	0	-3.82942	0
2144	chr14:51089031-51093031	Peak in Promoter	Ang	0	0	1	10.0094	9.5735	1	11.4307	7.27443	1	3.86663	-0.084108	0	8.26184	8.04121	1	9.20109	8.223	1	6.17205	2.33097	0	1	0	-0.622889	0	-4.45231	0	-3.82942	0
2145	chr14:51089611-51093611	Peak in Promoter	Ang	0	0	0	4.53388	5.85552	0	5.51053	5.42646	1	2.21256	-0.214431	0	5.50892	5.27069	1	6.2713	4.88436	0	5.15168	2.62337	1	0	0	-0.622889	0	-4.45231	0	-3.82942	0
2147	chr14:51088611-51092611	Peak in Promoter	Ang	0	0	1	11.8068	10.4261	1	13.7942	8.43297	1	4.37801	-0.50357	0	9.82587	9.33581	1	10.4129	9.07305	1	6.42386	2.32762	0	1	0	-0.622889	0	-4.45231	0	-3.82942	0
2148	chr14:51771831-51775831	Peak in Promoter	Ang4	0	0	0	-0.45937	-1.67705	0	-0.486063	-1.80386	0	0.0145301	-0.833953	0	-0.18085	-1.68675	0	-0.150746	-1.25027	0	-0.355024	-2.07279	1	0	1	0.377111	0	0.786094	0	0.408983	0
2149	chr12:86723811-86727811	Peak in Promoter	Angel1	0	0	0	1.81772	5.00159	0	9.61871	7.65162	1	0.479738	0.47514	0	8.17766	6.49783	1	1.48868	3.12672	0	8.70634	6.57962	0	1	0	-0.317151	0	0.319394	0	0.636545	0
2150	chr12:86724451-86728451	Peak in Promoter	Angel1	0	0	0	1.89396	5.11421	0	9.63531	7.62519	1	0.534792	0.658434	0	8.18708	6.46575	1	1.50648	3.11811	0	8.73457	6.56926	0	1	0	-0.317151	0	0.319394	0	0.636545	0
2151	chr12:86723531-86727531	Peak in Promoter	Angel1	0	0	0	1.801	4.95389	0	9.61222	7.70895	1	0.480971	0.38588	0	8.18966	6.56386	1	1.48417	3.12779	0	8.71819	6.70148	0	1	0	-0.317151	0	0.319394	0	0.636545	0
2152	chr15:42674131-42678131	Peak in Promoter	Angpt1	0	1	0	8.67846	7.98947	1	16.2441	8.18988	1	5.48315	4.7487	0	16.8484	8.60155	1	10.7187	8.39146	1	6.0186	4.57752	1	0	0	-2.54104	0	3.50924	1	6.05028	1
2154	chr15:42674931-42678931	Peak in Promoter	Angpt1	0	0	0	7.80206	7.44689	1	14.3755	7.45304	1	4.66899	3.85216	0	13.8959	7.67845	1	8.80217	7.52758	1	5.4249	3.71394	1	0	0	-2.54104	0	3.50924	1	6.05028	1
2156	chr15:42675551-42679551	Peak in Promoter	Angpt1	0	0	0	7.33843	7.29047	1	13.3258	7.2399	1	3.19132	3.09563	0	10.5508	6.80859	1	6.53773	6.34846	1	4.61045	3.43217	1	0	0	-2.54104	0	3.50924	1	6.05028	1
2157	chr15:42674391-42678391	Peak in Promoter	Angpt1	0	0	0	8.12973	7.72961	1	15.2015	7.85389	1	5.35652	4.64487	0	15.7235	8.28459	1	10.0123	8.13383	1	5.67268	4.22207	1	0	0	-2.54104	0	3.50924	1	6.05028	1
2159	chr2:151909111-151913111	Peak in Promoter	Angpt4	0	0	0	-0.436027	-0.432388	0	-0.631125	-2.68447	0	-0.016449	-0.251643	0	-0.0138197	-0.83009	0	-0.0936868	-0.717568	0	0.0287754	0.240564	1	0	1	0.377111	0	0.464165	0	0.0870549	0
2161	chr2:33213931-33217931	Peak in Promoter	Angptl2	1	0	0	23.3142	11.481	1	24.3978	9.83803	1	17.2005	9.46967	1	1.93779	3.27434	0	1.80346	3.87291	0	2.46305	1.85455	1	0	1	3.06119	1	0.71115	0	-2.35004	0
2164	chr17:33778891-33782891	Peak in Promoter	Angptl4	0	0	0	8.04668	8.39195	1	10.61	7.45733	1	1.56525	0.625555	0	8.23002	6.90577	1	6.78407	7.47362	1	2.27778	1.72691	1	0	0	-0.377337	0	1.1536	0	1.53093	0
2166	chr17:33779591-33783591	Peak in Promoter	Angptl4	0	0	0	6.93409	7.96666	1	8.39385	6.7365	1	1.57384	0.58829	0	6.58992	6.52031	1	5.98487	7.33993	1	1.56214	0.74339	1	0	0	-0.377337	0	1.1536	0	1.53093	0
2167	chr17:33779311-33783311	Peak in Promoter	Angptl4	0	0	0	7.9227	8.57194	1	10.5152	7.6732	1	1.58169	0.594426	0	8.21102	7.14796	1	6.71449	7.65725	1	2.21993	1.90393	1	0	0	-0.377337	0	1.1536	0	1.53093	0
2168	chr17:33778691-33782691	Peak in Promoter	Angptl4	0	1	0	8.12981	8.46117	1	10.6279	7.46328	1	1.56133	0.654852	0	8.25315	6.89602	1	6.83601	7.51777	1	2.28163	1.55541	1	0	0	-0.377337	0	1.1536	0	1.53093	0
2171	chr4:148498111-148502111	Peak in Promoter	Angptl7	0	0	0	2.365	2.92766	0	1.96643	1.97763	0	2.04988	1.53215	0	0.5191	-0.761693	0	0.489046	-0.455708	0	-0.107323	-0.150623	1	0	1	3.96207	1	2.49659	1	-1.46549	0
2172	chr9:21833391-21837391	Peak in Promoter	Angptl8	0	0	0	-0.483838	-1.4806	0	0.325189	0.744067	0	0.0341045	0.0757282	0	0.866628	1.70396	0	-0.0551864	-0.553496	0	1.01684	2.14998	1	0	1	NA	NA	NA	NA	NA	NA
2174	chr15:27464531-27468531	Peak in Promoter	Ank	0	0	0	0.734433	2.14479	0	4.69336	4.61979	0	1.03667	2.34982	0	2.48468	3.3321	0	0.634642	1.20083	0	4.05226	3.92998	1	0	1	-1.61822	0	-0.340601	0	1.27762	0
2175	chr15:27465131-27469131	Peak in Promoter	Ank	0	0	0	0.786992	2.07997	0	4.64835	4.6766	0	0.80345	2.22135	0	2.1858	3.33421	0	0.454198	0.563061	0	4.21	3.84286	1	0	1	-1.61822	0	-0.340601	0	1.27762	0
2177	chr8:22973431-22977431	Peak in Promoter	Ank1	0	0	0	1.18425	2.76921	0	1.59176	3.64867	0	0.337038	-0.0942366	0	1.46372	2.4285	0	1.26834	1.81462	0	0.361474	1.82416	1	0	1	-7.03228	0	-2.64017	0	4.39211	1
2178	chr13:96469291-96473291	Peak in Promoter	Ankdd1b	0	0	0	-0.504874	-0.618998	0	-0.41017	-1.1715	0	-0.201931	-1.46174	0	-0.0819355	-1.4154	0	0.0144684	-0.736291	0	0.0329375	-1.86906	1	0	1	-3.83234	0	-4.36365	0	-0.531311	0
2179	chr11:72687991-72691991	Peak in Promoter	Ankfy1	0	0	0	6.02967	7.43723	1	7.04954	7.45587	1	2.09984	1.21133	0	4.05169	5.69717	0	2.99355	5.21446	0	1.17355	2.06352	0	1	0	-0.167612	0	-1.14038	0	-0.972765	0
2180	chr11:72687351-72691351	Peak in Promoter	Ankfy1	0	0	0	5.89466	7.36938	1	7.06964	7.55981	1	1.97116	1.11644	0	3.97792	5.88569	0	2.84944	5.28364	0	1.0456	1.83048	0	1	0	-0.167612	0	-1.14038	0	-0.972765	0
2181	chr11:72688271-72692271	Peak in Promoter	Ankfy1	0	0	0	6.03773	7.38754	1	7.04883	7.4428	1	2.06571	1.10397	0	4.04478	5.69741	0	2.97956	5.16046	0	1.16743	1.98909	0	1	0	-0.167612	0	-1.14038	0	-0.972765	0
2183	chr18:36557411-36561411	Peak in Promoter	Ankhd1	0	0	1	12.2032	11.1713	1	11.7661	11.0025	1	4.72816	4.79147	0	13.7547	10.822	1	13.2417	10.7998	1	1.67436	1.9388	0	1	0	-0.46184	0	-0.624797	0	-0.162957	0
2185	chr18:36557011-36561011	Peak in Promoter	Ankhd1	0	0	1	10.2563	10.6637	1	10.0208	10.7254	1	4.6779	5.5749	0	12.9444	10.9818	1	12.3973	10.8747	1	1.67962	2.12038	0	1	0	-0.46184	0	-0.624797	0	-0.162957	0
2188	chr18:36558451-36562451	Peak in Promoter	Ankhd1	0	0	1	9.77624	11.3789	1	10.5808	11.4845	1	4.86096	4.61806	0	13.2688	11.0043	1	12.1054	10.9273	1	1.76197	2.04995	0	1	0	-0.46184	0	-0.624797	0	-0.162957	0
2190	chr18:36557951-36561951	Peak in Promoter	Ankhd1	0	0	1	12.8506	11.3735	1	12.695	11.4351	1	4.91573	4.63234	0	14.3108	10.9494	1	13.5741	10.8245	1	1.84492	2.35086	0	1	0	-0.46184	0	-0.624797	0	-0.162957	0
2192	chr5:3801211-3805211	Peak in Promoter	Ankib1	0	0	0	7.89822	8.69024	1	15.0681	11.029	1	2.05167	0.876323	0	13.299	10.2967	1	7.68731	7.99516	1	5.91387	7.30756	0	0	0	-0.711913	0	-0.730525	0	-0.0186116	0
2193	chr5:3800171-3804171	Peak in Promoter	Ankib1	0	0	0	11.3435	9.04123	1	17.8743	10.3912	1	2.74656	1.62067	0	13.3916	10.2138	1	7.91664	8.25851	1	6.18547	7.10699	0	0	0	-0.711913	0	-0.730525	0	-0.0186116	0
2196	chr5:3800551-3804551	Peak in Promoter	Ankib1	0	0	0	11.1756	8.52843	1	17.7821	10.1454	1	2.84	1.59807	0	13.7086	10.0645	1	8.11134	8.07105	1	6.14053	7.1228	0	0	0	-0.711913	0	-0.730525	0	-0.0186116	0
2197	chr5:3801851-3805851	Peak in Promoter	Ankib1	0	0	0	7.86481	8.81824	1	15.0835	11.2063	1	2.24227	0.750258	0	13.3187	10.4131	1	7.76032	8.06624	1	5.86888	7.41299	0	0	0	-0.711913	0	-0.730525	0	-0.0186116	0
2198	chr5:3800931-3804931	Peak in Promoter	Ankib1	0	0	0	11.1109	8.61012	1	17.7085	10.4106	1	3.09897	2.0327	0	13.8379	10.1109	1	8.29352	7.99408	1	5.99848	7.16914	0	0	0	-0.711913	0	-0.730525	0	-0.0186116	0
2199	chr5:3802131-3806131	Peak in Promoter	Ankib1	0	0	0	7.68305	8.74343	1	14.9012	11.2226	1	2.23758	0.775274	0	13.1851	10.4889	1	7.65194	8.05913	1	5.88672	7.58666	0	0	0	-0.711913	0	-0.730525	0	-0.0186116	0
2200	chr8:71403991-71407991	Peak in Promoter	Ankle1	0	0	0	3.1747	6.52338	0	3.0266	5.72154	0	1.33956	-0.458749	0	3.31796	4.59855	0	2.80975	5.33887	0	0.531772	-0.937912	0	1	0	-0.912396	0	-0.769425	0	0.142971	0
2201	chr8:71404831-71408831	Peak in Promoter	Ankle1	0	0	0	3.31935	6.42674	0	3.20193	5.74084	0	1.36217	-0.225982	0	3.28197	4.64339	0	2.78256	5.36619	0	0.551281	-0.370371	0	1	0	-0.912396	0	-0.769425	0	0.142971	0
2202	chr5:110228631-110232631	Peak in Promoter	Ankle2	0	0	0	2.12459	4.45978	0	3.47594	4.00365	0	2.37455	1.94685	0	5.91903	5.15841	1	4.13741	5.78815	0	1.65671	0.267232	0	1	0	-0.936283	0	-0.964059	0	-0.0277757	0
2203	chr5:110228971-110232971	Peak in Promoter	Ankle2	0	0	0	2.10629	4.40054	0	3.43042	3.96343	0	2.44416	2.12154	0	5.90839	5.12449	1	4.17718	5.82436	0	1.65406	-0.066526	0	1	0	-0.936283	0	-0.964059	0	-0.0277757	0
2205	chr5:110229431-110233431	Peak in Promoter	Ankle2	0	0	0	2.09141	4.43072	0	3.39617	4.02195	0	2.44043	1.91626	0	5.92874	5.10146	1	4.18924	5.77991	0	1.57018	-0.00793493	0	1	0	-0.936283	0	-0.964059	0	-0.0277757	0
2206	chr5:110229811-110233811	Peak in Promoter	Ankle2	0	0	0	2.08189	4.50507	0	3.36513	4.01487	0	2.36328	1.99298	0	5.89848	5.12221	1	4.17679	5.85373	0	1.56753	-0.122347	0	1	0	-0.936283	0	-0.964059	0	-0.0277757	0
2207	chr1:92900951-92904951	Peak in Promoter	Ankmy1	0	0	0	-0.363534	-0.184201	0	-0.307383	-0.961555	0	-0.1313	-1.21007	0	0.0427009	-1.60431	0	0.169073	0.219821	0	1.01968	0.328529	1	0	1	0.114076	0	0.407582	0	0.293506	0
2208	chr8:11634491-11638491	Peak in Promoter	Ankrd10	0	0	0	12.1042	13.5413	1	17.5866	13.4375	1	5.97949	2.10323	0	19.1505	11.7147	0	14.8505	10.9409	0	4.90125	6.39278	0	0	0	-0.288139	0	1.57059	0	1.85873	0
2209	chr8:11632871-11636871	Peak in Promoter	Ankrd10	0	0	0	12.2667	13.6419	1	17.7605	13.9044	1	5.92709	2.67268	0	19.1063	12.3955	0	14.8373	11.4138	0	4.70697	7.12981	0	0	0	-0.288139	0	1.57059	0	1.85873	0
2211	chr8:11634751-11638751	Peak in Promoter	Ankrd10	0	0	0	12.0254	14.0313	1	17.3414	13.5518	1	5.77401	2.10646	0	18.7189	11.597	0	14.5922	10.9083	0	4.72509	6.23735	0	0	0	-0.288139	0	1.57059	0	1.85873	0
2212	chr8:11633831-11637831	Peak in Promoter	Ankrd10	0	0	0	12.1505	13.441	1	17.7373	13.4383	1	5.94401	2.09036	0	19.2169	11.5995	0	14.8675	10.7701	0	4.9879	6.49485	0	0	0	-0.288139	0	1.57059	0	1.85873	0
2213	chr8:11633211-11637211	Peak in Promoter	Ankrd10	0	0	0	12.22	13.4235	1	17.7386	13.5419	1	5.99411	2.47559	0	19.1316	11.81	0	14.8738	10.9188	0	4.64465	6.89262	0	0	0	-0.288139	0	1.57059	0	1.85873	0
2215	chr8:123040511-123044511	Peak in Promoter	Ankrd11	0	0	0	6.13407	7.59191	1	7.12121	5.39782	1	5.06816	4.63948	0	7.59907	6.95854	0	10.1144	7.96643	0	7.62689	4.81767	0	0	0	-1.66164	0	-2.12712	0	-0.465486	0
2220	chr17:66075711-66079711	Peak in Promoter	Ankrd12	0	0	0	6.26564	8.91355	1	6.70854	8.07541	1	2.47025	0.892947	0	4.61823	5.96728	0	4.96856	5.47355	1	1.90147	0.332957	0	1	0	-0.712421	0	-1.63853	0	-0.926113	0
2222	chr17:66075151-66079151	Peak in Promoter	Ankrd12	0	0	0	6.32388	8.82937	1	6.71209	7.93737	1	2.54254	0.926142	0	4.65758	5.90693	0	5.0625	5.51963	1	1.87743	-0.105962	0	1	0	-0.712421	0	-1.63853	0	-0.926113	0
2223	chr17:66074391-66078391	Peak in Promoter	Ankrd12	0	0	0	6.68608	9.22921	1	7.09443	8.37511	1	3.00568	1.99549	0	4.6028	6.01691	0	5.06705	5.51474	1	1.64555	0.160714	0	1	0	-0.712421	0	-1.63853	0	-0.926113	0
2225	chr11:77488051-77492051	Peak in Promoter	Ankrd13b	0	1	0	9.00164	9.79763	1	10.1267	9.88401	1	2.88996	1.08314	0	7.0749	6.25555	1	5.3371	6.10995	1	1.74094	1.79214	1	0	0	-0.800017	0	0.731886	0	1.5319	0
2230	chr3:157944991-157948991	Peak in Promoter	Ankrd13c	0	0	0	2.73007	5.82369	0	6.80387	9.21243	1	2.92601	0.86942	0	6.27416	7.13442	1	2.48516	4.55424	0	4.07801	6.18319	0	1	0	-0.507559	0	-1.21874	0	-0.711178	0
2231	chr3:157945551-157949551	Peak in Promoter	Ankrd13c	0	0	0	2.69361	5.76606	0	6.741	9.28899	1	2.91052	0.822189	0	6.23379	7.15744	1	2.46456	4.54365	0	4.0784	6.20589	0	1	0	-0.507559	0	-1.21874	0	-0.711178	0
2232	chr3:157945771-157949771	Peak in Promoter	Ankrd13c	0	0	0	2.64899	5.71	0	6.66857	9.25904	1	2.88965	0.791779	0	6.22371	7.17387	1	2.47645	4.56085	0	4.08324	6.19349	0	1	0	-0.507559	0	-1.21874	0	-0.711178	0
2233	chr3:157945231-157949231	Peak in Promoter	Ankrd13c	0	0	0	2.73539	5.85647	0	6.78698	9.29117	1	2.92398	0.855558	0	6.25487	7.16206	1	2.48033	4.59549	0	4.07771	6.19271	0	1	0	-0.507559	0	-1.21874	0	-0.711178	0
2234	chr19:4281251-4285251	Peak in Promoter	Ankrd13d	0	0	0	3.10936	6.87723	0	6.27369	6.34543	1	1.95387	3.38909	0	4.45592	3.49735	0	1.68354	2.02279	0	2.91403	3.10598	0	1	0	0.25158	0	-1.10025	0	-1.35183	0
2237	chr5:90364531-90368531	Peak in Promoter	Ankrd17	0	0	1	3.81706	7.10586	0	9.48508	9.83003	1	3.23794	2.576	0	10.6556	10.5947	1	5.9368	7.9841	1	5.70178	6.79733	0	1	0	-0.879608	0	-0.936196	0	-0.0565882	0
2238	chr5:90364011-90368011	Peak in Promoter	Ankrd17	0	0	1	4.05412	7.05114	0	9.60474	9.59544	1	3.49054	2.39849	0	10.6675	9.88069	1	5.97146	7.58821	1	5.69324	6.43417	0	1	0	-0.879608	0	-0.936196	0	-0.0565882	0
2240	chr5:90365371-90369371	Peak in Promoter	Ankrd17	0	0	0	2.26052	6.58736	0	6.17594	8.62902	1	2.70927	2.80756	0	7.92486	10.0003	1	4.78764	7.74937	0	3.92748	5.32432	0	1	0	-0.879608	0	-0.936196	0	-0.0565882	0
2241	chr5:90364291-90368291	Peak in Promoter	Ankrd17	0	0	1	3.81699	6.97925	0	9.49525	9.56057	1	3.30952	2.37644	0	10.666	9.99541	1	5.98839	7.58949	1	5.72198	6.66815	0	1	0	-0.879608	0	-0.936196	0	-0.0565882	0
2242	chr5:90364851-90368851	Peak in Promoter	Ankrd17	0	0	1	3.73499	7.11293	0	8.40574	9.45726	1	2.9251	2.50562	0	9.07812	10.4296	1	5.45359	7.80953	1	4.56882	5.99813	0	1	0	-0.879608	0	-0.936196	0	-0.0565882	0
2243	chr5:90363631-90367631	Peak in Promoter	Ankrd17	0	0	1	4.1319	7.36083	0	9.52079	9.65231	1	3.35927	2.76287	0	10.6676	10.002	1	5.97509	7.92907	1	5.673	6.35533	0	1	0	-0.879608	0	-0.936196	0	-0.0565882	0
2244	chr19:42033571-42037571	Peak in Promoter	Ankrd2	0	0	0	0.189861	-1.43212	0	1.6428	2.61776	0	0.596581	-0.310844	0	2.51651	2.01706	0	-0.0210538	-1.16031	0	4.8595	3.49591	0	1	1	0.377111	0	0.786094	0	0.408983	0
2248	chr19:34164151-34168151	Peak in Promoter	Ankrd22	0	0	0	1.59212	2.74025	0	6.23271	4.41451	0	4.02521	0.373279	0	5.95431	4.82348	0	3.65775	3.67882	0	4.55687	4.03932	1	0	1	-2.79281	0	-6.68151	0	-3.8887	0
2251	chr6:118559991-118563991	Peak in Promoter	Ankrd26	0	0	0	0.786426	2.75662	0	3.61568	3.8783	0	0.841425	-0.763698	0	3.95891	3.60233	0	1.84458	2.44828	0	2.36917	2.21921	0	1	1	-1.56718	0	-0.661365	0	0.905815	0
2252	chr6:118560311-118564311	Peak in Promoter	Ankrd26	0	0	0	0.740947	2.69434	0	3.57797	3.82944	0	0.842476	-0.660705	0	3.94178	3.56046	0	1.83744	2.37629	0	2.4123	2.26336	0	1	1	-1.56718	0	-0.661365	0	0.905815	0
2256	chr14:31827711-31831711	Peak in Promoter	Ankrd28	0	0	0	8.91011	9.83739	1	12.7274	10.5813	1	3.96842	0.989525	0	7.21662	8.46832	1	4.83507	6.78278	0	2.48899	5.24406	0	1	0	-0.467487	0	-1.29713	0	-0.829639	0
2257	chr14:31828791-31832791	Peak in Promoter	Ankrd28	0	0	0	8.9201	9.63251	1	12.7122	10.3607	1	3.95926	0.947969	0	7.19534	8.2909	1	4.82362	6.58403	0	2.32804	5.26506	0	1	0	-0.467487	0	-1.29713	0	-0.829639	0
2258	chr14:31829191-31833191	Peak in Promoter	Ankrd28	0	0	0	8.91699	9.80071	1	12.7163	10.4737	1	3.92822	1.20258	0	7.16143	8.34259	1	4.81377	6.6366	0	2.29202	5.28564	0	1	0	-0.467487	0	-1.29713	0	-0.829639	0
2259	chr14:31828071-31832071	Peak in Promoter	Ankrd28	0	0	0	8.9089	9.64835	1	12.7313	10.3767	1	3.97377	0.953266	0	7.22906	8.26829	1	4.84381	6.58142	0	2.5114	5.26792	0	1	0	-0.467487	0	-1.29713	0	-0.829639	0
2260	chr18:12303451-12307451	Peak in Promoter	Ankrd29	0	0	0	1.61154	2.79687	0	-0.402258	-0.973538	0	3.15818	3.92203	0	1.72223	2.91722	0	0.507332	-0.339232	0	2.60275	3.47495	1	0	1	-0.622889	0	1.52306	0	2.14595	1
2261	chr18:12303771-12307771	Peak in Promoter	Ankrd29	0	0	0	1.61706	2.81145	0	-0.33696	-0.847846	0	3.15306	3.94147	0	1.72791	2.89675	0	0.496989	-0.423789	0	2.66201	3.45758	1	0	1	-0.622889	0	1.52306	0	2.14595	1
2266	chr15:31365571-31369571	Peak in Promoter	Ankrd33b	0	0	0	0.765721	0.00351062	0	1.27741	2.63552	0	0.606419	-0.775279	0	0.689347	1.18688	0	0.678257	0.707063	0	4.34898	5.39168	0	0	1	0.739681	0	-5.22762	0	-5.9673	0
2268	chr15:31364991-31368991	Peak in Promoter	Ankrd33b	0	0	0	0.496927	-0.45425	0	1.30944	2.66029	0	0.384679	0.342508	0	0.489218	0.909405	0	0.779024	1.02281	0	4.04025	5.6006	0	0	1	0.739681	0	-5.22762	0	-5.9673	0
2269	chr3:96595611-96599611	Peak in Promoter	Ankrd34a	0	0	0	0.732517	2.12351	0	0.806546	2.47407	0	0.930567	1.27906	0	0.302373	-0.307421	0	0.3486	-1.60181	0	0.242174	0.189932	1	0	1	0.377111	0	-2.34319	0	-2.7203	0
2270	chr13:92423971-92427971	Peak in Promoter	Ankrd34b	0	0	0	-0.315411	-0.239449	0	0.515802	2.05964	0	0.38687	0.292254	0	0.338328	0.418116	0	0.182696	-0.440513	0	0.918068	1.67495	1	0	1	-0.0379269	0	0.786094	0	0.82402	0
2271	chr9:89735491-89739491	Peak in Promoter	Ankrd34c	0	0	0	-0.520377	-1.3686	0	0.146083	-0.0973137	0	0.287486	-0.509568	0	1.32009	0.496149	0	0.4051	-0.0393258	0	0.676645	0.227896	1	0	1	0.377111	0	0.786094	0	0.408983	0
2273	chr3:96668211-96672211	Peak in Promoter	Ankrd35	0	0	0	3.92937	5.84483	0	9.86447	6.71221	1	0.417513	-0.114829	0	7.82002	5.10457	1	2.99519	3.50485	0	4.53894	4.32736	0	1	1	1.69904	0	0.0205588	0	-1.67848	0
2275	chr1:36545311-36549311	Peak in Promoter	Ankrd39	0	0	0	3.71539	6.99809	0	5.27058	7.8544	1	1.87939	-0.649635	0	4.63551	6.29333	0	3.63314	4.83196	0	1.1767	3.51753	0	1	0	-0.502595	0	0.369254	0	0.871849	0
2277	chr1:36545031-36549031	Peak in Promoter	Ankrd39	0	0	0	3.72967	6.95732	0	5.29858	7.85384	1	1.91308	-0.395727	0	4.62604	6.26207	0	3.63424	4.77225	0	1.16605	3.65035	0	1	0	-0.502595	0	0.369254	0	0.871849	0
2278	chr11:94325591-94329591	Peak in Promoter	Ankrd40	0	0	0	3.5158	6.17416	0	4.48242	5.14932	0	1.37939	1.88398	0	1.84256	2.77035	0	1.10855	2.71135	0	1.12191	1.29938	1	0	1	-0.289646	0	-0.501449	0	-0.211803	0
2279	chr11:94325951-94329951	Peak in Promoter	Ankrd40	0	0	0	3.53519	6.16307	0	4.65834	5.00868	0	1.78098	1.9593	0	2.61134	2.67528	0	1.53482	2.9309	0	1.36218	1.10106	1	0	1	-0.289646	0	-0.501449	0	-0.211803	0
2280	chr11:94326531-94330531	Peak in Promoter	Ankrd40	0	0	0	3.72748	6.44648	0	4.72191	5.09088	0	1.95726	1.54366	0	2.54733	2.48023	0	1.54834	3.06859	0	1.34238	1.09877	1	0	1	-0.289646	0	-0.501449	0	-0.211803	0
2282	chr7:92634731-92638731	Peak in Promoter	Ankrd42	0	0	0	1.37324	2.23531	0	8.17179	8.36435	1	1.40927	1.90304	0	4.28266	6.08703	0	0.884483	-0.889634	0	8.8259	8.31604	0	1	0	-1.43024	0	-1.96879	0	-0.53855	0
2283	chr7:92635171-92639171	Peak in Promoter	Ankrd42	0	0	0	1.41841	2.24999	0	8.12638	8.36248	1	1.43077	1.85593	0	4.27016	6.09366	0	0.885003	-0.79412	0	8.79193	8.26984	0	1	0	-1.43024	0	-1.96879	0	-0.53855	0
2284	chr7:92635511-92639511	Peak in Promoter	Ankrd42	0	0	0	1.42743	2.31171	0	8.12204	8.42368	1	1.45532	1.85098	0	4.28411	6.09356	0	0.891683	-0.83306	0	8.80847	8.27978	0	1	0	-1.43024	0	-1.96879	0	-0.53855	0
2285	chr1:54923651-54927651	Peak in Promoter	Ankrd44	1	0	0	10.0861	8.73434	1	12.1881	8.03002	1	6.28552	6.00334	1	6.1563	6.16462	1	3.1146	5.00033	0	3.58673	3.85576	1	0	1	-0.654262	0	-1.51453	0	-0.860271	0
2286	chr1:54924411-54928411	Peak in Promoter	Ankrd44	0	0	0	1.4272	3.94125	0	4.52834	5.63476	0	2.25857	0.781567	0	5.35252	6.07975	1	2.49778	4.55004	0	3.42654	3.89976	1	0	1	-0.654262	0	-1.51453	0	-0.860271	0
2288	chr1:54924191-54928191	Peak in Promoter	Ankrd44	0	0	0	3.39324	5.54731	0	5.8491	6.15424	1	3.18307	2.12646	0	5.43614	6.08059	1	2.59528	4.6927	0	3.47188	3.87108	1	0	1	-0.654262	0	-1.51453	0	-0.860271	0
2290	chr1:161140671-161144671	Peak in Promoter	Ankrd45	0	0	0	-0.051679	0.333549	0	-0.402514	-0.888677	0	0.274681	-0.204325	0	0.188569	-1.4877	0	0.18315	-1.73853	0	0.74151	0.646612	1	0	1	2.37711	1	1.97874	0	-0.398372	0
2293	chr15:36494771-36498771	Peak in Promoter	Ankrd46	0	0	0	1.06215	3.92933	0	2.13851	3.50557	0	0.786279	-0.111162	0	2.59266	3.19207	0	1.32578	2.91589	0	1.2946	1.35793	1	0	1	0.263604	0	0.620856	0	0.357252	0
2294	chr9:14782631-14786631	Peak in Promoter	Ankrd49	0	0	1	3.18507	7.15483	0	2.92696	6.3141	0	3.75803	3.35882	0	6.80474	7.11627	1	7.04839	7.62586	1	0.14415	-0.964692	0	1	0	-0.608059	0	-0.279604	0	0.328455	0
2295	chr9:14782251-14786251	Peak in Promoter	Ankrd49	0	0	1	3.1503	7.11255	0	2.91875	6.32728	0	3.76664	3.41531	0	6.7992	7.13765	1	7.03138	7.65394	1	0.175871	-0.661804	0	1	0	-0.608059	0	-0.279604	0	0.328455	0
2296	chr3:38482331-38486331	Peak in Promoter	Ankrd50	0	0	0	3.92736	6.75312	0	6.20287	8.3179	1	3.58279	-0.0686978	0	6.44416	6.87011	1	4.56071	5.388	0	1.84815	4.77327	0	1	0	-0.35305	0	-1.81294	0	-1.45989	0
2297	chr3:38482531-38486531	Peak in Promoter	Ankrd50	0	0	0	3.91616	6.75162	0	6.20743	8.29902	1	3.59831	-0.157681	0	6.44762	6.8659	1	4.5541	5.36621	0	1.84754	4.88127	0	1	0	-0.35305	0	-1.81294	0	-1.45989	0
2298	chr3:38483031-38487031	Peak in Promoter	Ankrd50	0	0	0	3.9185	6.72063	0	6.21206	8.26225	1	3.56652	-0.36989	0	6.42491	6.82692	1	4.5597	5.3684	0	1.79113	4.75435	0	1	0	-0.35305	0	-1.81294	0	-1.45989	0
2299	chr10:128374531-128378531	Peak in Promoter	Ankrd52	0	0	0	1.8746	3.98757	0	3.70052	4.94945	0	2.6424	1.4724	0	2.85552	4.16793	0	1.81572	3.15714	0	1.51797	2.16952	1	0	1	-1.13185	0	-1.65567	0	-0.523812	0
2300	chr10:128375551-128379551	Peak in Promoter	Ankrd52	0	0	0	2.02215	4.06248	0	3.67963	5.02875	0	1.93267	0.627603	0	1.8172	4.12359	0	0.920054	2.67043	0	1.46605	2.11006	1	0	1	-1.13185	0	-1.65567	0	-0.523812	0
2301	chr10:128374751-128378751	Peak in Promoter	Ankrd52	0	0	0	1.92879	4.06036	0	3.62505	4.99241	0	1.98639	0.388881	0	1.81196	4.05928	0	0.893773	2.64503	0	1.43794	2.15138	1	0	1	-1.13185	0	-1.65567	0	-0.523812	0
2303	chr10:128375071-128379071	Peak in Promoter	Ankrd52	0	0	0	1.9288	4.03772	0	3.62248	4.99341	0	1.94809	0.291944	0	1.79615	4.0601	0	0.896183	2.62408	0	1.4484	2.13069	1	0	1	-1.13185	0	-1.65567	0	-0.523812	0
2304	chr15:79060631-79064631	Peak in Promoter	Ankrd54	0	0	0	4.5985	7.84817	0	1.32895	2.26919	0	4.46152	2.97983	0	3.01442	4.64118	0	8.73657	7.15915	1	5.4262	5.004	0	1	0	-0.3127	0	0.288594	0	0.601294	0
2305	chr15:79061051-79065051	Peak in Promoter	Ankrd54	0	0	0	4.6483	7.84148	0	1.3397	2.30782	0	4.44712	2.91765	0	3.02837	4.69213	0	8.76374	7.17766	1	5.41824	5.00937	0	1	0	-0.3127	0	0.288594	0	0.601294	0
2306	chr13:112286711-112290711	Peak in Promoter	Ankrd55	0	0	0	4.83323	4.74313	0	3.2844	3.86281	0	1.77332	0.797167	0	0.927094	2.07876	0	1.63526	3.22785	0	1.17494	0.255549	1	0	1	0.377111	0	-4.85776	0	-5.23487	0
2307	chr13:112286471-112290471	Peak in Promoter	Ankrd55	0	0	0	4.83394	4.68644	0	3.28825	3.84429	0	1.76939	0.767337	0	0.923538	2.02809	0	1.63037	3.06763	0	1.18833	0.404564	1	0	1	0.377111	0	-4.85776	0	-5.23487	0
2309	chr13:112285771-112289771	Peak in Promoter	Ankrd55	0	0	0	4.8244	4.64944	0	3.27915	3.86931	0	1.7885	0.910318	0	0.966323	2.11508	0	1.64363	3.03277	0	1.21146	0.54324	1	0	1	0.377111	0	-4.85776	0	-5.23487	0
2310	chr13:112285991-112289991	Peak in Promoter	Ankrd55	0	0	0	4.84848	4.67695	0	3.2972	3.87078	0	1.78641	0.836464	0	0.958829	2.19198	0	1.64072	3.0665	0	1.21737	0.616894	1	0	1	0.377111	0	-4.85776	0	-5.23487	0
2311	chr4:32948551-32952551	Peak in Promoter	Ankrd6	0	0	0	0.332599	0.706802	0	2.39174	4.72025	0	1.30668	1.41292	0	3.49984	5.22382	0	0.825075	2.44197	0	4.17389	4.4839	1	0	1	-2.59488	0	2.48653	1	5.08141	1
2312	chr4:32949731-32953731	Peak in Promoter	Ankrd6	0	0	0	0.284423	0.405105	0	2.38879	4.73552	0	1.09206	1.20291	0	3.48289	5.09738	0	0.751286	2.62297	0	4.14159	4.41264	1	0	1	-2.59488	0	2.48653	1	5.08141	1
2313	chr4:32948911-32952911	Peak in Promoter	Ankrd6	0	0	0	0.32026	0.558163	0	2.37817	4.72027	0	0.971495	1.09601	0	3.3967	5.11009	0	0.703942	2.39858	0	4.18304	4.41046	1	0	1	-2.59488	0	2.48653	1	5.08141	1
2314	chr4:32949231-32953231	Peak in Promoter	Ankrd6	0	0	0	0.300521	0.436988	0	2.38875	4.70291	0	1.12749	1.65217	0	3.54187	5.19728	0	0.792852	2.73363	0	4.17889	4.3846	1	0	1	-2.59488	0	2.48653	1	5.08141	1
2315	chr2:173576151-173580151	Peak in Promoter	Ankrd60	0	0	0	0.399242	-0.0437972	0	3.12915	4.65579	0	1.23583	0.0610644	0	3.1541	5.17357	0	0.471979	-0.948643	0	7.59517	7.2266	0	0	1	0.377111	0	0.464165	0	0.0870549	0
2316	chr2:173576351-173580351	Peak in Promoter	Ankrd60	0	0	0	0.42478	0.0434314	0	3.11291	4.623	0	1.12551	-0.263617	0	3.16376	5.15997	0	0.45888	-1.18703	0	7.57681	7.20979	0	0	1	0.377111	0	0.464165	0	0.0870549	0
2317	chr2:173576771-173580771	Peak in Promoter	Ankrd60	0	0	0	0.421788	0.318669	0	3.17878	4.63101	0	1.17886	-0.0134381	0	3.174	5.20238	0	0.431433	-0.734075	0	7.53178	7.1907	0	0	1	0.377111	0	0.464165	0	0.0870549	0
2319	chr2:118701791-118705791	Peak in Promoter	Ankrd63	0	0	0	0.7107	2.92801	0	0.400837	1.5191	0	0.5516	1.19292	0	0.549303	0.00398521	0	0.322151	0.400651	0	0.699087	-0.786005	1	0	1	-0.264435	0	-1.45269	0	-1.18826	0
2320	chr2:118701071-118705071	Peak in Promoter	Ankrd63	0	0	0	0.897754	2.83509	0	0.679802	1.28822	0	0.626029	1.05931	0	0.588727	-0.10781	0	0.294612	0.61272	0	0.781266	-0.373427	1	0	1	-0.264435	0	-1.45269	0	-1.18826	0
2322	chr12:110976751-110980751	Peak in Promoter	Ankrd9	0	0	0	2.03743	4.38626	0	2.21825	4.62787	0	0.716395	1.19247	0	0.843845	2.17193	0	0.907466	1.52183	0	0.557509	0.547924	0	1	0	-1.85133	0	-2.2694	0	-0.418071	0
2323	chr12:110977131-110981131	Peak in Promoter	Ankrd9	0	0	0	2.04793	4.29819	0	2.19693	4.58683	0	0.745344	1.11702	0	0.8106	2.10072	0	0.945754	1.24115	0	0.569779	0.379018	0	1	0	-1.85133	0	-2.2694	0	-0.418071	0
2325	chr10:89870671-89874671	Peak in Promoter	Anks1b	0	0	0	0.560459	1.28378	0	0.573911	1.91016	0	0.124035	-0.587904	0	0.787851	0.880761	0	0.703394	0.319365	0	0.366757	0.727052	1	0	1	-1.43024	0	-1.1208	0	0.309447	0
2326	chr10:89871231-89875231	Peak in Promoter	Anks1b	0	0	0	0.487327	1.20361	0	0.646602	1.94657	0	2.35753	2.39021	0	2.55566	2.55524	0	2.34077	2.83165	0	0.32266	0.349259	1	0	1	-1.43024	0	-1.1208	0	0.309447	0
2328	chr16:4961931-4965931	Peak in Promoter	Anks3	0	0	1	7.17705	8.87184	1	10.863	10.7546	1	1.45591	0.995642	0	8.03934	8.76403	1	4.91443	6.55631	1	3.29321	6.27037	0	1	0	-0.48796	0	-0.17694	0	0.31102	0
2329	chr16:4962951-4966951	Peak in Promoter	Anks3	0	0	0	6.94894	8.74432	1	10.7046	10.758	1	1.20013	-0.0673357	0	8.00532	8.81696	1	4.89439	6.59673	0	3.29128	6.21493	0	1	0	-0.48796	0	-0.17694	0	0.31102	0
2330	chr16:4962391-4966391	Peak in Promoter	Anks3	0	0	0	7.03399	8.75616	1	10.7435	10.7341	1	1.31535	0.264152	0	8.01459	8.75313	1	4.90039	6.54783	0	3.29028	6.19671	0	1	0	-0.48796	0	-0.17694	0	0.31102	0
2331	chr16:4961491-4965491	Peak in Promoter	Anks3	0	0	1	7.15992	8.90425	1	10.8873	10.8595	1	1.47462	0.53756	0	8.05838	9.00996	1	4.92112	6.73061	1	3.3844	6.66305	0	1	0	-0.48796	0	-0.17694	0	0.31102	0
2332	chr4:47055451-47059451	Peak in Promoter	Anks6	0	0	0	-0.3083	-1.50763	0	0.655571	1.76331	0	0.590365	0.289061	0	0.286318	-0.377095	0	0.429454	-0.265532	0	1.96658	2.57058	1	0	1	-0.0379269	0	-0.535835	0	-0.497908	0
2333	chr9:22387271-22391271	Peak in Promoter	Anln	0	0	0	6.00379	9.28936	1	4.60371	6.47625	0	1.76106	0.331228	0	4.16875	7.13838	0	5.69193	8.95571	1	0.56992	0.733055	0	1	0	-1.14551	0	-1.71805	0	-0.572542	0
2334	chr9:22386851-22390851	Peak in Promoter	Anln	0	0	0	5.99633	9.25276	1	4.61091	6.39208	0	1.77444	0.162035	0	4.21333	6.94999	0	5.69784	8.84647	1	0.620863	0.755379	0	1	0	-1.14551	0	-1.71805	0	-0.572542	0
2336	chr7:144750131-144754131	Peak in Promoter	Ano1	0	0	0	-0.382681	-1.20302	0	-0.527695	-1.73132	0	0.252518	-0.149684	0	0.0862462	-0.461746	0	0.383486	-0.359488	0	0.135579	-0.925603	1	0	1	0.377111	0	1.46417	0	1.08705	0
2338	chr9:122292031-122296031	Peak in Promoter	Ano10	0	0	0	5.84256	8.19452	1	2.99047	4.98186	0	2.76224	0.902864	0	3.57279	2.60797	0	5.53363	4.81299	0	2.33142	2.3058	0	1	0	0.876729	0	-0.80807	0	-1.6848	0
2339	chr9:122292591-122296591	Peak in Promoter	Ano10	0	0	0	6.46751	8.49642	1	4.46689	6.00337	0	4.25594	3.5785	0	3.5694	2.60688	0	5.55151	4.76527	0	2.62462	2.56339	0	1	0	0.876729	0	-0.80807	0	-1.6848	0
2342	chr1:93372511-93376511	Peak in Promoter	Ano7	0	0	0	-0.530217	-1.40471	0	-0.602403	-2.15184	0	0.319939	-0.541831	0	0.174362	-0.765766	0	0.0625287	-1.38822	0	-0.252559	-0.66718	1	0	1	0.377111	0	-0.213906	0	-0.591017	0
2343	chr8:71486671-71490671	Peak in Promoter	Ano8	0	0	0	3.59295	6.76929	0	3.65669	5.07563	0	3.2002	0.657537	0	2.64471	3.01399	0	2.99785	3.74263	0	1.29479	-0.674363	0	1	0	-1.39138	0	-0.979935	0	0.411447	0
2344	chr8:71485851-71489851	Peak in Promoter	Ano8	0	0	0	3.77543	6.7843	0	6.78236	6.48447	1	3.32124	0.821024	0	4.61028	3.95032	0	3.12345	3.75578	0	5.17001	4.11146	0	1	0	-1.39138	0	-0.979935	0	0.411447	0
2345	chr8:71484031-71488031	Peak in Promoter	Ano8	0	0	0	3.11046	4.74001	0	7.56632	5.82306	1	2.49864	1.20202	0	5.39534	4.47027	0	2.6546	3.54817	0	5.16929	3.4889	1	0	1	-1.39138	0	-0.979935	0	0.411447	0
2347	chr8:71486351-71490351	Peak in Promoter	Ano8	0	0	0	3.74122	6.78905	0	3.81456	5.14087	0	3.27893	0.617607	0	2.65653	3.03806	0	2.99504	3.7443	0	1.29879	-0.629622	0	1	0	-1.39138	0	-0.979935	0	0.411447	0
2348	chr9:62339851-62343851	Peak in Promoter	Anp32a	0	0	1	6.19917	9.12602	1	8.0493	8.71028	1	3.52038	3.23713	0	8.65962	9.36884	1	7.22322	10.3762	1	1.71547	2.32443	0	1	0	-0.495117	0	0.195721	0	0.690838	0
2355	chr9:62339271-62343271	Peak in Promoter	Anp32a	0	0	1	4.75543	8.68846	0	6.82441	8.25967	1	3.28993	3.1061	0	7.26987	8.3631	1	5.67671	9.05853	1	1.73752	2.27714	0	1	0	-0.495117	0	0.195721	0	0.690838	0
2358	chr4:46449471-46453471	Peak in Promoter	Anp32b	0	0	1	8.35497	8.468	1	4.09705	5.06957	0	6.91667	3.70197	0	8.2543	7.57411	1	13.1007	9.01541	1	3.68248	3.7421	0	1	0	-0.609228	0	0.063168	0	0.672396	0
2359	chr4:46448951-46452951	Peak in Promoter	Anp32b	0	0	1	8.32191	9.3017	1	4.04634	5.09471	0	7.02604	3.76416	0	8.2177	7.60209	1	13.0025	9.45578	1	3.66168	4.48408	0	1	0	-0.609228	0	0.063168	0	0.672396	0
2361	chr4:46449691-46453691	Peak in Promoter	Anp32b	0	0	1	8.36123	8.44183	1	4.04647	4.97832	0	6.90963	3.74487	0	8.18561	7.57054	1	13.1217	9.05667	1	3.72433	3.75342	0	1	0	-0.609228	0	0.063168	0	0.672396	0
2363	chr3:95927131-95931131	Peak in Promoter	Anp32e	0	0	1	10.9713	8.86628	1	6.13407	5.14642	1	5.16245	6.60705	1	9.81554	8.08675	1	14.7774	10.3167	1	4.46316	4.21125	0	1	0	0.290487	0	1.2202	0	0.929718	0
2364	chr3:95926751-95930751	Peak in Promoter	Anp32e	0	0	1	10.7413	8.63611	1	6.04704	4.82303	0	5.11826	6.61538	1	9.69797	7.96409	1	14.5597	10.1793	1	4.51487	4.26592	0	1	0	0.290487	0	1.2202	0	0.929718	0
2366	chr3:95927651-95931651	Peak in Promoter	Anp32e	0	0	1	10.7476	8.8229	1	6.17064	5.06898	1	5.35643	6.3549	1	9.8198	8.05681	1	14.7666	10.2601	1	4.46323	4.17852	0	1	0	0.290487	0	1.2202	0	0.929718	0
2367	chr3:95928231-95932231	Peak in Promoter	Anp32e	0	0	1	12.2656	9.58489	1	7.58093	6.13613	1	6.40214	7.25419	1	9.8153	8.37031	1	14.7619	10.5569	1	4.48027	4.28643	0	1	0	0.290487	0	1.2202	0	0.929718	0
2369	chr6:87333611-87337611	Peak in Promoter	Antxr1	0	0	0	-0.196041	0.531389	0	0.175066	1.456	0	0.232049	-2.5372	0	0.388033	0.899713	0	0.213684	-0.243509	0	0.0963045	0.569046	1	0	1	0.196538	0	-1.37311	0	-1.56964	0
2370	chr5:98028551-98032551	Peak in Promoter	Antxr2	0	0	0	0.682838	2.25804	0	1.68904	2.91441	0	0.95986	2.08368	0	2.77915	4.88468	0	1.69715	4.07516	0	1.69061	1.792	1	0	1	-0.900201	0	-3.61074	0	-2.71054	0
2371	chr5:98028991-98032991	Peak in Promoter	Antxr2	0	0	0	0.697711	2.30464	0	1.78419	2.8386	0	1.03542	2.14915	0	2.79654	4.88905	0	1.7552	4.0599	0	1.78646	1.742	1	0	1	-0.900201	0	-3.61074	0	-2.71054	0
2373	chr5:98028291-98032291	Peak in Promoter	Antxr2	0	0	0	0.659491	2.2688	0	1.69683	2.94175	0	0.934131	2.07455	0	2.79405	4.89699	0	1.71318	4.10323	0	1.72533	1.93961	1	0	1	-0.900201	0	-3.61074	0	-2.71054	0
2375	chr19:20388691-20392691	Peak in Promoter	Anxa1	0	0	0	-0.248287	-0.368658	0	3.64682	4.0867	0	2.81549	3.91392	0	1.6497	0.285086	0	2.35617	2.90436	0	6.41339	4.90723	0	0	1	-1.87605	0	-5.27226	0	-3.39621	0
2377	chr14:25840611-25844611	Peak in Promoter	Anxa11	0	1	0	6.64623	8.1259	1	8.11576	7.31263	1	1.23988	-1.95455	0	6.2927	5.79449	1	5.25543	5.88382	1	1.15587	1.23492	1	0	0	-0.949993	0	-1.10686	0	-0.156871	0
2378	chr14:25840091-25844091	Peak in Promoter	Anxa11	0	0	0	6.63494	8.10715	1	8.12569	7.30558	1	1.20677	-1.98359	0	6.28233	5.80046	1	5.182	5.91128	1	1.10063	1.42075	1	0	0	-0.949993	0	-1.10686	0	-0.156871	0
2379	chr15:58361571-58365571	Peak in Promoter	Anxa13	0	1	0	9.1324	5.08344	1	9.33378	4.89294	0	4.83993	4.39794	0	15.3507	6.30951	1	15.1863	6.59188	1	0.104358	0.125106	1	0	0	0.377111	0	0.464165	0	0.0870549	0
2381	chr9:69451611-69455611	Peak in Promoter	Anxa2	0	0	0	1.23431	2.11446	0	1.38565	-0.00316979	0	1.33357	0.0708255	0	1.24935	0.336461	0	1.18488	1.57713	0	0.66315	-0.0503987	1	0	1	-0.177733	0	-3.89712	0	-3.71939	0
2382	chr9:69452451-69456451	Peak in Promoter	Anxa2	0	0	0	1.79055	2.70423	0	1.68187	0.394629	0	1.39732	0.576367	0	1.44581	0.244307	0	1.51951	1.62921	0	0.747384	0.231855	1	0	1	-0.177733	0	-3.89712	0	-3.71939	0
2384	chr5:96791391-96795391	Peak in Promoter	Anxa3	0	0	0	0.458165	2.09272	0	3.60728	5.09299	0	1.31455	0.729896	0	1.9924	4.33112	0	0.432722	-0.131472	0	4.48524	4.41255	1	0	1	-4.92667	0	-9.61452	0	-4.68785	0
2385	chr5:96792071-96796071	Peak in Promoter	Anxa3	0	0	0	0.301757	1.89618	0	3.61186	5.09425	0	0.854589	-0.297302	0	1.86937	4.31055	0	0.374336	0.051692	0	4.43625	4.26671	1	0	1	-4.92667	0	-9.61452	0	-4.68785	0
2386	chr6:86791591-86795591	Peak in Promoter	Anxa4	0	0	0	0.217252	1.41639	0	0.78548	1.27471	0	0.556947	-0.620187	0	1.03815	1.02996	0	0.750395	1.02852	0	0.773822	-0.810327	1	0	1	-1.59909	0	-4.00318	0	-2.40409	0
2387	chr6:86791111-86795111	Peak in Promoter	Anxa4	0	0	0	0.139844	1.48553	0	0.74661	1.28178	0	0.455796	-1.62448	0	1.08372	0.998786	0	0.766614	0.840096	0	0.754984	-0.808593	1	0	1	-1.59909	0	-4.00318	0	-2.40409	0
2388	chr3:36473831-36477831	Peak in Promoter	Anxa5	0	0	1	5.57062	6.07315	1	5.02971	6.62192	1	4.17095	0.786647	0	6.63712	5.893	1	6.21966	5.45983	1	1.54676	2.5894	0	1	0	-1.87241	0	-3.52281	0	-1.6504	0
2390	chr3:36473131-36477131	Peak in Promoter	Anxa5	0	0	1	6.01593	6.34106	1	5.02783	6.65598	1	5.93513	2.94871	0	7.49879	6.18672	1	6.49424	5.56973	1	2.23417	3.53694	0	1	0	-1.87241	0	-3.52281	0	-1.6504	0
2394	chr11:55031431-55035431	Peak in Promoter	Anxa6	1	0	0	19.1023	11.6912	1	16.1614	10.3433	1	8.5707	8.0973	1	2.70141	4.2957	0	3.00046	5.27496	0	0.280852	-1.02329	1	0	1	0.451931	0	-0.312135	0	-0.764066	0
2396	chr14:20478031-20482031	Peak in Promoter	Anxa7	0	0	0	7.08127	7.00812	1	9.92143	6.55012	1	3.51221	0.346821	0	7.2102	5.97275	1	6.24459	5.77227	1	2.5224	2.11029	1	0	0	-0.00269351	0	-0.449162	0	-0.446468	0
2399	chr14:20477531-20481531	Peak in Promoter	Anxa7	0	1	0	7.02135	6.8721	1	9.82213	6.3539	1	3.36611	0.633037	0	7.22642	5.92401	1	6.25586	5.77323	1	2.55321	1.95744	1	0	0	-0.00269351	0	-0.449162	0	-0.446468	0
2400	chr13:20792091-20796091	Peak in Promoter	Aoah	0	0	0	0.716643	1.91203	0	2.56655	3.8944	0	1.38234	2.69813	0	0.396916	1.05577	0	-0.00115709	-0.489202	0	1.74789	2.73511	1	0	1	-2.27497	0	-8.46944	0	-6.19447	0
2402	chr1:58027731-58031731	Peak in Promoter	Aox1	0	1	0	5.11646	6.87735	1	7.81196	6.67629	1	0.93825	2.25807	0	7.76806	6.84137	1	5.62849	6.98215	1	2.11642	1.70176	1	0	0	-1.44886	0	2.0756	1	3.52446	1
2403	chr1:58027331-58031331	Peak in Promoter	Aox1	0	0	0	4.62779	6.8207	0	7.13925	6.67023	1	0.795671	2.07713	0	6.9266	6.6455	1	4.94254	6.78586	1	2.00684	1.79001	1	0	0	-1.44886	0	2.0756	1	3.52446	1
2405	chr1:58111631-58115631	Peak in Promoter	Aox3	0	0	0	0.37633	2.29326	0	0.829983	2.63107	0	0.0638876	-0.240974	0	0.397669	1.30869	0	0.0836712	0.148298	0	0.745242	0.666988	1	0	1	0.377111	0	-1.21391	0	-1.59102	0
2407	chr1:58208431-58212431	Peak in Promoter	Aox4	0	0	0	11.3265	7.04788	1	-0.494842	-1.02535	0	0.301174	0.784421	0	0.253033	-0.0846484	0	6.69093	5.46943	1	14.8323	7.25258	0	1	0	0.377111	0	-0.213906	0	-0.591017	0
2408	chr3:127834991-127838991	Peak in Promoter	Ap1ar	0	0	0	1.95403	4.39503	0	8.27054	7.06505	1	1.83722	-0.355879	0	7.7977	6.26508	1	2.45708	3.87092	0	5.77766	5.88851	0	1	0	-0.763822	0	0.108966	0	0.872788	0
2409	chr3:127835231-127839231	Peak in Promoter	Ap1ar	0	0	0	1.98523	4.30234	0	8.28996	7.00207	1	1.86354	-0.21644	0	7.8279	6.27242	1	2.49492	3.95464	0	5.77887	5.86592	0	1	0	-0.763822	0	0.108966	0	0.872788	0
2410	chr3:127835651-127839651	Peak in Promoter	Ap1ar	0	0	0	1.98783	4.28803	0	8.2781	6.97386	1	1.8708	-0.186368	0	7.84612	6.28439	1	2.51685	4.02525	0	5.76926	5.87784	0	1	0	-0.763822	0	0.108966	0	0.872788	0
2412	chr11:4984871-4988871	Peak in Promoter	Ap1b1	0	0	0	1.8105	5.00398	0	4.6647	5.27454	0	0.703618	1.65298	0	3.81014	3.82212	0	1.39433	2.54906	0	2.52458	2.55783	0	1	1	-0.629395	0	-1.42421	0	-0.794818	0
2414	chr8:109776551-109780551	Peak in Promoter	Ap1g1	0	0	0	1.47558	4.32491	0	5.60795	5.51558	1	2.52369	1.34917	0	6.55231	5.35903	1	3.09955	4.99481	0	4.19899	3.46274	0	1	0	-0.35567	0	-1.01708	0	-0.661406	0
2415	chr8:109776851-109780851	Peak in Promoter	Ap1g1	0	0	0	1.46872	4.32246	0	5.57408	5.50839	1	2.52575	1.29445	0	6.56631	5.3565	1	3.14993	4.94354	0	4.20666	3.35001	0	1	0	-0.35567	0	-1.01708	0	-0.661406	0
2416	chr8:109777271-109781271	Peak in Promoter	Ap1g1	0	0	0	1.50104	4.40128	0	5.6007	5.54346	1	2.56924	1.3483	0	6.5754	5.38708	1	3.14908	4.95793	0	4.2176	3.6506	0	1	0	-0.35567	0	-1.01708	0	-0.661406	0
2417	chr8:109775791-109779791	Peak in Promoter	Ap1g1	0	0	0	1.50283	4.59976	0	5.53562	5.58231	1	2.53022	1.28875	0	6.56221	5.41382	1	3.13629	5.07309	0	4.08237	3.30105	0	1	0	-0.35567	0	-1.01708	0	-0.661406	0
2419	chr14:55104591-55108591	Peak in Promoter	Ap1g2	0	0	0	4.00317	5.51462	0	4.5541	5.39206	0	0.306932	1.03914	0	2.805	3.36684	0	2.20186	2.89826	0	1.7593	0.301876	1	0	1	-0.947947	0	-0.295522	0	0.652424	0
2420	chr14:55104331-55108331	Peak in Promoter	Ap1g2	0	0	0	3.96534	5.53433	0	4.529	5.36694	0	0.29905	1.13215	0	2.81046	3.38655	0	2.19303	2.908	0	1.75984	0.394341	1	0	1	-0.947947	0	-0.295522	0	0.652424	0
2421	chr8:72237671-72241671	Peak in Promoter	Ap1m1	0	0	0	7.36773	8.87316	1	14.6172	10.0639	1	2.4287	0.572718	0	11.3919	9.29131	0	6.73219	7.40061	0	7.0222	6.49472	0	0	0	-0.292065	0	-0.170718	0	0.121347	0
2422	chr8:72238371-72242371	Peak in Promoter	Ap1m1	0	0	0	7.39181	8.82742	1	14.6334	10.0348	1	2.4913	0.532372	0	11.4334	9.27007	0	6.74758	7.38114	0	7.15732	6.46539	0	0	0	-0.292065	0	-0.170718	0	0.121347	0
2424	chr8:72238011-72242011	Peak in Promoter	Ap1m1	0	0	0	7.36799	8.82318	1	14.6261	10.0424	1	2.43813	0.478686	0	11.393	9.28433	0	6.73889	7.38392	0	7.05247	6.47697	0	0	0	-0.292065	0	-0.170718	0	0.121347	0
2426	chr5:137043551-137047551	Peak in Promoter	Ap1s1	0	0	0	3.36957	6.43605	0	10.1699	7.64251	1	0.954795	-0.194297	0	10.0204	6.8792	1	4.03841	5.34181	0	6.25157	5.86669	0	1	0	-0.849763	0	-0.925037	0	-0.0752737	0
2427	chr5:137044151-137048151	Peak in Promoter	Ap1s1	0	0	0	3.4079	6.37238	0	10.1732	7.60497	1	0.958731	-0.539228	0	10.0183	6.86133	1	4.04359	5.31907	0	6.26114	5.81607	0	1	0	-0.849763	0	-0.925037	0	-0.0752737	0
2428	chrX:163906731-163910731	Peak in Promoter	Ap1s2	0	0	0	1.24233	2.40248	0	2.82787	2.94793	0	4.75037	3.49887	0	4.25327	6.8756	0	3.85715	6.3182	0	0.784495	0.877253	0	1	0	-0.152164	0	-1.95168	0	-1.79951	0
2429	chrX:163907571-163911571	Peak in Promoter	Ap1s2	0	0	0	1.23601	2.43282	0	2.81401	2.94967	0	4.7983	3.6668	0	4.24504	6.91113	0	3.85343	6.40368	0	0.839799	0.861199	0	1	0	-0.152164	0	-1.95168	0	-1.79951	0
2430	chrX:163906571-163910571	Peak in Promoter	Ap1s2	0	0	0	1.26039	2.43311	0	2.83591	2.9792	0	4.73804	3.49726	0	4.25973	6.90195	0	3.87484	6.34558	0	0.786205	0.897532	0	1	0	-0.152164	0	-1.95168	0	-1.79951	0
2431	chrX:163906951-163910951	Peak in Promoter	Ap1s2	0	0	0	1.24282	2.41886	0	2.82682	2.93958	0	4.74929	3.50636	0	4.25086	6.86239	0	3.85474	6.30958	0	0.786008	0.860919	0	1	0	-0.152164	0	-1.95168	0	-1.79951	0
2432	chr1:79669371-79673371	Peak in Promoter	Ap1s3	0	0	0	1.62527	2.12492	0	3.4262	4.40413	0	5.44229	5.04787	1	9.42861	6.71402	1	6.28609	6.19264	1	3.94852	3.6293	1	0	0	-0.955934	0	0.547847	0	1.50378	0
2433	chr1:79670091-79674091	Peak in Promoter	Ap1s3	0	1	0	1.38603	1.82489	0	3.2716	4.46465	0	5.16106	5.01304	1	9.42471	6.7043	1	6.23664	6.20661	1	3.88776	3.6735	1	0	0	-0.955934	0	0.547847	0	1.50378	0
2434	chr7:44927711-44931711	Peak in Promoter	Ap2a1	0	0	1	4.29472	7.98847	0	2.37205	2.58769	0	8.0552	5.13634	1	6.04986	7.43515	1	12.1521	8.9613	1	4.89276	3.56596	0	1	0	-0.910356	0	-0.962406	0	-0.0520501	0
2435	chr7:141561031-141565031	Peak in Promoter	Ap2a2	0	0	1	5.27693	7.04178	1	5.78962	6.91567	1	2.75857	1.4452	0	5.26793	6.50401	1	5.02965	6.38791	1	0.413852	0.728148	0	1	0	-0.356594	0	-1.44888	0	-1.09228	0
2436	chr7:141560131-141564131	Peak in Promoter	Ap2a2	0	0	1	5.82469	6.15415	1	6.53161	7.03247	1	8.50927	5.34034	1	12.5005	7.92837	1	7.26118	7.49201	1	6.44134	4.49412	0	1	0	-0.356594	0	-1.44888	0	-1.09228	0
2439	chr11:83297011-83301011	Peak in Promoter	Ap2b1	0	0	0	3.28	4.72658	0	8.44027	7.13676	1	1.79786	0.9115	0	9.28833	7.13629	1	4.66468	5.32754	0	4.30129	5.92905	0	1	0	-0.166606	0	-0.226738	0	-0.0601318	0
2440	chr11:83296291-83300291	Peak in Promoter	Ap2b1	0	0	0	3.27833	4.72995	0	8.46175	7.15396	1	1.78493	0.75017	0	9.30735	7.16004	1	4.66275	5.35431	0	4.3007	5.94956	0	1	0	-0.166606	0	-0.226738	0	-0.0601318	0
2441	chr16:20533371-20537371	Peak in Promoter	Ap2m1	0	0	1	4.26939	6.75946	0	5.55895	6.55643	1	2.33367	1.69166	0	8.01476	6.23007	1	6.87349	6.28236	1	1.05486	1.40279	0	1	0	-0.419179	0	-1.02338	0	-0.604204	0
2442	chr16:20533991-20537991	Peak in Promoter	Ap2m1	0	0	1	4.26621	6.76956	0	5.7494	6.40244	1	2.35475	1.70609	0	8.08292	6.15485	1	6.85813	6.32533	1	1.64576	2.37634	0	1	0	-0.419179	0	-1.02338	0	-0.604204	0
2445	chr7:16736351-16740351	Peak in Promoter	Ap2s1	0	0	1	5.62732	7.27994	1	15.4202	8.30196	1	3.52706	-0.139876	0	14.0416	7.43692	1	6.20757	5.99326	1	8.29044	6.20731	0	1	0	-0.429272	0	-0.866953	0	-0.437681	0
2447	chr7:81491731-81495731	Peak in Promoter	Ap3b2	0	0	0	0.224654	-0.886493	0	1.43669	2.3528	0	1.91321	3.23766	0	3.85755	4.88662	0	0.726858	2.36254	0	3.96229	4.02984	1	0	1	-0.0379269	0	0.049128	0	0.0870549	0
2448	chr7:81491451-81495451	Peak in Promoter	Ap3b2	0	0	0	0.174149	-1.2533	0	1.45845	2.31078	0	1.84319	3.11151	0	3.87527	4.9096	0	0.725625	2.35014	0	4.0235	4.03059	1	0	1	-0.0379269	0	0.049128	0	0.0870549	0
2450	chr10:80740411-80744411	Peak in Promoter	Ap3d1	0	0	1	4.36414	7.98955	0	3.62187	6.68598	0	4.54456	1.24625	0	5.66778	5.84818	1	7.14816	6.05391	1	0.707668	-1.44347	0	1	0	-1.13401	0	-2.36279	0	-1.22877	0
2451	chr10:80740771-80744771	Peak in Promoter	Ap3d1	0	0	1	4.40445	8.02519	0	3.58568	6.61119	0	4.53275	1.10099	0	5.68131	5.8557	1	7.18607	6.09362	1	0.730767	-1.04127	0	1	0	-1.13401	0	-2.36279	0	-1.22877	0
2453	chr14:21050211-21054211	Peak in Promoter	Ap3m1	0	0	1	13.478	11.0029	1	15.8158	11.6033	1	6.62109	1.77511	0	10.7294	8.54416	1	7.99881	8.17549	1	3.29875	3.97008	0	1	0	-0.151392	0	-0.185999	0	-0.034607	0
2454	chr14:21049771-21053771	Peak in Promoter	Ap3m1	0	0	1	13.441	11.0307	1	15.7879	11.6174	1	6.63156	1.88132	0	10.7318	8.59178	1	8.01769	8.22777	1	3.33836	3.95104	0	1	0	-0.151392	0	-0.185999	0	-0.034607	0
2455	chr14:21050531-21054531	Peak in Promoter	Ap3m1	0	0	1	13.4805	11.0098	1	15.8291	11.597	1	6.64709	1.97118	0	10.7263	8.61065	1	7.9998	8.24003	1	3.28717	3.98263	0	1	0	-0.151392	0	-0.185999	0	-0.034607	0
2456	chr14:21050931-21054931	Peak in Promoter	Ap3m1	0	0	1	13.3991	11.106	1	15.7375	11.6239	1	6.37048	2.13299	0	10.3375	8.64163	1	7.56323	8.31927	1	3.26068	4.01304	0	1	0	-0.151392	0	-0.185999	0	-0.034607	0
2462	chr8:22803751-22807751	Peak in Promoter	Ap3m2	0	0	1	27.8121	14.0973	1	29.0663	12.6465	1	6.65801	6.76625	1	13.6769	9.28142	1	12.6206	9.43505	1	8.82779	5.16843	0	1	0	0.5046	0	-1.14594	0	-1.65054	0
2463	chr7:79918971-79922971	Peak in Promoter	Ap3s2	0	0	0	0.649517	1.74224	0	2.73297	4.70788	0	0.426327	0.442068	0	1.8103	2.98462	0	0.184915	-0.132523	0	2.40051	4.09817	1	0	1	-0.485683	0	0.0975248	0	0.583208	0
2464	chr7:79918691-79922691	Peak in Promoter	Ap3s2	0	0	0	0.597269	1.48306	0	2.72853	4.69021	0	0.42188	0.380326	0	1.82253	2.97866	0	0.180405	-0.3513	0	2.37627	4.07872	1	0	1	-0.485683	0	0.0975248	0	0.583208	0
2467	chr2:127006771-127010771	Peak in Promoter	Ap4e1	0	0	0	2.64023	4.33287	0	6.69382	5.78793	1	1.36732	2.07432	0	4.08653	3.80269	0	1.03349	1.37056	0	3.58954	3.86061	0	1	0	-0.112451	0	-0.268414	0	-0.155963	0
2470	chr19:5566691-5570691	Peak in Promoter	Ap5b1	0	0	0	5.89894	8.67232	1	6.71143	8.87547	1	1.96115	-0.108899	0	6.51616	7.77536	1	5.23153	7.7567	1	1.19842	1.7873	1	0	0	-0.589281	0	-3.5232	0	-2.93392	0
2471	chr19:5565671-5569671	Peak in Promoter	Ap5b1	0	1	0	6.82187	9.15342	1	7.74518	9.03808	1	2.958	2.05792	0	6.58786	7.68518	1	5.22175	7.69716	1	1.29672	1.70178	1	0	0	-0.589281	0	-3.5232	0	-2.93392	0
2472	chr19:5566131-5570131	Peak in Promoter	Ap5b1	0	0	0	6.80409	9.19967	1	7.73539	9.15043	1	2.95104	2.08624	0	6.58894	7.61163	1	5.24665	7.58322	1	1.3285	1.73817	1	0	0	-0.589281	0	-3.5232	0	-2.93392	0
2473	chr19:5566971-5570971	Peak in Promoter	Ap5b1	0	0	0	5.83876	8.72307	1	6.6212	8.85643	1	1.92482	0.0523199	0	6.48939	7.9221	1	5.23201	7.94495	1	1.16835	1.68441	1	0	0	-0.589281	0	-3.5232	0	-2.93392	0
2476	chr2:131204991-131208991	Peak in Promoter	Ap5s1	0	0	0	0.230655	0.74218	0	0.881618	0.665034	0	0.30982	0.123037	0	1.56593	1.37883	0	0.215581	-1.67205	0	4.84431	3.25911	1	0	1	0.0325607	0	-0.163912	0	-0.196473	0
2477	chr5:142461931-142465931	Peak in Promoter	Ap5z1	0	0	0	1.64039	4.94093	0	0.610452	1.64047	0	2.83958	1.90709	0	1.9053	4.08706	0	4.14866	5.34837	0	1.35154	1.15747	0	1	0	-0.961058	0	-1.90014	0	-0.939085	0
2479	chr10:91081511-91085511	Peak in Promoter	Apaf1	0	0	0	3.65956	5.74747	0	3.78401	6.0196	0	2.01587	0.298083	0	3.88661	6.29408	0	3.56691	6.27876	0	0.287345	0.528936	0	1	0	-0.246826	0	-0.96453	0	-0.717704	0
2480	chr10:91080911-91084911	Peak in Promoter	Apaf1	0	0	0	3.18552	5.4924	0	3.28024	5.80533	0	1.79628	-1.05135	0	3.22384	5.60216	0	2.9735	5.43001	0	0.436505	0.303212	0	1	0	-0.246826	0	-0.96453	0	-0.717704	0
2481	chr10:91080071-91084071	Peak in Promoter	Apaf1	0	0	0	3.18553	5.52732	0	3.31215	5.86984	0	1.77666	-0.915826	0	3.27333	5.71549	0	2.98837	5.51272	0	0.40734	0.432659	0	1	0	-0.246826	0	-0.96453	0	-0.717704	0
2483	chr19:23757751-23761751	Peak in Promoter	Apba1	0	0	0	3.04155	4.47503	0	3.97515	4.96111	0	2.61498	0.355157	0	1.99219	3.69243	0	1.17182	3.13685	0	0.721945	1.39114	1	0	1	1.37711	0	-6.33155	0	-7.70866	0
2484	chr19:23756591-23760591	Peak in Promoter	Apba1	0	0	0	2.99854	4.22205	0	3.98552	4.70242	0	2.66392	0.624836	0	2.02694	3.24709	0	1.15564	2.70334	0	0.75519	1.43988	1	0	1	1.37711	0	-6.33155	0	-7.70866	0
2485	chr19:23757031-23761031	Peak in Promoter	Apba1	0	0	0	3.01021	4.15286	0	3.98077	4.68494	0	2.65467	0.427436	0	2.02571	3.28938	0	1.16815	2.6871	0	0.804105	1.70372	1	0	1	1.37711	0	-6.33155	0	-7.70866	0
2486	chr19:23756271-23760271	Peak in Promoter	Apba1	0	0	0	2.9818	4.26775	0	3.99705	4.82117	0	2.61765	1.25594	0	2.03314	3.25983	0	1.14008	2.83719	0	0.797936	1.34274	1	0	1	1.37711	0	-6.33155	0	-7.70866	0
2487	chr7:105579231-105583231	Peak in Promoter	Apbb1	0	0	0	-0.119034	-0.917454	0	0.117827	0.393464	0	0.270985	-1.16569	0	0.452446	0.930488	0	-0.11085	-1.9203	0	1.3247	2.31225	1	0	1	0.411058	0	2.82004	1	2.40898	1
2488	chr7:105579551-105583551	Peak in Promoter	Apbb1	0	0	0	-0.117391	-0.839029	0	0.112547	0.404719	0	0.23661	-1.49767	0	0.451122	0.884535	0	-0.115182	-2.08939	0	1.32185	2.32875	1	0	1	0.411058	0	2.82004	1	2.40898	1
2489	chr2:22772871-22776871	Peak in Promoter	Apbb1ip	0	0	1	8.24886	7.68734	1	12.1685	3.9279	0	5.69965	5.45824	1	11.1663	7.66426	1	10.9344	12.3363	1	8.0688	0.937811	0	1	0	-0.959384	0	-1.7061	0	-0.746714	0
2490	chr2:22771711-22775711	Peak in Promoter	Apbb1ip	0	0	1	8.3187	7.87603	1	12.1412	4.09417	0	5.71049	5.26773	1	11.1072	7.74031	1	10.9158	12.352	1	7.88252	0.478241	0	1	0	-0.959384	0	-1.7061	0	-0.746714	0
2492	chr2:22772351-22776351	Peak in Promoter	Apbb1ip	0	0	1	8.30496	7.68127	1	12.1831	3.94985	0	5.7075	5.30925	1	11.1497	7.64175	1	10.9411	12.2935	1	8.03476	0.63492	0	1	0	-0.959384	0	-1.7061	0	-0.746714	0
2494	chr2:22771931-22775931	Peak in Promoter	Apbb1ip	0	0	1	8.31923	7.82106	1	12.1354	4.02053	0	5.6782	5.29072	1	11.114	7.67669	1	10.9345	12.2946	1	7.91242	0.558349	0	1	0	-0.959384	0	-1.7061	0	-0.746714	0
2495	chr5:66616411-66620411	Peak in Promoter	Apbb2	0	0	0	0.961024	1.90931	0	7.90928	6.81748	1	1.51741	0.857233	0	6.151	5.57909	1	0.887412	0.873381	0	8.63181	7.00482	0	0	1	0.160793	0	-1.28379	0	-1.44458	0
2497	chr5:66616811-66620811	Peak in Promoter	Apbb2	0	0	0	1.63646	3.21229	0	8.78635	7.52376	1	1.94552	2.2553	0	6.24982	5.72227	1	0.857646	0.989343	0	8.79965	7.07793	0	0	1	0.160793	0	-1.28379	0	-1.44458	0
2498	chr18:34219851-34223851	Peak in Promoter	Apc	0	0	1	6.01237	7.41762	1	8.00056	7.42554	1	5.9947	3.12402	0	11.4153	6.26687	1	9.81263	5.68019	1	1.12307	3.0063	0	1	0	-1.18244	0	-1.58513	0	-0.402694	0
2499	chr18:34219231-34223231	Peak in Promoter	Apc	0	0	1	5.97746	7.93178	1	7.98001	7.86595	1	5.8304	3.12979	0	11.287	6.77633	1	9.77355	6.33971	1	1.00689	2.88141	0	1	0	-1.18244	0	-1.58513	0	-0.402694	0
2502	chr18:34219691-34223691	Peak in Promoter	Apc	0	0	1	6.01077	7.40898	1	7.97776	7.48394	1	5.99563	3.27209	0	11.3975	6.44972	1	9.81011	5.83047	1	1.1227	3.23705	0	1	0	-1.18244	0	-1.58513	0	-0.402694	0
2503	chr18:34218871-34222871	Peak in Promoter	Apc	0	0	0	4.84411	7.59156	0	6.26428	7.35826	1	4.08035	0.80566	0	7.5464	5.39718	1	6.5654	4.83211	0	0.682914	2.11578	0	1	0	-1.18244	0	-1.58513	0	-0.402694	0
2504	chr10:80293711-80297711	Peak in Promoter	Apc2	0	0	0	1.30908	2.6266	0	1.13573	3.22437	0	1.62732	2.04882	0	0.727742	1.25243	0	0.633511	0.617045	0	1.0277	1.91047	1	0	1	-2.94482	0	-1.85776	0	1.08705	0
2505	chr18:62920271-62924271	Peak in Promoter	Apcdd1	0	0	0	3.58453	6.06772	0	9.02828	7.71232	1	3.51985	5.66658	0	2.55743	3.1245	0	0.498541	-0.825996	0	3.70936	5.11275	0	0	1	2.27193	1	3.35898	1	1.08705	0
2506	chr18:62921131-62925131	Peak in Promoter	Apcdd1	0	0	0	3.57335	6.1796	0	9.03624	7.86489	1	3.53085	5.62095	0	2.65931	3.45293	0	0.524128	-0.323127	0	3.76186	5.24402	0	0	1	2.27193	1	3.35898	1	1.08705	0
2507	chr9:108092271-108096271	Peak in Promoter	Apeh	0	0	0	5.90571	9.02415	1	5.95402	8.33618	1	3.26236	1.64566	0	5.8057	6.51372	1	4.56616	6.66307	0	1.24913	1.9502	0	1	0	-0.228355	0	0.140476	0	0.368831	0
2510	chr9:108092551-108096551	Peak in Promoter	Apeh	0	0	0	6.01379	9.09631	1	6.01721	8.4139	1	3.32689	1.13224	0	5.84512	6.34161	1	4.66384	6.57494	0	1.27752	1.47903	0	1	0	-0.228355	0	0.140476	0	0.368831	0
2511	chr9:108093151-108097151	Peak in Promoter	Apeh	0	0	0	6.07401	9.09496	1	5.99994	8.34082	1	3.29569	0.715788	0	5.85369	6.21821	1	4.71775	6.56564	0	1.30547	1.18022	0	1	0	-0.228355	0	0.140476	0	0.368831	0
2512	chrX:150586211-150590211	Peak in Promoter	Apex2	0	0	0	1.4582	3.31469	0	2.18357	3.84942	0	1.44209	2.46523	0	4.35354	5.55173	0	3.22489	5.45679	0	1.18003	1.20784	1	0	1	-0.777295	0	0.00648362	0	0.783779	0
2513	chrX:150586591-150590591	Peak in Promoter	Apex2	0	0	0	1.46575	3.32061	0	2.18059	3.85294	0	1.44208	2.47355	0	4.34757	5.56203	0	3.23103	5.46831	0	1.16542	1.00089	1	0	1	-0.777295	0	0.00648362	0	0.783779	0
2514	chr9:66793891-66797891	Peak in Promoter	Aph1b	0	0	1	11.8055	10.3613	1	13.937	10.1301	1	3.59202	3.30924	0	9.2502	6.46381	1	6.58228	6.29609	1	2.04807	2.27631	0	1	0	0.784988	0	-0.916002	0	-1.70099	0
2515	chr9:66793531-66797531	Peak in Promoter	Aph1b	0	0	1	11.8212	10.349	1	13.9684	10.0979	1	3.65808	3.3387	0	9.25252	6.46509	1	6.60911	6.31468	1	2.10322	2.26306	0	1	0	0.784988	0	-0.916002	0	-1.70099	0
2517	chr9:66833211-66837211	Peak in Promoter	Aph1c	0	0	0	3.10504	6.61856	0	3.60747	6.87502	0	3.06211	-0.976458	0	4.08571	4.79571	0	4.23301	4.17905	0	0.700185	0.560236	0	1	0	0.25512	0	-4.46239	0	-4.71751	0
2518	chr9:66832831-66836831	Peak in Promoter	Aph1c	0	0	0	3.10729	6.60851	0	3.58447	6.9019	0	3.06069	-1.00358	0	4.06841	4.80887	0	4.23548	4.21274	0	0.673641	0.479325	0	1	0	0.25512	0	-4.46239	0	-4.71751	0
2519	chr2:94436151-94440151	Peak in Promoter	Api5	0	0	0	1.51085	4.42659	0	4.09819	5.14308	0	3.07884	0.847994	0	5.8042	5.39781	1	3.62046	4.74011	0	2.49334	2.41224	0	1	0	-0.31656	0	0.155334	0	0.471894	0
2521	chr2:94435531-94439531	Peak in Promoter	Api5	0	0	0	1.5548	4.39115	0	4.11774	5.15296	0	3.12084	0.687801	0	5.80418	5.39584	1	3.6177	4.70025	0	2.51098	2.4256	0	1	0	-0.31656	0	0.155334	0	0.471894	0
2523	chr6:87669871-87673871	Peak in Promoter	Aplf	0	0	0	5.00165	7.8265	1	11.9087	8.88713	1	1.75507	0.420774	0	10.1291	6.61423	1	4.30302	5.00912	0	5.59643	5.66798	0	1	0	-1.38059	0	-0.232765	0	1.14782	0
2524	chr6:87670931-87674931	Peak in Promoter	Aplf	0	0	0	3.91459	7.25647	0	9.91296	8.38062	1	1.73569	0.570071	0	8.60379	6.09788	1	3.51093	4.40119	0	5.06525	5.34121	0	1	0	-1.38059	0	-0.232765	0	1.14782	0
2525	chr6:87669451-87673451	Peak in Promoter	Aplf	0	0	0	5.02687	7.71501	1	11.9802	8.78378	1	1.731	0.511032	0	10.1576	6.50992	1	4.30526	4.87945	0	5.60197	5.65367	0	1	0	-1.38059	0	-0.232765	0	1.14782	0
2526	chr6:87670251-87674251	Peak in Promoter	Aplf	0	0	0	4.74009	7.40052	0	11.4607	8.49692	1	1.75736	0.490538	0	9.82827	6.2515	1	4.1273	4.5761	0	5.50271	5.49152	0	1	0	-1.38059	0	-0.232765	0	1.14782	0
2530	chrX:48032731-48036731	Peak in Promoter	Apln	0	0	0	-0.321385	-0.642262	0	0.154916	1.49859	0	0.206968	-0.826624	0	0.746467	1.63963	0	0.206472	-0.472666	0	0.903294	1.97792	1	0	1	1.83279	0	1.47624	0	-0.356552	0
2531	chr2:85133311-85137311	Peak in Promoter	Aplnr	0	0	0	-0.320277	0.121742	0	1.1475	2.09836	0	0.0269455	-1.45359	0	0.77474	1.74759	0	-0.0231052	-0.508921	0	1.77176	1.8583	1	0	1	1.6106	0	2.98111	1	1.37051	0
2533	chr7:30443451-30447451	Peak in Promoter	Aplp1	0	0	0	0.137183	1.52116	0	0.613634	2.53368	0	0.839763	2.17929	0	0.254349	-1.35475	0	0.155242	-0.923709	0	0.419966	0.710856	1	0	1	-2.26675	0	-2.78376	0	-0.517016	0
2534	chr9:31209391-31213391	Peak in Promoter	Aplp2	0	0	0	1.46005	2.27596	0	0.796598	3.14209	0	1.45565	1.27734	0	0.876916	1.56167	0	1.52717	-1.0197	0	1.58694	1.84256	0	1	0	-0.188295	0	-2.69997	0	-2.51167	0
2535	chr9:31208831-31212831	Peak in Promoter	Aplp2	0	0	0	1.28528	2.05061	0	0.773944	3.39909	0	1.06465	0.378883	0	0.697246	0.661058	0	1.45397	-1.02955	0	1.4673	1.30724	0	1	0	-0.188295	0	-2.69997	0	-2.51167	0
2536	chr9:31209911-31213911	Peak in Promoter	Aplp2	0	0	0	1.46668	2.2044	0	0.82851	3.15743	0	1.48378	1.35047	0	0.911844	1.22509	0	1.5631	-0.823735	0	1.66322	1.30487	0	1	0	-0.188295	0	-2.69997	0	-2.51167	0
2537	chr9:31209111-31213111	Peak in Promoter	Aplp2	0	0	0	1.43371	2.38271	0	0.788969	3.1561	0	1.37502	0.868536	0	0.816809	1.23062	0	1.48858	-1.1597	0	1.59103	1.90032	0	1	0	-0.188295	0	-2.69997	0	-2.51167	0
2538	chr9:31210751-31214751	Peak in Promoter	Aplp2	0	0	0	1.36961	2.19756	0	0.783835	3.25943	0	1.38455	0.724814	0	0.888466	1.59423	0	1.58127	-0.682395	0	1.67336	1.4469	0	1	0	-0.188295	0	-2.69997	0	-2.51167	0
2539	chr2:150606111-150610111	Peak in Promoter	Apmap	0	0	0	3.77508	5.9333	0	7.45671	7.21603	1	1.27193	-2.18502	0	7.24399	5.8936	1	3.9246	4.61786	0	3.90011	4.31809	0	1	0	-0.560246	0	-1.18536	0	-0.625109	0
2540	chr2:150606591-150610591	Peak in Promoter	Apmap	0	0	0	3.77618	5.94213	0	7.45684	7.11746	1	1.22336	-2.14118	0	7.24051	5.7939	1	3.93992	4.60651	0	4.03415	4.43771	0	1	0	-0.560246	0	-1.18536	0	-0.625109	0
2541	chr2:150607391-150611391	Peak in Promoter	Apmap	0	0	0	3.80994	5.95584	0	7.48377	7.12655	1	1.38458	-1.00515	0	7.256	5.89123	1	3.94998	4.63836	0	3.98068	4.4387	0	1	0	-0.560246	0	-1.18536	0	-0.625109	0
2545	chr6:122600391-122604391	Peak in Promoter	Apobec1	0	0	0	2.3186	3.38096	0	3.59434	4.18983	0	2.00736	1.67669	0	4.19581	4.7765	0	3.05575	4.59903	0	1.71751	2.43663	0	1	1	-1.2361	0	-5.87278	0	-4.63668	0
2547	chr6:122600911-122604911	Peak in Promoter	Apobec1	0	0	0	3.38372	3.82493	0	4.19651	4.24409	0	3.36309	2.27962	0	4.37197	4.6181	0	3.10678	4.46566	0	1.74382	2.42134	0	1	1	-1.2361	0	-5.87278	0	-4.63668	0
2548	chr6:122601131-122605131	Peak in Promoter	Apobec1	0	0	0	3.36787	3.44474	0	4.18844	4.15218	0	3.40801	1.9496	0	4.38676	4.62984	0	3.08414	4.43373	0	1.6307	2.08874	0	1	1	-1.2361	0	-5.87278	0	-4.63668	0
2549	chr6:122599991-122603991	Peak in Promoter	Apobec1	0	0	0	2.17646	3.48654	0	3.50974	4.35718	0	1.57814	1.15768	0	4.06948	4.64863	0	2.96135	4.57651	0	1.69081	2.39605	0	1	1	-1.2361	0	-5.87278	0	-4.63668	0
2550	chr6:122600691-122604691	Peak in Promoter	Apobec1	0	0	0	3.39648	3.81407	0	4.19345	4.21333	0	3.31387	2.89575	0	4.303	4.72876	0	3.0721	4.47572	0	1.75147	2.43754	0	1	1	-1.2361	0	-5.87278	0	-4.63668	0
2552	chr15:79889671-79893671	Peak in Promoter	Apobec3	0	0	1	9.94542	10.9601	1	14.9848	10.1934	1	3.39666	2.89511	0	15.0784	9.17959	1	10.0789	9.41436	1	4.83193	4.50917	0	1	0	-0.160873	0	1.0739	0	1.23478	0
2555	chr15:79890331-79894331	Peak in Promoter	Apobec3	0	0	1	10.46	11.3215	1	15.2309	10.2931	1	3.55243	2.64097	0	15.4942	9.33216	1	10.8939	9.81131	1	4.92699	4.58392	0	1	0	-0.160873	0	1.0739	0	1.23478	0
2556	chr7:19691651-19695651	Peak in Promoter	Apoc1	0	0	0	-0.376432	-1.5812	0	1.94934	1.67725	0	0.949188	0.543685	0	2.81952	2.34655	0	0.48237	0.316591	0	3.87156	3.62006	1	0	1	-1.62289	0	-6.34319	0	-4.7203	0
2559	chr7:19696271-19700271	Peak in Promoter	Apoe	0	0	0	0.97034	1.06153	0	0.0101387	-0.87955	0	6.05561	5.83297	1	4.54354	5.31799	0	5.82991	5.96412	1	1.06041	-0.0337722	1	0	0	-3.38539	0	-9.59321	0	-6.20782	0
2560	chr7:19697691-19701691	Peak in Promoter	Apoe	0	0	0	1.09415	1.07595	0	0.115782	-1.04393	0	6.55845	5.37339	1	4.91984	4.75305	0	6.09933	5.15923	1	1.22896	0.36735	1	0	0	-3.38539	0	-9.59321	0	-6.20782	0
2562	chr10:128268451-128272451	Peak in Promoter	Apof	0	0	0	2.77125	5.08595	0	0.546529	2.18587	0	0.947157	0.134803	0	1.23536	2.34189	0	3.48305	4.39632	0	1.94728	1.76441	0	1	0	1.22511	0	0.201131	0	-1.02398	0
2563	chr15:77042251-77046251	Peak in Promoter	Apol6	0	0	0	-0.50583	-1.0307	0	-0.595262	-1.25838	0	-0.186233	-0.463282	0	-0.183125	-2.48398	0	-0.114973	-1.43605	0	-0.331845	-2.02533	1	0	1	-0.622889	0	-1.30137	0	-0.67848	0
2564	chr15:77397271-77401271	Peak in Promoter	Apol7a	0	0	0	-0.581889	-1.71753	0	-0.586091	-1.33985	0	-0.216839	-0.401859	0	-0.100104	-0.638608	0	-0.184842	-1.34555	0	-0.102413	-0.943538	1	0	1	0.377111	0	0.786094	0	0.408983	0
2565	chr15:77696491-77700491	Peak in Promoter	Apol7e	0	0	0	1.56065	3.79665	0	4.65181	4.41729	0	0.603121	1.07416	0	2.84705	2.36535	0	0.577523	0.683574	0	2.50363	2.08746	1	0	1	0.616298	0	5.63409	1	5.01779	1
2566	chr15:77696871-77700871	Peak in Promoter	Apol7e	0	0	0	1.57712	3.78627	0	4.67243	4.41139	0	0.668545	1.06958	0	2.84907	2.36971	0	0.583895	0.664609	0	2.5151	2.1255	1	0	1	0.616298	0	5.63409	1	5.01779	1
2570	chr6:134979451-134983451	Peak in Promoter	Apold1	0	0	0	-0.218777	-1.4179	0	-0.32782	-1.00164	0	0.369353	-1.04531	0	-0.0686288	-2.16304	0	-0.0101837	-1.15418	0	-0.0793336	0.196903	1	0	1	0.225107	0	-0.36591	0	-0.591017	0
2572	chr17:35132931-35136931	Peak in Promoter	Apom	0	0	0	5.00643	6.63384	1	6.09481	8.05303	1	1.95034	2.20024	0	6.09817	7.75345	1	3.91783	6.00776	0	3.10003	4.78711	0	1	0	0.962073	0	0.201131	0	-0.760942	0
2573	chrX:112309751-112313751	Peak in Promoter	Apool	0	0	0	-0.127639	-0.464253	0	0.97841	1.71756	0	1.11975	0.374543	0	1.92922	2.67722	0	1.26015	1.18482	0	0.910989	2.13494	1	0	1	-0.326891	0	0.837335	0	1.16423	0
2574	chrX:112309351-112313351	Peak in Promoter	Apool	0	0	0	-0.130568	-0.452907	0	1.01605	1.7285	0	1.12198	0.456798	0	1.9525	2.62076	0	1.26963	1.21166	0	0.975001	2.15296	1	0	1	-0.326891	0	0.837335	0	1.16423	0
2575	chrX:112310251-112314251	Peak in Promoter	Apool	0	0	0	-0.120175	-0.321848	0	0.972046	1.73573	0	1.07369	0.182667	0	1.87988	2.64133	0	1.21186	1.10558	0	0.939177	2.17303	1	0	1	-0.326891	0	0.837335	0	1.16423	0
2577	chr16:85171731-85175731	Peak in Promoter	App	0	0	0	0.792398	1.00806	0	-0.0905652	-1.33879	0	0.637341	0.301618	0	0.195548	-0.0472275	0	0.284937	-0.479247	0	0.691065	1.27962	1	0	1	0.886657	0	-3.6863	0	-4.57295	0
2578	chr16:85171271-85175271	Peak in Promoter	App	0	0	0	0.775443	0.603497	0	-0.0766908	-1.35541	0	0.644247	0.0246058	0	0.214059	-0.215758	0	0.266427	-0.585823	0	0.720483	0.846324	1	0	1	0.886657	0	-3.6863	0	-4.57295	0
2579	chr11:85232451-85236451	Peak in Promoter	Appbp2	0	0	0	6.36211	8.54385	1	9.17147	8.79986	1	3.54824	3.98838	0	3.95021	5.18002	0	2.53146	3.94042	0	1.87983	3.45652	1	0	1	0.181339	0	0.68149	0	0.500151	0
2580	chr11:85233131-85237131	Peak in Promoter	Appbp2	0	0	0	6.30754	8.49139	1	9.13191	8.75485	1	3.5409	3.88703	0	3.97879	5.18749	0	2.56892	3.91043	0	1.84737	3.50045	1	0	1	0.181339	0	0.68149	0	0.500151	0
2581	chr11:85232831-85236831	Peak in Promoter	Appbp2	0	0	0	6.34276	8.58233	1	9.15912	8.78467	1	3.54309	3.94773	0	3.95274	5.15848	0	2.52874	3.9108	0	1.84919	3.49636	1	0	1	0.181339	0	0.68149	0	0.500151	0
2582	chr14:26968611-26972611	Peak in Promoter	Appl1	0	0	0	4.76692	6.87576	0	7.99076	7.89853	1	2.16426	-0.308089	0	5.4066	6.27947	1	2.86248	4.99469	0	2.54197	4.31351	0	1	0	0.0360282	0	1.35889	0	1.32287	0
2584	chr14:26969651-26973651	Peak in Promoter	Appl1	0	0	0	4.81166	7.55036	0	7.9523	8.62373	1	2.17597	-0.123238	0	5.49121	6.71061	1	2.98902	5.21489	0	2.3875	4.64014	0	1	0	0.0360282	0	1.35889	0	1.32287	0
2586	chr10:83646871-83650871	Peak in Promoter	Appl2	0	0	0	4.18454	5.78156	0	3.88653	4.80996	0	1.52283	3.71965	0	1.00172	0.865939	0	0.750694	1.26545	0	0.0264883	-2.13099	1	0	1	-0.118417	0	-1.68831	0	-1.56989	0
2587	chr8:122574391-122578391	Peak in Promoter	Aprt	0	0	0	4.46769	5.53855	0	5.64109	5.72231	1	2.45999	1.72802	0	2.92939	3.31086	0	1.7317	2.55712	0	1.41792	2.38198	0	1	1	-0.720856	0	-1.07351	0	-0.352653	0
2588	chr8:122574891-122578891	Peak in Promoter	Aprt	0	0	0	3.76935	4.99782	0	5.08113	5.52251	1	2.08465	1.40119	0	2.90998	3.28389	0	1.6877	2.27571	0	1.55312	2.65594	0	1	1	-0.720856	0	-1.07351	0	-0.352653	0
2589	chr4:40701211-40705211	Peak in Promoter	Aptx	0	0	0	3.01069	6.27086	0	10.3346	9.45846	1	0.72565	0.429439	0	9.07725	8.78735	1	3.131	5.60721	0	7.04933	7.58662	0	1	0	-0.27344	0	-0.313554	0	-0.0401137	0
2592	chr6:55334351-55338351	Peak in Promoter	Aqp1	0	0	0	3.90181	4.3221	0	1.11102	3.25607	0	2.70344	3.9161	0	2.32439	3.04319	0	0.591327	-1.60302	0	6.99721	5.19004	0	0	1	-3.41242	0	1.98735	0	5.39977	1
2593	chr7:97736191-97740191	Peak in Promoter	Aqp11	0	0	0	1.75036	4.08118	0	3.75414	4.58866	0	0.932661	-0.495274	0	3.03287	3.35398	0	1.45204	2.65775	0	1.56982	1.55202	1	0	1	1.50688	0	3.30288	1	1.79601	0
2595	chr4:41096511-41100511	Peak in Promoter	Aqp3	0	0	0	0.269842	1.29292	0	1.29625	2.95479	0	1.62107	2.02212	0	3.51316	4.42865	0	2.42224	3.14389	0	0.723458	2.23335	1	0	1	3.69904	1	2.9381	1	-0.760942	0
2596	chr4:41096171-41100171	Peak in Promoter	Aqp3	0	0	0	0.300077	1.44616	0	1.30489	2.93995	0	1.61334	2.01736	0	3.51604	4.41839	0	2.40957	3.13172	0	0.73018	2.30706	1	0	1	3.69904	1	2.9381	1	-0.760942	0
2601	chr7:123460211-123464211	Peak in Promoter	Aqp8	0	0	0	-0.0898015	0.777236	0	-0.429731	-1.46616	0	1.04931	1.46164	0	0.996995	1.24201	0	0.0931805	-1.20399	0	1.28604	1.96239	1	0	1	0.377111	0	-0.0212614	0	-0.398372	0
2605	chrX:98148091-98152091	Peak in Promoter	Ar	0	0	0	0.908072	1.51378	0	1.02887	3.1734	0	0.631155	-0.229003	0	0.984911	1.88088	0	0.325545	-0.118945	0	4.16784	5.0401	0	0	1	1.18447	0	2.00849	1	0.82402	0
2607	chrX:20796691-20800691	Peak in Promoter	Araf	0	0	0	6.81925	5.59258	1	-0.293355	-0.706224	0	0.106623	-0.843588	0	-0.0358812	-1.11952	0	5.49679	5.64053	1	9.9921	6.09027	0	0	0	-0.572354	0	-1.09372	0	-0.521368	0
2608	chrX:20796351-20800351	Peak in Promoter	Araf	0	0	0	6.81033	5.58101	1	-0.224745	-0.340723	0	0.0216683	-1.39021	0	0.016223	-0.606018	0	5.48375	5.62852	1	10.0587	6.13651	0	0	0	-0.572354	0	-1.09372	0	-0.521368	0
2609	chr7:101346071-101350071	Peak in Promoter	Arap1	0	0	0	1.64727	5.88263	0	3.12308	6.46425	0	1.65807	3.8588	0	1.27185	1.77838	0	0.40882	-0.226714	0	1.27298	2.14053	1	0	1	-0.835295	0	-2.10506	0	-1.26977	0
2612	chr5:62764271-62768271	Peak in Promoter	Arap2	0	0	0	3.36721	6.12784	0	6.73216	6.84072	1	1.52393	1.73531	0	3.32382	4.88967	0	1.33182	3.07982	0	2.58147	3.26492	1	0	1	-1.92382	0	-0.0848805	0	1.83894	0
2616	chr15:74670651-74674651	Peak in Promoter	Arc	0	0	0	2.25473	3.88091	0	6.73636	6.50069	1	6.08986	5.639	1	1.02971	0.403156	0	0.958894	1.27546	0	4.22112	5.39169	0	0	1	-0.622889	0	-2.19576	0	-1.57287	0
2617	chr15:74671551-74675551	Peak in Promoter	Arc	0	0	0	2.20025	3.85714	0	6.57646	6.38973	1	5.99727	5.70947	1	0.939559	0.38242	0	0.909304	1.40558	0	4.1257	5.30263	0	0	1	-0.622889	0	-2.19576	0	-1.57287	0
2618	chr9:44766311-44770311	Peak in Promoter	Arcn1	0	0	0	0.896332	3.0661	0	3.54394	5.50834	0	1.27158	-0.853718	0	4.29575	4.85599	0	1.94253	2.6645	0	3.1353	4.40702	0	1	0	0.0739693	0	0.290773	0	0.216804	0
2619	chr9:44765411-44769411	Peak in Promoter	Arcn1	0	0	0	0.991866	3.09177	0	3.55201	5.49326	0	1.32105	-0.699545	0	4.29523	4.82684	0	1.92844	2.63529	0	3.10672	4.44417	0	1	0	0.0739693	0	0.290773	0	0.216804	0
2620	chr9:44765891-44769891	Peak in Promoter	Arcn1	0	0	0	0.852837	2.79797	0	3.52354	5.45862	0	1.28098	-0.932913	0	4.30078	4.82475	0	1.9376	2.56881	0	3.11462	4.41223	0	1	0	0.0739693	0	0.290773	0	0.216804	0
2621	chr5:91137571-91141571	Peak in Promoter	Areg	0	0	0	-0.224045	0.22682	0	0.263868	-0.181422	0	0.650949	2.04308	0	1.19395	2.45552	0	0.442115	0.0734755	0	1.6436	2.43066	1	0	1	0.377111	0	-0.673338	0	-1.05045	0
2624	chr12:84968331-84972331	Peak in Promoter	Arel1	0	0	0	1.81325	3.34631	0	11.8937	6.02695	1	2.19103	2.18608	0	6.08259	4.60829	0	1.11036	2.78228	0	13.8861	6.72396	0	1	0	-0.798189	0	-1.37441	0	-0.576223	0
2625	chr12:84968891-84972891	Peak in Promoter	Arel1	0	0	0	1.86262	3.39013	0	11.8571	6.72684	1	2.13459	1.80435	0	6.09297	5.21499	1	1.06094	2.73886	0	13.8456	8.03566	0	1	0	-0.798189	0	-1.37441	0	-0.576223	0
2626	chr11:59226331-59230331	Peak in Promoter	Arf1	0	0	0	3.46187	6.63804	0	3.91624	4.14367	0	2.40103	-0.130666	0	3.9945	3.48323	0	4.41018	4.94072	0	3.08033	3.80563	0	1	0	-0.54649	0	-0.692928	0	-0.146438	0
2628	chr11:59225931-59229931	Peak in Promoter	Arf1	0	0	0	3.45042	6.38349	0	3.92714	4.06102	0	2.30115	0.574935	0	4.15507	3.47709	0	4.41568	4.65598	0	3.25109	3.67473	0	1	0	-0.54649	0	-0.692928	0	-0.146438	0
2630	chr11:103964511-103968511	Peak in Promoter	Arf2	0	0	0	5.00152	6.08396	1	3.92743	1.00629	0	4.39406	2.23372	0	2.33316	3.7279	0	6.76977	6.769	1	4.9665	3.58055	0	1	0	-1.08526	0	-1.82346	0	-0.738199	0
2631	chr11:103964991-103968991	Peak in Promoter	Arf2	0	0	0	5.04197	6.16133	1	3.91489	1.09561	0	4.41595	2.29335	0	2.3263	3.76868	0	6.76171	6.79751	1	4.954	3.60345	0	1	0	-1.08526	0	-1.82346	0	-0.738199	0
2634	chr15:98760371-98764371	Peak in Promoter	Arf3	0	0	0	6.47081	7.64142	1	12.0568	9.11266	1	4.33834	4.98637	0	4.69678	5.26481	0	1.74772	1.64041	0	3.94053	6.25199	0	1	0	-0.606287	0	-1.62497	0	-1.01868	0
2635	chr15:98761251-98765251	Peak in Promoter	Arf3	0	0	0	6.21034	7.47542	1	11.9639	9.07951	1	4.20277	4.69283	0	4.69367	5.22021	0	1.80075	1.59996	0	3.89098	6.16309	0	1	0	-0.606287	0	-1.62497	0	-1.01868	0
2637	chr14:26635951-26639951	Peak in Promoter	Arf4	0	0	1	5.0635	7.71162	1	6.97225	9.04359	1	2.80996	1.18064	0	6.11414	7.36331	1	5.52603	5.04783	1	2.16216	4.13376	0	1	0	0.488379	0	1.06541	0	0.57703	0
2638	chr14:26635471-26639471	Peak in Promoter	Arf4	0	0	1	5.04556	7.94805	1	6.8169	9.03739	1	2.76221	0.888553	0	6.11592	7.50615	1	5.51559	5.34804	1	2.04523	3.9026	0	1	0	0.488379	0	1.06541	0	0.57703	0
2639	chr14:26636851-26640851	Peak in Promoter	Arf4	0	0	0	5.65402	7.37732	1	7.69484	8.88929	1	3.0264	0.445576	0	7.16857	7.11006	1	6.44073	4.79664	0	2.42687	4.69428	0	1	0	0.488379	0	1.06541	0	0.57703	0
2641	chr6:28422011-28426011	Peak in Promoter	Arf5	0	0	0	3.94975	5.25273	0	5.16417	6.45318	1	2.04405	2.3451	0	2.68341	3.23252	0	1.29577	1.29493	0	1.47263	3.08553	0	1	1	-0.245357	0	-0.671602	0	-0.426245	0
2643	chr6:28421511-28425511	Peak in Promoter	Arf5	0	0	0	9.69041	9.97357	1	6.98471	7.29467	1	2.2712	3.60491	0	3.88628	3.74049	0	5.19258	6.34466	1	4.64435	5.6603	0	1	0	-0.245357	0	-0.671602	0	-0.426245	0
2644	chr6:28422191-28426191	Peak in Promoter	Arf5	0	0	0	3.18663	4.97782	0	4.72981	6.31999	0	1.87045	1.96908	0	2.59176	3.22997	0	1.1242	1.29827	0	1.44688	3.17553	0	1	1	-0.245357	0	-0.671602	0	-0.426245	0
2645	chr2:180964291-180968291	Peak in Promoter	Arfgap1	0	0	0	2.52948	4.28625	0	5.29184	5.47306	1	0.790978	-0.0383145	0	4.3929	4.42991	0	2.26503	3.15901	0	1.71953	3.36038	1	0	1	-0.705245	0	-0.788883	0	-0.0836381	0
2646	chr2:180965191-180969191	Peak in Promoter	Arfgap1	0	0	0	2.51574	4.35715	0	5.30099	5.43597	1	0.691894	-0.0171775	0	4.42904	4.35891	0	2.26469	3.16313	0	1.87256	3.23381	1	0	1	-0.705245	0	-0.788883	0	-0.0836381	0
2647	chr2:180965571-180969571	Peak in Promoter	Arfgap1	0	0	0	2.51028	4.42892	0	5.29059	5.54971	1	0.694585	0.18256	0	4.4444	4.63772	0	2.26165	3.48895	0	1.94123	3.47058	1	0	1	-0.705245	0	-0.788883	0	-0.0836381	0
2648	chr2:91263191-91267191	Peak in Promoter	Arfgap2	0	0	0	2.31982	5.60624	0	3.80434	6.18503	0	1.97558	-0.367952	0	3.22996	4.1333	0	3.23738	2.43371	0	1.72479	1.76851	0	1	0	-0.161756	0	0.0837487	0	0.245504	0
2649	chr2:91263971-91267971	Peak in Promoter	Arfgap2	0	0	0	2.32702	5.53641	0	3.80524	6.16026	0	2.02045	-0.266509	0	3.21298	4.16268	0	3.23879	2.49726	0	1.69623	1.80529	0	1	0	-0.161756	0	0.0837487	0	0.245504	0
2650	chr15:83348271-83352271	Peak in Promoter	Arfgap3	0	0	0	2.32097	5.47642	0	3.62567	5.86202	0	1.43193	2.45675	0	1.69541	2.58929	0	0.679841	1.19503	0	1.34317	1.31643	0	1	0	-0.319993	0	-0.941513	0	-0.621519	0
2651	chr15:83347971-83351971	Peak in Promoter	Arfgap3	0	0	0	2.32637	5.44607	0	3.62708	5.84716	0	1.42787	2.36155	0	1.68927	2.58152	0	0.679456	1.19426	0	1.35528	1.27956	0	1	0	-0.319993	0	-0.941513	0	-0.621519	0
2652	chr15:83347571-83351571	Peak in Promoter	Arfgap3	0	0	0	2.32328	5.44015	0	3.61707	5.85644	0	1.41378	2.1659	0	1.69044	2.59605	0	0.680537	1.23457	0	1.35925	1.28719	0	1	0	-0.319993	0	-0.941513	0	-0.621519	0
2653	chr1:10230171-10234171	Peak in Promoter	Arfgef1	0	0	0	2.39952	5.05276	0	2.82365	5.95358	0	2.34704	2.69966	0	4.84837	7.05739	0	4.00239	7.439	0	0.932173	1.7435	1	0	1	-0.831626	0	-1.37465	0	-0.543028	0
2654	chr1:10231031-10235031	Peak in Promoter	Arfgef1	0	0	0	2.44541	4.97281	0	2.87313	5.8347	0	2.35253	3.0055	0	4.79866	7.18492	0	3.98742	7.65381	0	1.00292	1.77771	1	0	1	-0.831626	0	-1.37465	0	-0.543028	0
2655	chr1:10230391-10234391	Peak in Promoter	Arfgef1	0	0	0	2.41431	4.97996	0	2.82525	5.94192	0	2.35097	2.69006	0	4.85969	7.05898	0	4.0182	7.42184	0	0.95509	1.73715	1	0	1	-0.831626	0	-1.37465	0	-0.543028	0
2656	chr1:10229771-10233771	Peak in Promoter	Arfgef1	0	0	0	2.46172	5.13072	0	2.93337	6.08643	0	2.40782	2.75725	0	4.84092	7.23073	0	3.99692	7.51988	0	0.943008	2.06391	1	0	1	-0.831626	0	-1.37465	0	-0.543028	0
2657	chr2:166803471-166807471	Peak in Promoter	Arfgef2	0	0	0	2.60864	6.06116	0	3.6572	5.71171	0	1.54632	-0.039163	0	3.67544	5.11803	0	3.13791	4.34105	0	1.58128	2.12776	0	1	0	-1.58378	0	-2.4847	0	-0.900911	0
2658	chr2:166802751-166806751	Peak in Promoter	Arfgef2	0	0	0	2.60489	6.3159	0	3.6306	5.8725	0	1.57757	0.377984	0	3.64843	5.12883	0	3.13683	4.36665	0	1.46244	1.51967	0	1	0	-1.58378	0	-2.4847	0	-0.900911	0
2659	chr2:166804311-166808311	Peak in Promoter	Arfgef2	0	0	0	2.70003	6.06955	0	3.65107	5.88021	0	1.55402	-0.311278	0	3.69508	5.20404	0	3.13936	4.35202	0	1.73583	2.47066	0	1	0	-1.58378	0	-2.4847	0	-0.900911	0
2660	chr10:18741731-18745731	Peak in Promoter	Arfgef3	0	0	0	0.222985	0.94292	0	1.12022	2.44923	0	0.897043	0.460837	0	0.192207	0.480736	0	-0.019912	-2.12719	0	0.431095	1.29387	1	0	1	NA	NA	NA	NA	NA	NA
2661	chr3:84579971-84583971	Peak in Promoter	Arfip1	0	0	0	4.96309	8.59892	1	6.82787	8.73892	1	1.7365	2.05346	0	4.27681	5.21338	0	3.09845	4.14676	0	1.66469	2.00707	0	1	0	0.279797	0	0.502116	0	0.222318	0
2662	chr3:84580791-84584791	Peak in Promoter	Arfip1	0	0	0	4.94326	8.61427	1	6.81981	8.71703	1	1.6928	2.28024	0	4.34808	5.21773	0	3.06846	4.11769	0	1.80243	2.30096	0	1	0	0.279797	0	0.502116	0	0.222318	0
2663	chr3:84581091-84585091	Peak in Promoter	Arfip1	0	0	0	4.92892	8.64088	1	6.79898	8.72817	1	1.65127	2.0611	0	4.36167	5.17397	0	3.06312	4.08048	0	1.82157	2.21618	0	1	0	0.279797	0	0.502116	0	0.222318	0
2664	chr7:105638711-105642711	Peak in Promoter	Arfip2	0	0	0	2.40171	4.01185	0	5.61538	5.98062	1	2.20447	2.29938	0	7.43875	6.1452	1	4.62434	4.94878	0	2.75026	4.68684	0	1	0	-0.140009	0	0.321111	0	0.461121	0
2665	chr7:105638431-105642431	Peak in Promoter	Arfip2	0	0	0	2.39309	4.01351	0	5.6139	5.96221	1	2.19407	2.38601	0	7.43952	6.15689	1	4.6292	4.99022	0	2.76386	4.65919	0	1	0	-0.140009	0	0.321111	0	0.461121	0
2666	chr7:105639011-105643011	Peak in Promoter	Arfip2	0	0	0	2.40083	4.02301	0	5.61044	5.99918	1	2.1662	2.20838	0	7.39376	6.14229	1	4.58951	4.93444	0	2.75831	4.71306	0	1	0	-0.140009	0	0.321111	0	0.461121	0
2667	chr7:105637951-105641951	Peak in Promoter	Arfip2	0	0	0	2.33218	4.11395	0	5.61178	5.97582	1	2.02304	2.00055	0	7.40028	6.13922	1	4.47151	4.96681	0	2.68994	4.76879	0	1	0	-0.140009	0	0.321111	0	0.461121	0
2668	chr2:181363991-181367991	Peak in Promoter	Arfrp1	0	0	0	2.69774	4.32194	0	8.68555	9.20348	1	1.65516	0.389628	0	7.02085	7.18827	1	2.47997	2.44465	0	6.85301	8.58591	0	1	0	0.000661574	0	0.390757	0	0.390096	0
2669	chr2:181362931-181366931	Peak in Promoter	Arfrp1	0	0	0	2.84317	4.34731	0	8.78114	9.16942	1	1.83019	0.564988	0	7.01845	7.23132	1	2.46314	2.51864	0	6.80321	8.61027	0	1	0	0.000661574	0	0.390757	0	0.390096	0
2670	chr2:181363411-181367411	Peak in Promoter	Arfrp1	0	0	0	2.75533	4.17112	0	8.67256	9.11268	1	1.6997	-0.00979742	0	7.01902	7.1834	1	2.47683	2.45502	0	6.81071	8.58807	0	1	0	0.000661574	0	0.390757	0	0.390096	0
2673	chr12:79128731-79132731	Peak in Promoter	Arg2	0	0	0	0.0168016	0.389989	0	7.99757	5.51793	1	0.176936	0.0928462	0	5.28589	4.60258	0	0.0107229	-1.73152	0	10.5938	6.72649	0	0	1	-0.430244	0	-6.58023	0	-6.14998	0
2674	chr8:8688531-8692531	Peak in Promoter	Arglu1	0	0	0	1.54161	5.03805	0	5.77627	6.6014	1	2.15566	2.07469	0	7.20656	6.55015	1	3.73572	5.98949	0	4.21964	4.26499	0	1	0	-0.694263	0	-0.323744	0	0.370519	0
2676	chr8:8687971-8691971	Peak in Promoter	Arglu1	0	0	0	1.60349	5.20912	0	5.87954	6.62612	1	2.16802	2.31784	0	7.17199	6.46785	1	3.66297	5.91312	0	4.24318	4.24922	0	1	0	-0.694263	0	-0.323744	0	0.370519	0
2677	chr8:77516691-77520691	Peak in Promoter	Arhgap10	0	0	0	5.74563	7.60017	1	6.34604	7.1003	1	1.08694	0.943663	0	3.05807	5.54401	0	2.46943	5.37719	0	0.417264	0.75635	1	0	1	-0.864534	0	-1.14746	0	-0.282928	0
2678	chr8:77516071-77520071	Peak in Promoter	Arhgap10	0	0	0	5.73045	7.4681	1	6.3105	7.06588	1	1.094	1.05713	0	3.03862	5.49873	0	2.4372	5.24655	0	0.353077	0.954528	1	0	1	-0.864534	0	-1.14746	0	-0.282928	0
2679	chr8:77515711-77519711	Peak in Promoter	Arhgap10	0	0	0	5.73741	7.45837	1	6.30051	7.05463	1	1.16986	0.87602	0	3.04026	5.47974	0	2.44687	5.25035	0	0.302582	0.839587	1	0	1	-0.864534	0	-1.14746	0	-0.282928	0
2680	chr8:77515331-77519331	Peak in Promoter	Arhgap10	0	0	0	5.71359	7.44657	1	6.28861	7.12079	1	1.13318	0.812309	0	3.00656	5.58267	0	2.45995	5.28814	0	0.231192	0.630601	1	0	1	-0.864534	0	-1.14746	0	-0.282928	0
2681	chr8:77515131-77519131	Peak in Promoter	Arhgap10	0	0	0	5.7138	7.55671	1	6.30804	7.24275	1	1.10729	0.839057	0	3.0306	5.75852	0	2.46461	5.44666	0	0.320752	0.83905	1	0	1	-0.864534	0	-1.14746	0	-0.282928	0
2682	chr2:113846951-113850951	Peak in Promoter	Arhgap11a	0	0	1	4.09151	5.25446	0	6.45866	7.72973	1	2.56075	1.41331	0	7.74089	7.91301	1	4.95121	6.25601	1	2.85301	5.00959	0	1	0	-1.06662	0	-0.960629	0	0.105991	0
2683	chr2:113847271-113851271	Peak in Promoter	Arhgap11a	0	0	1	3.93482	5.05994	0	6.26996	7.58639	1	2.55374	1.31338	0	7.67575	7.82401	1	4.92005	6.17619	1	2.85748	5.01644	0	1	0	-1.06662	0	-0.960629	0	0.105991	0
2684	chr2:113846691-113850691	Peak in Promoter	Arhgap11a	0	0	1	4.11484	5.23393	0	6.43334	7.66894	1	2.571	1.43991	0	7.70946	7.83077	1	4.94679	6.20939	1	2.78622	4.96516	0	1	0	-1.06662	0	-0.960629	0	0.105991	0
2685	chr2:113846371-113850371	Peak in Promoter	Arhgap11a	0	0	1	4.1057	5.16495	0	6.44291	7.62679	1	2.51601	1.5227	0	7.68205	7.82182	1	4.92358	6.21537	1	2.80779	4.95034	0	1	0	-1.06662	0	-0.960629	0	0.105991	0
2686	chr2:113845931-113849931	Peak in Promoter	Arhgap11a	0	0	1	4.10966	5.21244	0	6.45091	7.6619	1	2.53223	1.40802	0	7.70589	7.84441	1	4.94039	6.23725	1	2.83007	4.9539	0	1	0	-1.06662	0	-0.960629	0	0.105991	0
2688	chr18:6133491-6137491	Peak in Promoter	Arhgap12	0	0	1	3.87812	8.05213	0	6.86791	9.49424	1	4.40408	2.14678	0	9.07223	8.18655	1	6.66161	7.34104	1	2.62769	4.13736	0	1	0	-0.41182	0	-0.815991	0	-0.404171	0
2689	chr18:6134131-6138131	Peak in Promoter	Arhgap12	0	0	1	5.28873	8.28701	1	7.03765	9.23239	1	4.90602	2.76096	0	9.61233	8.09519	1	6.71051	7.36185	1	6.23341	5.54234	0	1	0	-0.41182	0	-0.815991	0	-0.404171	0
2690	chr18:6134811-6138811	Peak in Promoter	Arhgap12	0	0	1	5.23921	7.96423	1	7.08634	9.4078	1	4.88193	2.55936	0	9.62983	8.23261	1	6.71302	7.37132	1	6.19457	5.36053	0	1	0	-0.41182	0	-0.815991	0	-0.404171	0
2691	chr2:43746771-43750771	Peak in Promoter	Arhgap15	0	0	0	3.28666	3.35405	0	4.30259	3.82584	0	2.77687	1.52816	0	4.26127	5.5513	0	3.77586	5.40053	0	0.524327	1.3425	1	0	1	-0.0600674	0	0.210817	0	0.270884	0
2692	chr2:43746471-43750471	Peak in Promoter	Arhgap15	0	0	0	3.30289	3.33867	0	4.24841	3.80896	0	2.74222	1.42368	0	4.24095	5.56996	0	3.77019	5.38758	0	0.456498	1.2801	1	0	1	-0.0600674	0	0.210817	0	0.270884	0
2694	chr7:123367191-123371191	Peak in Promoter	Arhgap17	0	0	1	4.62682	6.4105	0	5.26121	5.94603	1	4.91911	0.795298	0	5.94209	5.15313	1	5.11036	5.64844	1	2.67687	-0.202654	0	1	0	-1.89602	0	-2.41976	0	-0.523743	0
2695	chr7:123367991-123371991	Peak in Promoter	Arhgap17	0	0	1	5.53495	6.61927	1	5.83704	6.09502	1	6.97258	2.90055	0	6.83507	4.98537	1	5.97121	5.29538	1	4.30611	-0.446107	0	1	0	-1.89602	0	-2.41976	0	-0.523743	0
2697	chr10:26750751-26754751	Peak in Promoter	Arhgap18	0	0	0	-0.0875554	-1.58491	0	0.193549	0.493869	0	1.94646	1.57514	0	1.82624	2.05647	0	1.10506	1.34176	0	1.64219	1.80572	1	0	1	-1.18134	0	-0.714491	0	0.466847	0
2698	chr10:26751271-26755271	Peak in Promoter	Arhgap18	0	0	0	-0.12243	-1.58927	0	0.151045	0.345176	0	1.10048	0.598802	0	1.63172	2.00128	0	0.558351	0.589665	0	1.63423	1.73481	1	0	1	-1.18134	0	-0.714491	0	0.466847	0
2699	chr19:41800111-41804111	Peak in Promoter	Arhgap19	0	0	1	7.63194	7.33013	1	9.43491	7.32486	1	4.9087	0.612402	0	10.2983	5.48457	1	8.77755	5.32721	1	1.40022	1.77414	0	1	0	-0.427189	0	-1.61447	0	-1.18728	0
2702	chr9:51762551-51766551	Peak in Promoter	Arhgap20	0	0	0	1.98561	4.63267	0	4.53105	6.06905	0	0.860529	1.48643	0	2.32975	4.22384	0	0.680608	1.97633	0	1.81509	3.62315	1	0	1	4.80338	1	5.21236	1	0.408983	0
2703	chr9:51763211-51767211	Peak in Promoter	Arhgap20	0	0	0	2.68071	5.2352	0	6.01772	6.69684	1	1.35627	3.033	0	2.66222	4.3116	0	0.711559	1.84149	0	2.32243	4.21262	1	0	1	4.80338	1	5.21236	1	0.408983	0
2704	chr9:51763971-51767971	Peak in Promoter	Arhgap20	0	0	0	2.65575	5.00843	0	6.02946	6.43881	1	1.38811	2.54062	0	2.66327	4.30088	0	0.657866	1.85701	0	2.3177	4.07219	1	0	1	4.80338	1	5.21236	1	0.408983	0
2706	chr2:20967631-20971631	Peak in Promoter	Arhgap21	0	0	1	9.88455	10.2504	1	13.3606	10.5158	1	5.07986	3.79142	0	9.63579	10.5505	1	7.39385	8.64551	1	3.9691	3.93998	0	1	0	-1.34485	0	-1.14165	0	0.203202	0
2707	chr2:20966771-20970771	Peak in Promoter	Arhgap21	0	0	1	9.61112	10.6231	1	12.9619	10.6205	1	4.74186	3.19326	0	9.59164	10.3892	1	7.50157	8.62124	1	4.30356	3.79361	0	1	0	-1.34485	0	-1.14165	0	0.203202	0
2708	chr2:20967371-20971371	Peak in Promoter	Arhgap21	0	0	1	9.96448	10.356	1	13.4271	10.5084	1	5.15698	3.72041	0	9.61028	10.3949	1	7.40351	8.58867	1	4.02084	3.73679	0	1	0	-1.34485	0	-1.14165	0	0.203202	0
2709	chr2:20966511-20970511	Peak in Promoter	Arhgap21	0	0	1	8.2034	10.1889	1	11.5218	10.2288	1	3.19298	1.51529	0	9.56002	10.4704	1	7.50534	8.72195	1	4.2612	3.62319	0	1	0	-1.34485	0	-1.14165	0	0.203202	0
2710	chr2:20965991-20969991	Peak in Promoter	Arhgap21	0	0	1	7.58978	10.3798	1	10.8458	10.1942	1	2.79932	1.07039	0	9.53179	10.7155	1	7.47682	9.23965	1	4.35559	3.46663	0	1	0	-1.34485	0	-1.14165	0	0.203202	0
2712	chr2:20967051-20971051	Peak in Promoter	Arhgap21	0	0	1	10.1242	10.7433	1	13.5226	10.8089	1	5.18158	4.12355	0	9.60714	10.4023	1	7.47654	8.63651	1	4.24281	3.77868	0	1	0	-1.34485	0	-1.14165	0	0.203202	0
2715	chr14:33212611-33216611	Peak in Promoter	Arhgap22	0	0	0	0.692672	1.45714	0	0.74042	-0.453455	0	4.04059	4.03062	0	1.6929	1.8809	0	0.940068	1.70056	0	1.5325	0.421713	1	0	1	-0.622889	0	-7.10569	0	-6.4828	0
2716	chr14:33211951-33215951	Peak in Promoter	Arhgap22	0	0	0	0.216313	0.834953	0	-0.0687866	-0.853375	0	1.98819	3.60382	0	1.44145	1.45575	0	0.432809	1.33253	0	1.36376	0.529679	1	0	1	-0.622889	0	-7.10569	0	-6.4828	0
2719	chr11:97413511-97417511	Peak in Promoter	Arhgap23	0	0	0	7.34388	7.307	1	7.36164	6.68462	1	3.94139	2.74202	0	3.22947	3.79567	0	3.0394	3.68737	0	0.111156	-0.180886	1	0	1	-2.2228	0	-1.17299	0	1.04981	0
2720	chr11:97414191-97418191	Peak in Promoter	Arhgap23	0	0	0	7.34294	7.2885	1	7.33637	6.637	1	4.01853	2.7834	0	3.29405	3.68296	0	3.125	3.66664	0	0.0753776	-0.294268	1	0	1	-2.2228	0	-1.17299	0	1.04981	0
2721	chr5:102479511-102483511	Peak in Promoter	Arhgap24	0	0	0	1.42677	3.37543	0	8.68841	5.05104	1	0.288151	0.733142	0	5.73186	3.56405	0	0.33319	0.676999	0	8.13386	3.64781	1	0	1	0.294648	0	-5.47517	0	-5.76982	0
2723	chr6:87530391-87534391	Peak in Promoter	Arhgap25	0	0	0	2.86626	3.1957	0	4.14948	4.65615	0	1.50863	0.649904	0	3.44379	2.94083	0	1.81335	1.40153	0	2.22001	2.41755	1	0	1	-0.759462	0	-2.52006	0	-1.7606	0
2724	chr6:87531111-87535111	Peak in Promoter	Arhgap25	0	0	0	4.0108	4.14069	0	4.39177	5.08144	0	1.84386	1.24818	0	3.4001	3.19318	0	2.03039	1.83439	0	2.40835	2.95654	1	0	1	-0.759462	0	-2.52006	0	-1.7606	0
2729	chr11:103361431-103365431	Peak in Promoter	Arhgap27	0	0	0	3.40845	4.3608	0	1.24454	1.24655	0	3.61245	3.20285	0	3.35862	3.34939	0	4.75052	5.25046	0	1.92898	1.77124	1	0	1	-1.19763	0	-1.9078	0	-0.710171	0
2730	chr11:103361191-103365191	Peak in Promoter	Arhgap27	0	0	0	3.42285	3.97396	0	1.25922	1.23777	0	3.6204	3.30751	0	3.35534	3.43546	0	4.76234	5.17243	0	1.99176	1.36843	1	0	1	-1.19763	0	-1.9078	0	-0.710171	0
2731	chr17:68001871-68005871	Peak in Promoter	Arhgap28	0	0	0	0.240257	-0.252471	0	9.48216	7.39544	1	0.30963	-0.16105	0	7.15014	6.0756	1	0.338121	-0.714582	0	11.5615	9.19065	0	1	0	-2.52978	0	0.997598	0	3.52738	1
2732	chr17:68002791-68006791	Peak in Promoter	Arhgap28	0	0	0	0.234953	-0.150242	0	9.46693	7.37957	1	0.366014	-0.0737448	0	7.18893	6.06504	1	0.375667	-0.589587	0	11.5644	9.21709	0	1	0	-2.52978	0	0.997598	0	3.52738	1
2733	chr17:68002211-68006211	Peak in Promoter	Arhgap28	0	0	0	0.234261	-0.293218	0	9.48005	7.35369	1	0.300363	-0.0830834	0	7.17037	6.05877	1	0.340767	-0.597395	0	11.562	9.15986	0	1	0	-2.52978	0	0.997598	0	3.52738	1
2734	chr3:121951191-121955191	Peak in Promoter	Arhgap29	0	0	0	0.699095	1.13162	0	-0.442119	-1.91492	0	0.289963	0.310225	0	0.264334	0.149381	0	0.163147	-1.19493	0	2.05457	2.39525	1	0	1	1.10114	0	2.94244	1	1.8413	0
2735	chr1:171386891-171390891	Peak in Promoter	Arhgap30	0	0	1	11.0144	11.6079	1	14.2724	10.1816	1	4.60094	2.11307	0	14.898	8.53128	1	11.8476	8.58248	1	5.95913	4.36386	0	1	0	-0.558405	0	-1.01827	0	-0.459863	0
2740	chr16:38710891-38714891	Peak in Promoter	Arhgap31	0	0	0	9.47811	7.44263	1	11.6583	7.90286	1	7.32589	3.52508	0	4.80516	4.66257	0	2.456	3.39266	0	3.89465	3.1468	1	0	1	0.356352	0	-3.59949	0	-3.95584	0
2741	chr16:38711971-38715971	Peak in Promoter	Arhgap31	0	0	0	7.3463	9.08293	1	10.5403	8.45123	1	3.3866	4.04684	0	4.23175	5.06451	0	2.14301	4.09192	0	3.57488	3.26852	1	0	1	0.356352	0	-3.59949	0	-3.95584	0
2742	chr16:38711311-38715311	Peak in Promoter	Arhgap31	0	0	0	9.41715	7.54614	1	11.5644	7.96987	1	7.20043	3.77279	0	4.79135	4.72053	0	2.39291	3.54765	0	3.8611	3.06959	1	0	1	0.356352	0	-3.59949	0	-3.95584	0
2744	chr16:38711551-38715551	Peak in Promoter	Arhgap31	0	0	0	7.4523	8.4803	1	10.6003	8.18217	1	3.54314	4.14045	0	4.28927	4.84212	0	2.16774	3.50024	0	3.6217	3.31072	1	0	1	0.356352	0	-3.59949	0	-3.95584	0
2745	chr16:38712271-38716271	Peak in Promoter	Arhgap31	0	0	0	5.56141	8.60381	1	9.58666	8.37549	1	2.35213	3.79984	0	4.15702	5.42247	0	2.03364	3.89753	0	3.36478	3.31166	1	0	1	0.356352	0	-3.59949	0	-3.95584	0
2747	chr9:32114011-32118011	Peak in Promoter	Arhgap32	0	0	0	1.06171	1.9157	0	1.65543	1.26779	0	1.41497	2.36936	0	0.248391	-1.00313	0	0.0659723	-1.86022	0	0.499429	-0.37866	1	0	1	-0.281975	0	3.55531	1	3.83729	1
2748	chr7:30533171-30537171	Peak in Promoter	Arhgap33	0	0	1	5.98616	8.76514	1	7.58165	8.68887	1	4.01011	0.524103	0	6.86464	6.81141	1	6.21041	6.09559	1	1.27061	2.28055	0	1	0	-2.59164	0	-1.19837	0	1.39327	0
2749	chr7:30532771-30536771	Peak in Promoter	Arhgap33	0	0	1	5.97777	8.77365	1	7.57829	8.6817	1	4.02113	0.45072	0	6.87248	6.78602	1	6.21214	6.08257	1	1.28349	2.26684	0	1	0	-2.59164	0	-1.19837	0	1.39327	0
2751	chr7:16613291-16617291	Peak in Promoter	Arhgap35	0	0	1	8.84837	11.4676	1	12.4133	11.5111	1	5.93055	4.73755	0	17.5338	11.1168	1	13.5711	11.1451	1	3.2024	3.44357	0	1	0	-0.82934	0	-0.0680556	0	0.761285	0
2752	chr7:16612791-16616791	Peak in Promoter	Arhgap35	0	0	1	8.84364	11.4697	1	12.4281	11.4923	1	5.55525	4.89286	0	17.3011	11.2574	1	13.4738	11.2236	1	2.97862	3.59393	0	1	0	-0.82934	0	-0.0680556	0	0.761285	0
2753	chr7:16612191-16616191	Peak in Promoter	Arhgap35	0	0	1	8.82936	11.6223	1	12.4121	11.6437	1	5.53738	5.10131	1	17.2858	11.4268	1	13.485	11.3956	1	2.92187	3.68952	0	1	0	-0.82934	0	-0.0680556	0	0.761285	0
2756	chr15:76816171-76820171	Peak in Promoter	Arhgap39	0	0	0	3.33565	5.92646	0	3.14837	5.36919	0	1.10077	-1.00115	0	3.08017	4.31356	0	3.15007	4.35127	0	0.711771	-0.0834463	1	0	1	-1.67838	0	-1.47074	0	0.207645	0
2758	chrX:73919991-73923991	Peak in Promoter	Arhgap4	0	0	0	4.2592	6.19254	0	5.65991	6.56506	1	0.942788	0.108065	0	4.50063	5.43367	0	3.21255	4.66312	0	1.12731	1.68293	1	0	1	-0.505916	0	-1.13553	0	-0.62961	0
2759	chr9:9236511-9240511	Peak in Promoter	Arhgap42	0	0	0	-0.213622	-0.887268	0	-0.362951	-0.44045	0	1.27761	2.61886	0	1.37628	2.8476	0	0.525716	1.1921	0	0.807292	2.26259	1	0	1	-0.470886	0	2.10802	1	2.57891	1
2760	chr9:9237071-9241071	Peak in Promoter	Arhgap42	0	0	0	-0.165672	-0.391035	0	-0.383713	-0.62827	0	1.25774	2.56106	0	1.38116	2.86188	0	0.555673	1.47465	0	0.862713	2.39861	1	0	1	-0.470886	0	2.10802	1	2.57891	1
2762	chr12:52502831-52506831	Peak in Promoter	Arhgap5	0	0	0	10.7135	8.97255	1	16.1211	9.4985	1	1.47616	0.704162	0	10.4228	8.73734	1	5.87145	7.68023	1	3.66119	4.94351	0	0	0	0.956416	0	2.72358	1	1.76716	0
2763	chr12:52502431-52506431	Peak in Promoter	Arhgap5	0	0	0	10.7076	8.8878	1	16.123	9.38778	1	1.84291	0.878831	0	10.5438	8.60369	1	6.08703	7.59071	1	3.68386	4.81226	1	0	0	0.956416	0	2.72358	1	1.76716	0
2764	chr12:52502011-52506011	Peak in Promoter	Arhgap5	0	0	0	10.7028	8.89614	1	16.1221	9.37964	1	5.57329	4.26939	0	12.4987	8.41884	1	8.65848	7.83476	1	3.69884	4.82673	1	0	0	0.956416	0	2.72358	1	1.76716	0
2765	chr12:52501691-52505691	Peak in Promoter	Arhgap5	0	1	0	10.7452	8.96058	1	16.1773	9.41387	1	5.57095	3.37192	0	12.4979	8.33286	1	8.64006	7.57432	1	3.69613	4.83302	1	0	0	0.956416	0	2.72358	1	1.76716	0
2767	chrX:168792991-168796991	Peak in Promoter	Arhgap6	0	0	0	-0.275514	-0.0787906	0	-0.452054	-0.927667	0	0.0811953	0.118713	0	0.0243783	-0.70218	0	0.0367931	-1.86802	0	0.0705249	-0.0272887	1	0	1	-3.55273	0	-0.256639	0	3.29609	1
2768	chr15:84718011-84722011	Peak in Promoter	Arhgap8	0	0	0	-0.124491	-0.293856	0	0.861893	2.73158	0	0.795612	2.12829	0	0.0280305	-1.08975	0	0.434605	0.357366	0	1.461	2.89172	1	0	1	0.377111	0	-1.1208	0	-1.49791	0
2772	chr10:127319791-127323791	Peak in Promoter	Arhgap9	0	0	0	0.841289	3.2966	0	1.01029	2.54761	0	1.38131	2.13071	0	0.364834	-0.913918	0	0.941969	0.599894	0	0.765934	1.00836	1	0	1	0.10412	0	-0.111764	0	-0.215883	0
2774	chr10:127320931-127324931	Peak in Promoter	Arhgap9	0	0	0	2.96036	6.09202	0	4.71539	5.28904	0	1.63885	1.67013	0	3.72076	3.76918	0	2.65166	3.59819	0	1.73921	1.99394	1	0	1	0.10412	0	-0.111764	0	-0.215883	0
2776	chr11:120579231-120583231	Peak in Promoter	Arhgdia	0	0	0	4.35943	8.4129	0	5.20934	7.38844	1	1.63994	-0.660248	0	4.30711	5.57006	0	3.47647	5.62591	0	2.44357	2.47612	1	0	1	-0.987699	0	-1.53758	0	-0.549884	0
2778	chr11:120579931-120583931	Peak in Promoter	Arhgdia	0	0	0	4.18021	8.18408	0	4.61495	7.04988	0	1.55619	-0.227897	0	3.64267	5.22572	0	3.19135	5.44628	0	2.22029	2.74003	1	0	1	-0.987699	0	-1.53758	0	-0.549884	0
2780	chr11:120579611-120583611	Peak in Promoter	Arhgdia	0	0	0	4.37477	8.49278	0	5.21855	7.26947	1	1.65391	-0.825584	0	4.31368	5.40261	0	3.47498	5.66057	0	2.47139	2.2366	1	0	1	-0.987699	0	-1.53758	0	-0.549884	0
2781	chr11:120580191-120584191	Peak in Promoter	Arhgdia	0	0	0	4.28203	8.10236	0	4.66073	7.11283	0	1.60536	0.301766	0	3.60655	5.18588	0	3.20481	5.35947	0	2.13508	3.01347	1	0	1	-0.987699	0	-1.53758	0	-0.549884	0
2783	chr6:136939511-136943511	Peak in Promoter	Arhgdib	0	0	0	4.69821	5.56995	0	10.004	6.48263	1	2.99484	2.18308	0	8.01738	7.11865	1	4.51985	7.58283	0	10.1972	4.40833	1	0	1	-0.69566	0	-1.61237	0	-0.916709	0
2788	chr6:136939231-136943231	Peak in Promoter	Arhgdib	0	0	0	4.7599	5.67253	0	10.0293	6.44552	1	2.97207	2.26702	0	8.0921	7.11331	1	4.64626	7.76388	0	10.2627	4.31212	1	0	1	-0.69566	0	-1.61237	0	-0.916709	0
2789	chr6:136939871-136943871	Peak in Promoter	Arhgdib	0	0	0	4.43798	5.28097	0	9.02533	7.05462	1	2.97459	1.71996	0	6.94642	6.90777	1	4.20001	6.83023	0	9.71273	5.66021	0	0	1	-0.69566	0	-1.61237	0	-0.916709	0
2792	chr7:24900631-24904631	Peak in Promoter	Arhgef1	0	0	1	3.51625	4.07863	0	6.72277	8.72729	1	4.32306	4.55695	0	10.1711	10.0749	1	6.72385	7.90251	1	4.34392	7.09642	0	1	0	-0.949712	0	-1.03681	0	-0.0870946	0
2793	chr7:24901811-24905811	Peak in Promoter	Arhgef1	0	0	1	4.07719	4.95905	0	7.85839	8.65362	1	4.46854	4.28007	0	11.02	9.64333	1	7.0943	8.21098	1	4.66999	6.44831	0	1	0	-0.949712	0	-1.03681	0	-0.0870946	0
2794	chr7:24900971-24904971	Peak in Promoter	Arhgef1	0	0	1	3.54605	4.04836	0	6.77299	8.35648	1	4.31606	4.05089	0	10.1816	9.40828	1	6.6989	7.55954	1	4.32856	6.40096	0	1	0	-0.949712	0	-1.03681	0	-0.0870946	0
2796	chr8:14909591-14913591	Peak in Promoter	Arhgef10	0	0	0	0.474178	2.41005	0	2.65507	4.25072	0	1.32194	0.60735	0	1.25103	2.21392	0	0.23618	-1.28273	0	1.90249	3.15515	1	0	1	0.902202	0	2.71454	1	1.81234	0
[truncated: 25,731 more rows]

## Sheet: unique high dose 
Gene Promoter	Promoter Start	Promoter End
Nck2	43443579	43445579
Gpbar1	74277550	74279550
[truncated: 36 more rows]

## Sheet: unique low dose part1
Gene Promoter	Promoter Start	Promoter End
[truncated: 45 more rows]

[truncated: 1 more sheets: unique low dose part2]
