# Supplementary material for: Inaccessible LCG Promoters Act as Safeguards to Restrict T Cell Development to Appropriate Notch Signaling Environments
Source: Stem Cell Reports. 2021 Mar 25;16(4):717–26. doi: 10.1016/j.stemcr.2021.02.017 (PMC8072033; doi:10.1016/j.stemcr.2021.02.017)
Supplement: Table S2. Gene Ontology and CpG Analysis, Related to Figures 2 and 4 — Sheet 1: Reference gene list for gene ontology analysis (GOrilla). Sheet 2: GOrilla output for combined low-dose Notch-responsive genes. Sheet 3: GOrilla output for high-dose Notch-dependent genes. Sheet 4: Observed/expected CpG ratio among the promoters of Notch dose-responsive subgroups. [file mmc3.xlsx]

## Sheet: GO Reference gene list
Sox17
Mrpl15
Tcea1
Pcmtd1
Rrs1
Mybl1
Vcpip1
Cops5
Ncoa2
Eya1
Rpl7
Stau2
Ube2w
Ly96
Paqr8
Efhc1
Tmem14a
Kcnq5
Fam135a
Lmbrd1
Phf3
Ptp4a1
Prim2
Zfp451
Bend6
Ccdc115
Cfc1
Fam168b
Neurl3
Arid5a
Lman2l
Cnnm3
Ankrd23
Ankrd39
Sema4c
4933424G06Rik
Vwa3b
Cnga3
Mgat4a
Tsga10
Lipt1
Mitd1
Txndc9
Aff3
Npas2
Tbc1d8
Cnot11
Rnf149
Map4k4
Il18r1
Slc9a2
Tgfbrap1
Nck2
Uxs1
Tpp2
Tex30
Kdelc1
Ercc5
Gulp1
Wdr75
Dnah7c
Gls
Nab1
Nemp2
Mfsd6
Hibch
Pms1
Osgepl1
Gm28551
Ccdc150
Pgap1
Ankrd44
Sf3b1
Hspd1
Mob4
Mars2
Plcl1
Aox1
Aox4
Bzw1
Ppil3
Orc2
Fam126b
Cflar
Casp8
Trak2
Tmem237
Mpp4
Als2
Fzd7
Sumo1
Nop58
Bmpr2
Fam117b
Wdr12
Abi2
Ino80d
Ndufs1
Mdh1b
Creb1
Mettl21a
Fzd5
Rpe
Kansl1l
Acadl
Lancl1
Ikzf2
Bard1
Atic
Xrcc5
2020-03-04
Smarcal1
Arpc2
Gpbar1
Aamp
Slc11a1
Ctdsp1
Cnot9
Zfp142
Ttll4
Nhej1
Cnppd1
Abcb6
A630095N17Rik
Dnajb2
Dnpep
Chpf
Stk11ip
Epha4
Farsb
Ap1s3
Cul3
Dock10
Rhbdd1
Mff
Trip12
Cab39
Gpr55
2810459M11Rik
Psmd1
Armc9
B3gnt7
Ncl
Ptma
Pde6d
Nppc
Chrnd
Inpp5d
Atg16l1
Dgkd
Hjurp
Arl4c
Sh3bp4
Gbx2
Iqca
Ackr3
Ramp1
Klhl30
Hes6
Per2
Otos
Gpc1
Dusp28
Rnpepl1
Capn10
Pask
Hdlbp
Farp2
Thap4
Dtymk
D2hgdh
Pdcd1
Fam174a
St8sia4
D1Ertd622e
Ppip5k2
Pign
Zcchc2
Phlpp1
Bcl2
Kdsr
Dsel
Tsn
Clasp1
Ralb
Ptpn4
Dbi
Actr3
Mgat5
Ccnt2
Rab3gap1
Zranb3
Ubxn4
Lct
Mcm6
Dars
Cxcr4
Gm29427
Fcamr
Il10
Mapkapk2
Dyrk3
Eif2d
Ikbke
Srgap2
Rab7b
Slc41a1
Nucks1
Elk4
Nuak2
Dstyk
Rbbp5
Ppp1r15b
Plekha6
Snrpe
Zbed6
Lax1
Atp2b4
Btg2
Mybph
Ppfia4
Cyb5r1
Klhl12
Rabif
Ppp1r12b
Ube2t
Ptpn7
Rnpep
Timm17a
Phlda3
Kif21b
5730559C18Rik
Gpr25
Camsap2
Ddx59
Kif14
Zfp281
Ptprc
Nek7
Lhx9
Dennd1b
Aspm
Trove2
Rgs2
Rgs1
Rgs18
Pla2g4a
BC003331
Ivns1abp
Swt1
Rnf2
Edem3
1700025G04Rik
Rgl1
Smg7
Lamc1
Dhx9
Rnasel
Teddm2
Ier5
Mr1
Xpr1
Acbd6
Qsox1
Cep350
Tor1aip1
Axdnd1
Soat1
Abl2
Tor3a
Fam20b
Ralgps2
4930523C07Rik
Mrps14
Cacybp
Rabgap1l
Zbtb37
Dars2
Klhl20
Prdx6
Tnfsf4
Suco
Pigc
Vamp4
Gorab
Kifap3
Scyl3
F5
Slc19a2
Ccdc181
Blzf1
Atp1b1
Xcl1
Sft2d2
Tiprl
Dcaf6
Adcy10
Rcsd1
Creg1
Pou2f1
Tada1
Pogk
Uck2
Tmco1
Aldh9a1
Mgst3
Pbx1
Nuf2
Uap1
Uhmk1
Fcrlb
Fcgr4
Sdhc
Tomm40l
Fcer1g
Ppox
Usp21
Dedd
Nit1
Klhdc9
Arhgap30
Usf1
F11r
Alyref2
Cd244
Ly9
Cd48
Slamf6
Ncstn
Pex19
Dcaf8
Pigm
Igsf9
Tagln2
Cfap45
Dusp23
Ifi207
Olfr420
Fh1
Opn3
Exo1
Cep170
Akt3
Zbtb18
Adss
Gm16432
Desi2
Cox20
Hnrnpu
Efcab2
Kif26b
Smyd3
Tfb2m
Ahctf1
Cdc42bpa
Psen2
Itpkb
Parp1
Lin9
Acbd3
H3f3a
Sde2
Tmem63a
Nvl
Wdr26
Lbr
Degs1
Fbxo28
Trp53bp2
Brox
Mia3
Taf1a
1700056E22Rik
2020-03-02
Iars2
Eprs
Tgfb2
Spata17
Cenpf
Tatdn3
Batf3
Tmem206
Dtl
Nek2
Slc30a1
Rcor3
Syt14
Hsd11b1
Cd46
Cr1l
Mthfd1l
Zbtb2
Myct1
Fbxo5
Mtrf1l
Cnksr3
Ulbp1
Lrp11
Pcmt1
Tab2
Ust
Sash1
Stxbp5
Shprh
Fbxo30
Utrn
Stx11
Sf3b5
Fuca2
Pex3
Aig1
Hivep2
Vta1
Cited2
Txlnb
Abracl
Ccdc28a
Tnfaip3
Slc35d3
Map3k5
Bclaf1
Mtfr2
Myb
Tbpl1
Ctgf
Epb41l2
L3mbtl3
Cenpw
Trmt11
Hint3
Ncoa7
Hey2
Hddc2
Zufsp
Rwdd1
Fam26e
Tspyl1
Tspyl4
Nt5dc1
Hdac2
Marcks
Fam229b
Fyn
Traf3ip2
Rev3l
Mfsd4b3
Rpf2
Gtf3c6
Amd1
Cdk19
Cdc40
Fig4
Zbtb24
Mical1
Smpd2
Cd164
Cep57l1
Foxo3
Snx3
Sec63
Scml4
Pdss2
Bend3
Cd24a
Prep
Hace1
Ascc3
Lilrb4a
Gopc
Nus1
Asf1a
Mcm9
Man1a
Msl3l2
Tbc1d32
Gja1
Hsf2
Serinc1
Smpdl3a
Gcc2
Ranbp2
Ccdc138
Micu1
Dnajb12
Ddit4
Anapc16
Chst3
Vsir
Sgpl1
Adamts14
Eif4ebp2
D830039M14Rik
Ppa1
Tysnd1
Supv3l1
Vps26a
Kif1bp
Ddx21
Ddx50
Ccar1
Slc25a16
Dna2
Rufy2
Hnrnph3
Herc4
Sirt1
Ctnna3
Reep3
Egr2
Ado
Rtkn2
Arid5b
A930033H14Rik
Cdk1
Ccdc6
Tfam
Cisd1
Ipmk
Zwint
Gnaz
Rab36
Bcr
Specc1l
Adora2a
Gucd1
Ggt5
Cabin1
Ddt
Gstt2
Mif
Derl3
Smarcb1
Pcnt
2610028H24Rik
Pcbp3
Slc19a1
Gm10941
Adarb1
Fam207a
Itgb2
Pttg1ip
Sumo3
Ube2g2
Trpm2
1810043G02Rik
Pfkl
Icosl
Pwp2
Trappc10
Cstb
Ilvbl
Syde1
Tpgs1
Cdc34
Bsg
Polrmt
Rnf126
Prss57
Ptbp1
Elane
Med16
R3hdm4
Arid3a
Tmem259
Cnn2
Abca7
Stk11
Cbarp
Midn
Cirbp
Gamt
2310011J03Rik
Mbd3
Tcf3
Rexo1
Klf16
Adat3
Csnk1g2
Btbd2
Mknk2
Mob3a
Ap3d1
Dot1l
Plekhj1
Oaz1
Lsm7
Timm13
Gadd45b
Thop1
Map2k2
Zbtb7a
Pias4
Eef2
Tjp3
Cactin
Tbxa2r
Hmg20b
Mfsd12
Fzr1
Dohh
Nfic
Ncln
S1pr4
Gna15
Gna11
Aes
Tle6
BC025920
Sirt6
Zfp873
1190007I07Rik
Hcfc2
Nfyb
Chst11
D10Wsu102e
1500009L16Rik
Tcp11l2
Polr3b
Ric8b
Mterf2
Cry1
Pwp1
Prdm4
Ascl4
Rtcb
Fbxo7
Timp3
Syn3
Hsp90b1
Nt5dc3
Dram1
Arl1
Utp20
Gas2l3
Slc17a8
Actr6
Tmpo
Cfap54
Cdk17
Elk3
Lta4h
Hal
Amdhd1
Usp44
Vezt
Nr2c1
Ndufa12
Cep83
Plxnc1
Cradd
Socs2
Ube2n
Nudt4
Btg1
Galnt4
Phxr2
Dusp6
Gad1-ps
Tmtc3
Slc6a15
Tmtc2
Mettl25
E2f7
Zdhhc17
Rpl6l
Osbpl8
Bbs10
Nap1l1
Phlda1
Krr1
Tbc1d15
Rab21
Tmem19
Thap2
Lgr5
Kcnmb4
Cnot2
Rab3ip
Cct2
Frs2
Lyz2
Cpsf6
Rap1b
Mdm1
Dyrk2
Cand1
Helb
Lemd3
Wif1
Tbc1d30
Gns
Rassf3
Xpot
BC048403
Tmem5
Ppm1h
Usp15
Slc16a7
Mettl1
2020-03-09
Cdk4
Agap2
B4galnt1
Pip4k2c
Kif5a
Mbd6
Ddit3
Mars
Arhgap9
Gli1
R3hdm2
Ndufa4l2
Stat6
Nab2
Zbtb39
Ptges3
Baz2a
Gls2
Spryd4
Timeless
Il23a
Pan2
Cnpy2
Cs
Coq10a
Ankrd52
Nabp2
Smarcc2
Esyt1
Zc3h10
Pa2g4
Erbb3
Rps26
Ikzf4
Suox
Rab5b
Dgka
Pym1
Tmem198b
Gdf11
Olfr9
Tespa1
Sfi1
Eif4enif1
Drg1
Patz1
Pik3ip1
Limk2
Rnf185
Selenom
Morc2a
4921536K21Rik
Slc35e4
Tcn2
Pes1
Rnf215
Ccdc157
Tbc1d10a
Gatsl3
Osm
Lif
Mtmr3
Ascc2
Uqcr10
Nf2
Nipsnap1
Thoc5
Nefh
Rasl10a
Ewsr1
Emid1
Kremen1
Znrf3
Xbp1
Ccdc117
Dbnl
Polm
Gck
Nudcd3
Ddx56
Ogdh
Zmiz2
Ppia
H2afv
Purb
Myo1g
Ccm2
Tbrg4
Gm11983
Tns3
Hus1
Abca13
Zpbp
Ikzf1
Fignl1
Fbxo48
Plek
Ppp3r1
Pno1
Etaa1
Meis1
Spred2
Actr2
Cep68
Slc1a4
Sertad2
Aftph
Peli1
Vps54
Ugp2
Mdh1
Tmem17
Gm12057
B3gnt2
Gm28048
Xpo1
Usp34
Ahsa2
0610010F05Rik
Pex13
Rel
A830031A19Rik
Bcl11a
5730522E02Rik
Gm6899
Cfap36
Prorsd1
Rps27a
Rtn4
4930505A04Rik
Acyp2
Psme4
Erlec1
Chac2
Stc2
Bod1
Nsg2
Il9r
Snrnp25
Nprl3
Ubtd2
Efcab9
Fbxw11
Fgf18
Npm1
Lcp2
Dock2
Spdl1
Pank3
Mat2b
Ccnjl
Pwwp2a
Ublcp1
Rnf145
Thg1l
Cyfip2
Itk
Fam71b
Med7
Havcr2
Rack1
Trim41
Irgm1
Gm5431
Tgtp1
Zfp62
Mgat1
Cnot6
Rnf130
Tbc1d9b
Sqstm1
Ltc4s
Maml1
Hnrnph1
Phykpl
Nhp2
Rmnd5b
0610009B22Rik
Sec24a
Jade2
Ube2b
Cdkl3
Ppp2ca
Tcf7
Vdac1
9530068E07Rik
Fstl4
Hspa4
Aff4
Uqcrq
2020-09-08
Il4
Rad50
Irf1
Gm17334
Gm12216
Slc22a5
Slc22a4
Fnip1
Rapgef6
Cdc42se2
Lyrm7
Hint1
Tnip1
Anxa6
Ccdc69
Gm2a
Slc36a3
G3bp1
Galnt10
Sap30l
Larp1
Cnot8
Gemin5
Zfp692
Zfp672
Trim58
Olfr312
Gm12258
Rnf187
Hist3h2ba
Hist3h2a
Trim11
Guk1
Wnt9a
Nlrp3
Flcn
Cops3
Med9
Pemt
Rai1
Srebf1
Tom1l2
Atpaf2
Alkbh5
Llgl1
Flii
Top3a
Tmem11
Map2k3
Usp22
Mapk7
Prpsap2
Ulk2
Specc1
Adora2b
Zswim7
Ncor1
Ubb
Trpv2
Lrrc75a
Gm10428
Trim16
Tvp23b
Hs3st3b1
Cox10
Adprm
Cfap52
Pik3r5
Myh10
Ndel1
Slc25a35
Pfas
Ctc1
Aurkb
Tmem107
Vamp2
Per1
9130213A22Rik
Aloxe3
Chd3
Cyb5d1
Kdm6b
Dnah2
Wrap53
Atp1b2
Mpdu1
Cd68
Eif4a1
Senp3
Polr2a
Fgf11
Nlgn2
Plscr3
Tmem95
Kctd11
Acap1
2810408A11Rik
Eif5a
Ybx2
Slc2a4
Elp5
Gabarap
Phf23
Asgr2
Slc16a13
Bcl6b
0610010K14Rik
Pelp1
Arrb2
Med11
Psmb6
Mink1
Gp1ba
Slc25a11
Pfn1
Spag7
Camta2
Inca1
Zfp3
Nup88
Dhx33
Derl2
Nlrp1b
Gm43951
Spns2
Ube2g1
Ankfy1
Cyb5d2
Atp2a3
P2rx1
Camkk1
Ncbp3
Itgae
Emc6
Ctns
Cluh
Pafah1b1
Mettl16
Mnt
Sgsm2
Srr
Hic1
Ovca2
Dph1
Rtn4rl1
Rpa1
Wdr81
Tlcd2
Prpf8
Slc43a2
Pitpna
Inpp5k
Crk
Ywhae
Rph3al
Vps53
Gemin4
Nxn
Timm22
Tmigd1
Ssh2
Ankrd13b
Git1
Trp53i13
Gm10392
Nufip2
Myo18a
Gm10277
Phf12
Dhrs13
Traf4
Nek8
Rpl23a
Supt6
2610507B11Rik
Spag5
Pigs
Sarm1
Tnfaip1
Tmem97
Nlk
Lyrm9
Ksr1
Evi2b
Evi2a
Utp6
Suz12
Crlf3
Rnf135
Rhot1
Psmd11
Cdk5r1
Myo1d
Cct6b
Lig3
Rad51d
Nle1
Slfn5
Slfn2
Slfn3
Ap2b1
Pex12
1700020L24Rik
Taf15
Ccl5
Ccl9
Ccl3
Ccl4
Wfdc21
Heatr6
Tada2a
Lhx1
Mrm1
Dhrs11
Ggnbp2
Pigw
Znhit3
Appbp2
Ppm1d
Bcas3
Brip1
Ints2
Med13
Rnft1
Rps6kb1
Vmp1
Cltc
Ypel2
Gdpd1
Prr11
Trim37
Mtmr4
Mpo
Mks1
Dynll2
Srsf1
Vezf1
Cuedc1
Mrps23
Msi2
Akap1
Scpep1
Trim25
Nog
Mmd
Stxbp4
Utp18
Nme2
Gm20390
Spag9
Tob1
Luc7l3
Cacna1g
Rsad1
Chad
Xylt2
Ppp1r9b
Tac4
Kat7
Fam117a
Slc35b1
Spop
Phb
Zfp652
Gngt2
Abi3
B4galnt2
Snf8
Atp5g1
Snx11
Cbx1
Nfe2l1
Cdk5rap3
Pnpo
Scrn2
Osbpl7
Kpnb1
Npepps
Arhgap23
Srcin1
Mllt6
Cisd3
Pip4k2b
Cwc25
Lasp1
Fbxo47
Plxdc1
Arl5c
Cacnb1
Fbxl20
Med1
Stard3
Pgap3
Mien1
Zpbp2
Ormdl3
Lrrc3c
Med24
Thra
Nr1d1
Msl1
Wipf2
Cdc6
Rara
Gjd3
Igfbp4
Ccr7
Smarce1
Eif1
Hap1
Jup
Nt5c3b
Acly
Cnp
Dnajc7
Kat2a
Rab5c
Kcnh4
Stat5b
Stat5a
Stat3
Atp6v0a1
Coasy
Psmc3ip
Plekhh3
Ccr10
Ezh1
Psme3
Gm27029
Rpl27
Ifi35
Rnd2
Vat1
Brca1
Rdm1
Etv4
Dusp3
Mpp2
Tmub2
Atxn7l3
Ubtf
Slc25a39
Grn
Itga2b
Fzd2
Ccdc43
Eftud2
Kif18b
Dcakd
Plcd3
Hexim1
Fmnl1
Map3k14
Plekhm1
Gosr2
Arf2
Kansl1
Cdc27
Itgb3
Mettl2
Tanc2
Dcaf7
Map3k3
Limd2
Strada
Ccdc47
Ftsj3
Smarcd2
Prr29
Icam2
Tex2
Pecam1
Polg2
Ddx5
Smurf2
1810010H24Rik
Bptf
Nol11
Pitpnc1
Psmd12
Helz
Prkca
Cep112
Axin2
Gna13
Amz2
Slc16a6
Wipi1
Prkar1a
Fam20a
Abca9
Abca5
Sstr2
Fam104a
Rpl38
Cd300c2
Slc9a3r1
Nat9
Hid1
Slc16a5
Armc7
Nt5c
Sumo2
Nup85
Gga3
Mif4gd
Slc25a19
Grb2
Caskin2
Smim5
Smim6
Itgb4
Galk1
H3f3b
Unk
Unc13d
Wbp2
Fbf1
Acox1
Srp68
Exoc7
Foxj1
Rnf157
Ube2o
Rhbdf2
1810032O08Rik
Jmjd6
Srsf2
Tnrc6c
Tmc6
6030468B19Rik
Syngr2
Birc5
Tha1
Socs3
Pgs1
Usp36
Lgals3bp
Cant1
C1qtnf1
Cbx2
Cbx4
Tbc1d16
Eif4a3
Sgsh
Rnf213
Endov
Tepsin
Slc38a10
Bahcc1
Faap100
Arl16
Mrpl12
Slc25a10
P4hb
Arhgdia
Alyref
Sirt7
Mafg
Pycr1
Lrrc45
Fasn
Cd7
Ogfod3
BC017643
Narf
Wdr45b
Rab40b
Fn3krp
Tbcd
B3gntl1
Rab10
Kif3c
Asxl2
Dtnb
Dnmt3a
Dnajc27
Adcy3
Cenpo
Gm3625
Sf3b6
Fkbp1b
Mfsd2b
Ubxn2a
Ldah
Pum2
Laptm4a
Wdr35
Ttc32
Rdh14
Gen1
Mycn
Trib2
E2f6
Rock2
Pqlc3
Nol10
Hpcal1
Itgb1bp1
Adam17
Ywhaq
Klf11
Rrm2
Mboat2
Kidins220
Id2
Rnf144a
Rsad2
Cmpk2
Adi1
Trappc12
Sntg2
Tmem18
Fam110c
Cbll1
Dus4l
Hbp1
Prkar2b
Pik3cg
Ccdc71l
Nampt
Sypl
Ahr
Tspan13
Bzw2
D630036H23Rik
Arl4a
Gm7008
Zfp277
Immp2l
Stxbp6
G2e3
Strn3
Hectd1
Arhgap5
Akap6
Egln3
Sptssa
Eapp
Cfl2
Gm20403
2700097O09Rik
Ppp2r3c
Psma6
Nfkbia
Ralgapa1
Brms1l
Prps1l3
Foxa1
Sec23a
Pnn
Fbxo33
Klhl28
Fkbp3
Mis18bp1
Lrr1
Dnaaf2
Pole2
Klhdc2
Gm9887
Vcpkmt
Sos2
Nin
Pygl
Trim9
Frmd6
Actr10
Arid4a
Tomm20l
Timm9
Daam1
L3hypdh
Ppm1a
Six4
Prkch
Ppp2r5e
Wdr89
Mthfd1
Zbtb25
Zbtb1
Hspa2
Plekhg3
Churc1
Max
Fut8
Gphn
Mpp5
Atp6v1d
Tmem229b
Arg2
Vti1b
Rdh11
Zfyve26
Zfp36l1
Actn1
Dcaf5
Exd2
Erh
Ccdc177
Susd6
Cox16
Gm20498
Med6
Pcnx
Sipa1l1
Dcaf4
Zfyve1
Rbm25
Psen1
Papln
Gm26571
Heatr4
Acot2
Pnma1
Elmsan1
Zfp410
Fam161b
Entpd5
Aldh6a1
Abcd4
Npc2
Arel1
Ylpm1
Dlst
Rps6kl1
Pgf
Eif2b2
Acyp1
Tmed10
Fos
Batf
Ttll5
Angel1
Irf2bpl
Cipc
Pomt2
Tmed8
Vipas39
Alkbh1
Adck1
Cep128
Gtf2a1
Sel1l
Gpr65
Zc3h14
Eml5
Ttc8
Efcab11
Psmc1
Nrde2
Calm1
Rps6ka5
Ccdc88c
Fbln5
Trip11
Cpsf2
Rin3
Lgmn
Itpk1
Moap1
Gm28051
Btbd7
Ddx24
Ppp4r4
Serpina3g
Syne3
Glrx5
Atg2b
Papola
Vrk1
Bcl11b
Setd3
Ccdc85c
Cyp46a1
Degs2
Yy1
Slc25a29
Hsp90aa1
Mok
Zfp839
Cinp
Rcor1
Tnfaip2
Eif5
Bag5
Klc1
Xrcc3
Ppp1r13b
Inf2
Adssl1
Siva1
Akt1
Zbtb42
Cep170b
BC022687
Cdca4
Gpr132
Btbd6
Brf1
Crip2
Crip1
Tmem121
Zfp386
Esyt2
Ncapg2
Ptprn2
Sp4
Fam208b
Asb13
Akr1c13
Klf6
Pitrm1
Wdr37
Idi1
Gtpbp4
Zmynd11
Mtr
Heatr1
Edaradd
Ero1lb
Lyst
B3galnt2
Tbce
Ggps1
AW209491
Sugct
Cdk13
Rala
Stard3nl
Gpr141
Elmo1
Trim27
Hist1h2bl
Hist1h2bm
Hist1h4j
Hist1h4k
Hist1h2ak
Hist1h1b
Hist1h3i
Hist1h2an
Zfp184
Prss16
Hist1h2ah
Hist1h4i
Hist1h2ag
Zfp322a
Abt1
Hist1h4h
Hist1h2af
Hist1h3g
Hist1h2bh
Hist1h4f
Hist1h1d
Hist1h3e
Hist1h2ae
Hist1h2bg
Hist1h2bf
Hist1h4d
Hist1h2be
Hist1h2ac
Hist1h1t
Hfe
Hist1h1c
Hist1h3c
Hist1h2ab
Hist1h4b
Hist1h4a
Hist1h3a
Carmil1
Cmah
Gmnn
Acot13
Sox4
E2f3
Mboat1
Dusp22
Gm5447
D930007J09Rik
Serpinb6b
Serpinb9
Serpinb6a
Tubb2a
Tubb2b
Slc22a23
Prpf4b
Rpp40
Lyrm4
Ly86
Ssr1
Cage1
Snrnp48
Txndc5
Bloc1s5
Eef1e1
Pak1ip1
Smim13
Nedd9
Hivep1
Edn1
Gfod1
Sirt5
Nol7
Mcur1
Rnf182
Jarid2
Dtnbp1
Mylip
Gmpr
Atxn1
Nup153
Kif13a
Tpmt
Dek
Id4
Fam120a
Ninj1
Susd3
Bicd2
Ippk
Cenpp
Spin1
Nxnl2
S1pr3
Cks2
Secisbp2
Sema4d
Gadd45g
Auh
Nfil3
Sfxn1
Hrh2
Cplx2
Thoc3
Simc1
4833439L19Rik
Nop16
Rnf44
Hk3
Uimc1
Zfp346
Nsd1
Mxd3
Rgs14
Pfn3
Grk6
Prr7
Dok3
Ddx41
Fam193b
Tmed9
B4galt7
Caml
B230219D22Rik
Pcbd2
H2afy
Tifab
Tgfbi
Smad5
Klhl3
Hnrnpa0
Idnk
Ubqln1
Hnrnpk
Isca1
Zcchc6
Dapk1
Ctla2b
Ctla2a
Ercc6l2
Zfp367
Habp4
Aaed1
Cdk20
Mfsd14b
Zfp369
Uqcrb
Mterf3
Zfp712
Zfp708
Gm28557
Rsl1
Zfp595
Gm26965
Zfp748
Zfp729a
Zfp273
Mtrr
Papd7
Srd5a1
Ice1
Ndufs6
Slc6a19
Trip13
Tppp
Cep72
Exoc3
Pdcd6
Zfp825
Erap1
Ell2
Rfesd
Arsk
Slf1
Arrdc3
Lysmd3
Polr3g
Cetn3
Tmem161b
Ccnh
Rasa1
Cox7c
Xrcc4
Rps23
Ssbp2
Zcchc9
Msh3
Fam151b
Mtx3
Homer1
Jmy
Arsb
Gm9776
Tbca
Wdr41
Zbed3
Aggf1
F2r
F2rl2
Iqgap2
Sv2c
Polk
Hmgcr
Gcnt4
Fam169a
Nsa2
Hexb
Enc1
Tnpo1
Ptcd2
Smn1
Gtf2h2
Rad17
Ccdc125
Cdk7
Cenph
Ccnb1
Pik3r1
Cd180
Srek1
Erbin
Trappc13
Ppwd1
Adamts6
Cwc27
Fam159b
Rgs7bp
Rnf180
Ipo11
Dimt1
Kif2a
Zswim6
Smim15
Ndufaf2
Elovl7
Depdc1b
Pde4d
Plk2
Gpbp1
Mier3
Map3k1
Slc38a9
Plpp1
Skiv2l2
Ccno
Cdc20b
Gpx8
Gzma
Esm1
Snx18
Arl15
Itga2
Parp8
Emb
Gm17509
Nnt
Paip1
4833420G17Rik
3110070M22Rik
Hmgcs1
Nim1k
Zfp131
BC147527
Flnb
Abhd6
Pxk
Pdhb
Fhit
Thoc7
Il3ra
Top2b
Thrb
Nr1d2
Ube2e2
Gm21738
Gng2
Saysd1
Kcnk5
Ecd
Mrps16
Anxa7
Ppp3cb
Myoz1
Sec24c
Fut11
Chchd1
Zswim8
Ndst2
Camk2g
Vcl
Ap3m1
Dusp13
Vdac2
Zfp503
Zmiz1
Ppif
Zcchc24
Anxa11
Dennd6a
Arf4
Pde12
Appl1
Il17rd
Fam208a
Il17rb
Dcp1a
Tkt
Prkcd
Sfmbt1
Tmem110
Nek4
Spcs1
Gnl3
Smim4
Stab1
Phf7
Sh3bp5
Mettl6
Colq
Hacl1
Ankrd28
Dph3
Timm23
Ercc6
1810011H11Rik
Fam35a
Wapl
Ghitm
Tspan14
Ear10
Ptger2
Txndc16
Psmc6
Ddhd1
Cdkn3
Cnih1
Gmfb
Samd4
Gch1
Wdhd1
Mapk1ip1l
Ktn1
Tmem260
Exoc5
Naa30
Ang
Rnase6
Mettl17
Ndrg2
Arhgef40
Tmem253
Zfp219
Supt16
Chd8
Rab2b
Mettl3
Olfr1507
Dad1
Lrp10
Prmt5
Haus4
Psmb5
Cdh24
Acin1
Cebpe
Ppp1r3e
Pabpn1
Ngdn
Zfhx2
Dhrs4
A730061H03Rik
Psme2
Irf9
Rec8
Tm9sf1
Nedd8
Rabggta
Dhrs1
Ltb4r2
Ltb4r1
[truncated: 4,894 more rows]

## Sheet: GO Biological Process low dose
GO Term	Description	P-value	FDR q-value	Enrichment	N	B	n	b	Genes
GO:0034723	DNA replication-dependent nucleosome organization	1.67e-05	0.206	14.65	6621	20	113	5	[Hist1h4b - histone cluster 1, h4b, Hist1h3a - histone cluster 1, h3a, Hist1h3e - histone cluster 1, h3e, Hist1h4h - histone cluster 1, h4h, Hist2h3b - histone cluster 2, h3b]
GO:0006335	DNA replication-dependent nucleosome assembly	1.67e-05	0.103	14.65	6621	20	113	5	[Hist1h4b - histone cluster 1, h4b, Hist1h3a - histone cluster 1, h3a, Hist1h3e - histone cluster 1, h3e, Hist1h4h - histone cluster 1, h4h, Hist2h3b - histone cluster 2, h3b]
GO:0051290	protein heterotetramerization	5.36e-05	0.22	11.72	6621	25	113	5	[Hist1h4b - histone cluster 1, h4b, Hist1h3a - histone cluster 1, h3a, Hist1h3e - histone cluster 1, h3e, Hist1h4h - histone cluster 1, h4h, Hist2h3b - histone cluster 2, h3b]
GO:0002682	regulation of immune system process	0.000123	0.378	2.28	6621	590	113	23	[Hist1h4b - histone cluster 1, h4b, Klrb1c - killer cell lectin-like receptor subfamily b member 1c, Cd5 - cd5 antigen, Lax1 - lymphocyte transmembrane adaptor 1, Tbc1d10c - tbc1 domain family, member 10c, Itga2b - integrin alpha 2b, Cd27 - cd27 antigen, Tespa1 - thymocyte expressed, positive selection associated 1, Kit - kit oncogene, Nrarp - notch-regulated ankyrin repeat protein, Msh2 - muts h…
GO:0046649	lymphocyte activation	0.000141	0.347	3.52	6621	200	113	12	[Nedd4 - neural precursor cell expressed, developmentally down-regulated 4, Fyn - fyn proto-oncogene, Itk - il2 inducible t cell kinase, Klrb1c - killer cell lectin-like receptor subfamily b member 1c, Lax1 - lymphocyte transmembrane adaptor 1, Sox4 - sry-box containing gene 4, Cd27 - cd27 antigen, Bcl11a - b cell cll/lymphoma 11a (zinc finger protein), Cd244 - cd244 natural killer cell receptor …
GO:0060412	ventricular septum morphogenesis	0.000316	0.647	11.72	6621	20	113	4	[Robo1 - roundabout homolog 1 (drosophila), Hes1 - hairy and enhancer of split 1 (drosophila), Zfpm1 - zinc finger protein, multitype 1, Sox4 - sry-box containing gene 4]
GO:0006334	nucleosome assembly	0.000425	0.747	6.06	6621	58	113	6	[Hist1h4b - histone cluster 1, h4b, Hist1h3c - histone cluster 1, h3c, Hist1h3a - histone cluster 1, h3a, Hist1h3e - histone cluster 1, h3e, Hist1h4h - histone cluster 1, h4h, Hist2h3b - histone cluster 2, h3b]
GO:0031018	endocrine pancreas development	0.000532	0.819	17.58	6621	10	113	3	[Pde3b - phosphodiesterase 3b, cgmp-inhibited, Sox4 - sry-box containing gene 4, Insm1 - insulinoma-associated 1]
GO:0018108	peptidyl-tyrosine phosphorylation	0.000541	0.74	7.32	6621	40	113	5	[Fyn - fyn proto-oncogene, Itk - il2 inducible t cell kinase, Dyrk3 - dual-specificity tyrosine-(y)-phosphorylation regulated kinase 3, Kit - kit oncogene, Pdgfrb - platelet derived growth factor receptor, beta polypeptide]
GO:0051262	protein tetramerization	0.000666	0.82	5.58	6621	63	113	6	[Hist1h4b - histone cluster 1, h4b, Hist1h3a - histone cluster 1, h3a, Ppat - phosphoribosyl pyrophosphate amidotransferase, Hist1h3e - histone cluster 1, h3e, Hist1h4h - histone cluster 1, h4h, Hist2h3b - histone cluster 2, h3b]
GO:0018212	peptidyl-tyrosine modification	0.000681	0.762	6.98	6621	42	113	5	[Fyn - fyn proto-oncogene, Itk - il2 inducible t cell kinase, Dyrk3 - dual-specificity tyrosine-(y)-phosphorylation regulated kinase 3, Kit - kit oncogene, Pdgfrb - platelet derived growth factor receptor, beta polypeptide]
GO:0045321	leukocyte activation	0.000807	0.828	2.91	6621	242	113	12	[Nedd4 - neural precursor cell expressed, developmentally down-regulated 4, Fyn - fyn proto-oncogene, Itk - il2 inducible t cell kinase, Klrb1c - killer cell lectin-like receptor subfamily b member 1c, Lax1 - lymphocyte transmembrane adaptor 1, Sox4 - sry-box containing gene 4, Cd27 - cd27 antigen, Bcl11a - b cell cll/lymphoma 11a (zinc finger protein), Cd244 - cd244 natural killer cell receptor …
GO:0002684	positive regulation of immune system process	0.000808	0.765	2.42	6621	387	113	16	[Klrb1c - killer cell lectin-like receptor subfamily b member 1c, Cd5 - cd5 antigen, Lax1 - lymphocyte transmembrane adaptor 1, Itga2b - integrin alpha 2b, Cd27 - cd27 antigen, Tespa1 - thymocyte expressed, positive selection associated 1, Msh2 - muts homolog 2 (e. coli), 5730559C18Rik - riken cdna 5730559c18 gene, Tesc - tescalcin, Fyn - fyn proto-oncogene, Itk - il2 inducible t cell kinase, Hes…
GO:0061440	kidney vasculature development	0.000857	0.753	39.06	6621	3	113	2	[Hes1 - hairy and enhancer of split 1 (drosophila), Angpt1 - angiopoietin 1]
GO:0061437	renal system vasculature development	0.000857	0.703	39.06	6621	3	113	2	[Hes1 - hairy and enhancer of split 1 (drosophila), Angpt1 - angiopoietin 1]
GO:0072012	glomerulus vasculature development	0.000857	0.659	39.06	6621	3	113	2	[Hes1 - hairy and enhancer of split 1 (drosophila), Angpt1 - angiopoietin 1]
GO:0090279	regulation of calcium ion import	0.000952	0.689	14.65	6621	12	113	3	[Fyn - fyn proto-oncogene, Hes1 - hairy and enhancer of split 1 (drosophila), Pdgfrb - platelet derived growth factor receptor, beta polypeptide]

## Sheet: GO Biological process high dose
GO Term	Description	P-value	FDR q-value	Enrichment	N	B	n	b	Genes
GO:0030217	T cell differentiation	1.89e-08	0.000232	16.4	6621	85	38	8	[Bcl2 - b cell leukemia/lymphoma 2, Bcl11b - b cell leukemia/lymphoma 11b, Gpr18 - g protein-coupled receptor 18, Cd3g - cd3 antigen, gamma polypeptide, Gimap1 - gtpase, imap family member 1, Cd3e - cd3 antigen, epsilon polypeptide, Mpzl2 - myelin protein zero-like 2, Rag1 - recombination activating gene 1]
GO:0002521	leukocyte differentiation	2.12e-07	0.0013	9.74	6621	161	38	9	[Bcl2 - b cell leukemia/lymphoma 2, Bcl11b - b cell leukemia/lymphoma 11b, Gpr18 - g protein-coupled receptor 18, Cd3g - cd3 antigen, gamma polypeptide, Gimap1 - gtpase, imap family member 1, Cd3e - cd3 antigen, epsilon polypeptide, Tnfsf11 - tumor necrosis factor (ligand) superfamily, member 11, Rag1 - recombination activating gene 1, Mpzl2 - myelin protein zero-like 2]
GO:0030098	lymphocyte differentiation	3.05e-07	0.00125	11.52	6621	121	38	8	[Bcl2 - b cell leukemia/lymphoma 2, Bcl11b - b cell leukemia/lymphoma 11b, Gpr18 - g protein-coupled receptor 18, Cd3g - cd3 antigen, gamma polypeptide, Gimap1 - gtpase, imap family member 1, Cd3e - cd3 antigen, epsilon polypeptide, Rag1 - recombination activating gene 1, Mpzl2 - myelin protein zero-like 2]
GO:0042110	T cell activation	6.7e-07	0.00206	10.4	6621	134	38	8	[Bcl2 - b cell leukemia/lymphoma 2, Bcl11b - b cell leukemia/lymphoma 11b, Gpr18 - g protein-coupled receptor 18, Cd3g - cd3 antigen, gamma polypeptide, Gimap1 - gtpase, imap family member 1, Cd3e - cd3 antigen, epsilon polypeptide, Rag1 - recombination activating gene 1, Mpzl2 - myelin protein zero-like 2]
GO:0045321	leukocyte activation	6.78e-07	0.00167	7.2	6621	242	38	10	[Bcl2 - b cell leukemia/lymphoma 2, Gpr18 - g protein-coupled receptor 18, Bcl11b - b cell leukemia/lymphoma 11b, Cd3g - cd3 antigen, gamma polypeptide, Gimap1 - gtpase, imap family member 1, Cd3e - cd3 antigen, epsilon polypeptide, Rag1 - recombination activating gene 1, Mpzl2 - myelin protein zero-like 2, Cxcr5 - chemokine (c-x-c motif) receptor 5, Rasgrp1 - ras guanyl releasing protein 1]
GO:0051251	positive regulation of lymphocyte activation	8.39e-07	0.00172	10.1	6621	138	38	8	[Bcl2 - b cell leukemia/lymphoma 2, Nck2 - non-catalytic region of tyrosine kinase adaptor protein 2, Il2ra - interleukin 2 receptor, alpha chain, Cd3e - cd3 antigen, epsilon polypeptide, Tnfsf11 - tumor necrosis factor (ligand) superfamily, member 11, Thy1 - thymus cell antigen 1, theta, Rag1 - recombination activating gene 1, Rasgrp1 - ras guanyl releasing protein 1]
GO:0046649	lymphocyte activation	1.33e-06	0.00234	7.84	6621	200	38	9	[Bcl2 - b cell leukemia/lymphoma 2, Gpr18 - g protein-coupled receptor 18, Bcl11b - b cell leukemia/lymphoma 11b, Cd3g - cd3 antigen, gamma polypeptide, Gimap1 - gtpase, imap family member 1, Cd3e - cd3 antigen, epsilon polypeptide, Rag1 - recombination activating gene 1, Mpzl2 - myelin protein zero-like 2, Cxcr5 - chemokine (c-x-c motif) receptor 5]
GO:0050870	positive regulation of T cell activation	1.43e-06	0.0022	11.96	6621	102	38	7	[Nck2 - non-catalytic region of tyrosine kinase adaptor protein 2, Il2ra - interleukin 2 receptor, alpha chain, Cd3e - cd3 antigen, epsilon polypeptide, Tnfsf11 - tumor necrosis factor (ligand) superfamily, member 11, Thy1 - thymus cell antigen 1, theta, Rag1 - recombination activating gene 1, Rasgrp1 - ras guanyl releasing protein 1]
GO:0001775	cell activation	1.46e-06	0.00199	6.62	6621	263	38	10	[Bcl2 - b cell leukemia/lymphoma 2, Gpr18 - g protein-coupled receptor 18, Bcl11b - b cell leukemia/lymphoma 11b, Cd3g - cd3 antigen, gamma polypeptide, Gimap1 - gtpase, imap family member 1, Cd3e - cd3 antigen, epsilon polypeptide, Rag1 - recombination activating gene 1, Mpzl2 - myelin protein zero-like 2, Cxcr5 - chemokine (c-x-c motif) receptor 5, Rasgrp1 - ras guanyl releasing protein 1]
GO:1903039	positive regulation of leukocyte cell-cell adhesion	2.53e-06	0.00311	10.99	6621	111	38	7	[Nck2 - non-catalytic region of tyrosine kinase adaptor protein 2, Il2ra - interleukin 2 receptor, alpha chain, Cd3e - cd3 antigen, epsilon polypeptide, Tnfsf11 - tumor necrosis factor (ligand) superfamily, member 11, Thy1 - thymus cell antigen 1, theta, Rag1 - recombination activating gene 1, Rasgrp1 - ras guanyl releasing protein 1]
GO:0002696	positive regulation of leukocyte activation	3.1e-06	0.00347	8.5	6621	164	38	8	[Bcl2 - b cell leukemia/lymphoma 2, Nck2 - non-catalytic region of tyrosine kinase adaptor protein 2, Il2ra - interleukin 2 receptor, alpha chain, Cd3e - cd3 antigen, epsilon polypeptide, Tnfsf11 - tumor necrosis factor (ligand) superfamily, member 11, Thy1 - thymus cell antigen 1, theta, Rag1 - recombination activating gene 1, Rasgrp1 - ras guanyl releasing protein 1]
GO:0050867	positive regulation of cell activation	4.24e-06	0.00435	8.15	6621	171	38	8	[Bcl2 - b cell leukemia/lymphoma 2, Nck2 - non-catalytic region of tyrosine kinase adaptor protein 2, Il2ra - interleukin 2 receptor, alpha chain, Cd3e - cd3 antigen, epsilon polypeptide, Tnfsf11 - tumor necrosis factor (ligand) superfamily, member 11, Thy1 - thymus cell antigen 1, theta, Rag1 - recombination activating gene 1, Rasgrp1 - ras guanyl releasing protein 1]
GO:0022409	positive regulation of cell-cell adhesion	5.61e-06	0.00531	9.76	6621	125	38	7	[Nck2 - non-catalytic region of tyrosine kinase adaptor protein 2, Il2ra - interleukin 2 receptor, alpha chain, Cd3e - cd3 antigen, epsilon polypeptide, Tnfsf11 - tumor necrosis factor (ligand) superfamily, member 11, Thy1 - thymus cell antigen 1, theta, Rag1 - recombination activating gene 1, Rasgrp1 - ras guanyl releasing protein 1]
GO:0033077	T cell differentiation in thymus	6.27e-06	0.00551	31.68	6621	22	38	4	[Bcl2 - b cell leukemia/lymphoma 2, Bcl11b - b cell leukemia/lymphoma 11b, Mpzl2 - myelin protein zero-like 2, Rag1 - recombination activating gene 1]
GO:0030154	cell differentiation	1.46e-05	0.012	3.29	6621	795	38	15	[Bcl2 - b cell leukemia/lymphoma 2, Tubb3 - tubulin, beta 3 class iii, Gpr18 - g protein-coupled receptor 18, Bcl11b - b cell leukemia/lymphoma 11b, Cd3g - cd3 antigen, gamma polypeptide, Cd3e - cd3 antigen, epsilon polypeptide, Gimap1 - gtpase, imap family member 1, Sema7a - sema domain, immunoglobulin domain (ig), and gpi membrane anchor, (semaphorin) 7a, Tnfsf11 - tumor necrosis factor (ligand…
GO:0002376	immune system process	1.54e-05	0.0118	3.78	6621	599	38	13	[Bcl2 - b cell leukemia/lymphoma 2, Bcl11b - b cell leukemia/lymphoma 11b, Gpr18 - g protein-coupled receptor 18, Cd3g - cd3 antigen, gamma polypeptide, Cd3e - cd3 antigen, epsilon polypeptide, Gimap1 - gtpase, imap family member 1, Tnfsf11 - tumor necrosis factor (ligand) superfamily, member 11, Thy1 - thymus cell antigen 1, theta, Il2ra - interleukin 2 receptor, alpha chain, Rag1 - recombinatio…
GO:0051249	regulation of lymphocyte activation	1.62e-05	0.0117	6.8	6621	205	38	8	[Bcl2 - b cell leukemia/lymphoma 2, Nck2 - non-catalytic region of tyrosine kinase adaptor protein 2, Il2ra - interleukin 2 receptor, alpha chain, Cd3e - cd3 antigen, epsilon polypeptide, Tnfsf11 - tumor necrosis factor (ligand) superfamily, member 11, Thy1 - thymus cell antigen 1, theta, Rag1 - recombination activating gene 1, Rasgrp1 - ras guanyl releasing protein 1]
GO:1903037	regulation of leukocyte cell-cell adhesion	1.71e-05	0.0117	8.24	6621	148	38	7	[Nck2 - non-catalytic region of tyrosine kinase adaptor protein 2, Il2ra - interleukin 2 receptor, alpha chain, Cd3e - cd3 antigen, epsilon polypeptide, Tnfsf11 - tumor necrosis factor (ligand) superfamily, member 11, Thy1 - thymus cell antigen 1, theta, Rag1 - recombination activating gene 1, Rasgrp1 - ras guanyl releasing protein 1]
GO:0050863	regulation of T cell activation	1.95e-05	0.0126	8.08	6621	151	38	7	[Nck2 - non-catalytic region of tyrosine kinase adaptor protein 2, Il2ra - interleukin 2 receptor, alpha chain, Cd3e - cd3 antigen, epsilon polypeptide, Tnfsf11 - tumor necrosis factor (ligand) superfamily, member 11, Thy1 - thymus cell antigen 1, theta, Rag1 - recombination activating gene 1, Rasgrp1 - ras guanyl releasing protein 1]
GO:0043368	positive T cell selection	2.04e-05	0.0125	52.27	6621	10	38	3	[Bcl11b - b cell leukemia/lymphoma 11b, Cd3g - cd3 antigen, gamma polypeptide, Cd3e - cd3 antigen, epsilon polypeptide]
GO:0007165	signal transduction	4.61e-05	0.027	2.55	6621	1228	38	18	[Bcl2 - b cell leukemia/lymphoma 2, Tubb3 - tubulin, beta 3 class iii, Nck2 - non-catalytic region of tyrosine kinase adaptor protein 2, Gpr18 - g protein-coupled receptor 18, Cd3g - cd3 antigen, gamma polypeptide, Cd3e - cd3 antigen, epsilon polypeptide, Cish - cytokine inducible sh2-containing protein, Tnfrsf8 - tumor necrosis factor receptor superfamily, member 8, Sema7a - sema domain, immunog…
GO:0002694	regulation of leukocyte activation	6.02e-05	0.0337	5.67	6621	246	38	8	[Bcl2 - b cell leukemia/lymphoma 2, Nck2 - non-catalytic region of tyrosine kinase adaptor protein 2, Il2ra - interleukin 2 receptor, alpha chain, Cd3e - cd3 antigen, epsilon polypeptide, Tnfsf11 - tumor necrosis factor (ligand) superfamily, member 11, Thy1 - thymus cell antigen 1, theta, Rag1 - recombination activating gene 1, Rasgrp1 - ras guanyl releasing protein 1]
GO:0045058	T cell selection	6.08e-05	0.0325	37.34	6621	14	38	3	[Bcl11b - b cell leukemia/lymphoma 11b, Cd3g - cd3 antigen, gamma polypeptide, Cd3e - cd3 antigen, epsilon polypeptide]
GO:0022407	regulation of cell-cell adhesion	9.4e-05	0.0482	6.32	6621	193	38	7	[Nck2 - non-catalytic region of tyrosine kinase adaptor protein 2, Il2ra - interleukin 2 receptor, alpha chain, Cd3e - cd3 antigen, epsilon polypeptide, Tnfsf11 - tumor necrosis factor (ligand) superfamily, member 11, Thy1 - thymus cell antigen 1, theta, Rag1 - recombination activating gene 1, Rasgrp1 - ras guanyl releasing protein 1]
GO:0044691	tooth eruption	9.59e-05	0.0472	116.16	6621	3	38	2	[Fam20a - family with sequence similarity 20, member a, Tnfsf11 - tumor necrosis factor (ligand) superfamily, member 11]
GO:0045785	positive regulation of cell adhesion	9.71e-05	0.046	6.29	6621	194	38	7	[Nck2 - non-catalytic region of tyrosine kinase adaptor protein 2, Il2ra - interleukin 2 receptor, alpha chain, Cd3e - cd3 antigen, epsilon polypeptide, Tnfsf11 - tumor necrosis factor (ligand) superfamily, member 11, Thy1 - thymus cell antigen 1, theta, Rag1 - recombination activating gene 1, Rasgrp1 - ras guanyl releasing protein 1]
GO:0050865	regulation of cell activation	9.91e-05	0.0452	5.28	6621	264	38	8	[Bcl2 - b cell leukemia/lymphoma 2, Nck2 - non-catalytic region of tyrosine kinase adaptor protein 2, Il2ra - interleukin 2 receptor, alpha chain, Cd3e - cd3 antigen, epsilon polypeptide, Tnfsf11 - tumor necrosis factor (ligand) superfamily, member 11, Thy1 - thymus cell antigen 1, theta, Rag1 - recombination activating gene 1, Rasgrp1 - ras guanyl releasing protein 1]
GO:0032502	developmental process	0.000128	0.0563	2.11	6621	1733	38	21	[Tubb3 - tubulin, beta 3 class iii, Bcl2 - b cell leukemia/lymphoma 2, Nck2 - non-catalytic region of tyrosine kinase adaptor protein 2, Mmp17 - matrix metallopeptidase 17, Bcl11b - b cell leukemia/lymphoma 11b, Gpr18 - g protein-coupled receptor 18, Cd3g - cd3 antigen, gamma polypeptide, Gimap1 - gtpase, imap family member 1, Fam20a - family with sequence similarity 20, member a, Cd3e - cd3 anti…
GO:0048869	cellular developmental process	0.000129	0.0548	2.6	6621	1073	38	16	[Bcl2 - b cell leukemia/lymphoma 2, Tubb3 - tubulin, beta 3 class iii, Gpr18 - g protein-coupled receptor 18, Bcl11b - b cell leukemia/lymphoma 11b, Cd3g - cd3 antigen, gamma polypeptide, Cd3e - cd3 antigen, epsilon polypeptide, Gimap1 - gtpase, imap family member 1, Sema7a - sema domain, immunoglobulin domain (ig), and gpi membrane anchor, (semaphorin) 7a, Tnfsf11 - tumor necrosis factor (ligand…
GO:0043029	T cell homeostasis	0.000159	0.0651	27.51	6621	19	38	3	[Bcl2 - b cell leukemia/lymphoma 2, Il2ra - interleukin 2 receptor, alpha chain, Rag1 - recombination activating gene 1]
GO:0006928	movement of cell or subcellular component	0.000213	0.0844	3.74	6621	466	38	10	[Gfra1 - glial cell line derived neurotrophic factor family receptor alpha 1, Tubb3 - tubulin, beta 3 class iii, Nck2 - non-catalytic region of tyrosine kinase adaptor protein 2, Bcl11b - b cell leukemia/lymphoma 11b, Klc3 - kinesin light chain 3, Sema7a - sema domain, immunoglobulin domain (ig), and gpi membrane anchor, (semaphorin) 7a, Tnfsf11 - tumor necrosis factor (ligand) superfamily, membe…
GO:0030155	regulation of cell adhesion	0.000225	0.0864	4.69	6621	297	38	8	[Bcl2 - b cell leukemia/lymphoma 2, Nck2 - non-catalytic region of tyrosine kinase adaptor protein 2, Il2ra - interleukin 2 receptor, alpha chain, Cd3e - cd3 antigen, epsilon polypeptide, Tnfsf11 - tumor necrosis factor (ligand) superfamily, member 11, Thy1 - thymus cell antigen 1, theta, Rag1 - recombination activating gene 1, Rasgrp1 - ras guanyl releasing protein 1]
GO:0055074	calcium ion homeostasis	0.000246	0.0918	6.62	6621	158	38	6	[Bcl2 - b cell leukemia/lymphoma 2, Gpr18 - g protein-coupled receptor 18, Fam20a - family with sequence similarity 20, member a, Tnfsf11 - tumor necrosis factor (ligand) superfamily, member 11, Thy1 - thymus cell antigen 1, theta, Cxcr5 - chemokine (c-x-c motif) receptor 5]
GO:0002684	positive regulation of immune system process	0.000259	0.0939	4.05	6621	387	38	9	[Bcl2 - b cell leukemia/lymphoma 2, Nck2 - non-catalytic region of tyrosine kinase adaptor protein 2, Il2ra - interleukin 2 receptor, alpha chain, Cd3e - cd3 antigen, epsilon polypeptide, Sema7a - sema domain, immunoglobulin domain (ig), and gpi membrane anchor, (semaphorin) 7a, Tnfsf11 - tumor necrosis factor (ligand) superfamily, member 11, Thy1 - thymus cell antigen 1, theta, Rag1 - recombinat…
GO:0007166	cell surface receptor signaling pathway	0.000345	0.121	3.23	6621	593	38	11	[Gfra1 - glial cell line derived neurotrophic factor family receptor alpha 1, Tubb3 - tubulin, beta 3 class iii, Bcl2 - b cell leukemia/lymphoma 2, Nck2 - non-catalytic region of tyrosine kinase adaptor protein 2, Socs2 - suppressor of cytokine signaling 2, Il2ra - interleukin 2 receptor, alpha chain, Cd3g - cd3 antigen, gamma polypeptide, Cd3e - cd3 antigen, epsilon polypeptide, Sema7a - sema do…
GO:0072507	divalent inorganic cation homeostasis	0.000378	0.129	6.11	6621	171	38	6	[Bcl2 - b cell leukemia/lymphoma 2, Gpr18 - g protein-coupled receptor 18, Fam20a - family with sequence similarity 20, member a, Tnfsf11 - tumor necrosis factor (ligand) superfamily, member 11, Thy1 - thymus cell antigen 1, theta, Cxcr5 - chemokine (c-x-c motif) receptor 5]
GO:0032946	positive regulation of mononuclear cell proliferation	0.000405	0.135	11.24	6621	62	38	4	[Bcl2 - b cell leukemia/lymphoma 2, Nck2 - non-catalytic region of tyrosine kinase adaptor protein 2, Il2ra - interleukin 2 receptor, alpha chain, Cd3e - cd3 antigen, epsilon polypeptide]
GO:0050671	positive regulation of lymphocyte proliferation	0.000405	0.131	11.24	6621	62	38	4	[Bcl2 - b cell leukemia/lymphoma 2, Nck2 - non-catalytic region of tyrosine kinase adaptor protein 2, Il2ra - interleukin 2 receptor, alpha chain, Cd3e - cd3 antigen, epsilon polypeptide]
GO:0070665	positive regulation of leukocyte proliferation	0.000458	0.144	10.89	6621	64	38	4	[Bcl2 - b cell leukemia/lymphoma 2, Nck2 - non-catalytic region of tyrosine kinase adaptor protein 2, Il2ra - interleukin 2 receptor, alpha chain, Cd3e - cd3 antigen, epsilon polypeptide]
GO:0031175	neuron projection development	0.000479	0.147	7.51	6621	116	38	5	[Gfra1 - glial cell line derived neurotrophic factor family receptor alpha 1, Bcl2 - b cell leukemia/lymphoma 2, Cd3e - cd3 antigen, epsilon polypeptide, Sema7a - sema domain, immunoglobulin domain (ig), and gpi membrane anchor, (semaphorin) 7a, Tspan2 - tetraspanin 2]
GO:0048856	anatomical structure development	0.000487	0.146	2.33	6621	1199	38	16	[Bcl2 - b cell leukemia/lymphoma 2, Tubb3 - tubulin, beta 3 class iii, Mmp17 - matrix metallopeptidase 17, Nck2 - non-catalytic region of tyrosine kinase adaptor protein 2, Bcl11b - b cell leukemia/lymphoma 11b, Fam20a - family with sequence similarity 20, member a, Cd3e - cd3 antigen, epsilon polypeptide, Sema7a - sema domain, immunoglobulin domain (ig), and gpi membrane anchor, (semaphorin) 7a,…
GO:0048534	hematopoietic or lymphoid organ development	0.000627	0.184	7.08	6621	123	38	5	[Bcl2 - b cell leukemia/lymphoma 2, Bcl11b - b cell leukemia/lymphoma 11b, Tnfsf11 - tumor necrosis factor (ligand) superfamily, member 11, Rag1 - recombination activating gene 1, Cxcr5 - chemokine (c-x-c motif) receptor 5]
GO:0002664	regulation of T cell tolerance induction	0.000662	0.189	49.78	6621	7	38	2	[Il2ra - interleukin 2 receptor, alpha chain, Cd3e - cd3 antigen, epsilon polypeptide]
GO:0060749	mammary gland alveolus development	0.000662	0.185	49.78	6621	7	38	2	[Socs2 - suppressor of cytokine signaling 2, Tnfsf11 - tumor necrosis factor (ligand) superfamily, member 11]
GO:0002260	lymphocyte homeostasis	0.000702	0.192	16.86	6621	31	38	3	[Bcl2 - b cell leukemia/lymphoma 2, Il2ra - interleukin 2 receptor, alpha chain, Rag1 - recombination activating gene 1]
GO:0045059	positive thymic T cell selection	0.000879	0.235	43.56	6621	8	38	2	[Cd3g - cd3 antigen, gamma polypeptide, Cd3e - cd3 antigen, epsilon polypeptide]
GO:0042113	B cell activation	0.000971	0.254	8.94	6621	78	38	4	[Bcl2 - b cell leukemia/lymphoma 2, Gimap1 - gtpase, imap family member 1, Rag1 - recombination activating gene 1, Cxcr5 - chemokine (c-x-c motif) receptor 5]

## Sheet: observed_expected_CpGs
Coordinates	CpG ratio	Promoter Subgroup	Gene promoter
chr9:44979431-44981431	0.129735	High Dose	Ube4a
chr2:11641807-11643807	0.139615	High Dose	Il2ra
chr3:87845755-87847755	0.142248	High Dose	Sh2d2a
chr9:44525421-44527421	0.190782	High Dose	Cxcr5
chr15:74896021-74898021	0.199885	High Dose	2010109I03Rik
chr11:115461474-115463474	0.210829	High Dose	Slc16a5
chr2:101648532-101650532	0.214707	High Dose	Rag1
chr5:136692146-136694146	0.229095	High Dose	Myl10
chr1:74277550-74279550	0.238471	High Dose	Gpbar1
chr11:31999463-32001463	0.252342	High Dose	Nsg2
chr16:10787655-10789655	0.261413	High Dose	Socs1
chr14:121914774-121916774	0.2625	High Dose	Gpr18
chr6:48738054-48740054	0.270164	High Dose	Gimap1
chr4:145314164-145316164	0.279213	High Dose	Tnfrsf8
chr10:128644991-128646991	0.311275	High Dose	Ikzf4
chr1:43443579-43445579	0.317488	High Dose	Nck2
chr9:45008590-45010590	0.374773	High Dose	Cd3e
chr9:44042384-44044384	0.385041	High Dose	Thy1
chr9:45041425-45043425	0.403518	High Dose	Mpzl2
chr9:107295026-107297026	0.445003	High Dose	Cish
chr11:109721279-109723279	0.478066	High Dose	Fam20a
chr14:78307043-78309043	0.492654	High Dose	Tnfsf11
chr8:123410424-123412424	0.518577	High Dose	Tubb3
chr3:102733529-102735529	0.531354	High Dose	Tspan2
chr9:45137437-45139437	0.553957	High Dose	Scn4b
chr7:90301252-90303252	0.557243	High Dose	Sytl2
chr2:117342001-117344001	0.561854	High Dose	Rasgrp1
chr10:83721865-83723865	0.563936	High Dose	1500009L16Rik
chr2:16355304-16357304	0.565336	High Dose	Plxdc2
chr19:58454909-58456909	0.579371	High Dose	Gfra1
chr7:19403104-19405104	0.587852	High Dose	Klc3
chr16:44332196-44334196	0.588623	High Dose	Sidt1
chr12:45073493-45075493	0.645501	High Dose	Stxbp6
chr9:57939135-57941135	0.668749	High Dose	Sema7a
chr10:95416180-95418180	0.680532	High Dose	Socs2
chr5:129583169-129585169	0.74593	High Dose	Mmp17
chr1:106713274-106715274	0.786126	High Dose	Bcl2
chr12:108002602-108004602	0.857356	High Dose	Bcl11b
chr10:130321826-130323826	0.0849504	Low Dose	Tespa1
chr5:34907012-34909012	0.113869	Low Dose	Msantd1
chr6:129590782-129592782	0.11552	Low Dose	Klrd1
chr6:128788215-128790215	0.115845	Low Dose	Klrb1c
chr11:121038418-121040418	0.142502	Low Dose	Cd7
chr11:50237616-50239616	0.16587	Low Dose	Ltc4s
chr3:20241181-20243181	0.175862	Low Dose	Cpa3
chr1:171558193-171560193	0.178469	Low Dose	Cd244
chr17:35027016-35029016	0.189039	Low Dose	Sapcd1
chr6:48588445-48590445	0.189955	Low Dose	Gm5111
chr1:133689108-133691108	0.192697	Low Dose	Lax1
chr19:10737974-10739974	0.197046	Low Dose	Cd5
chr9:43242599-43244599	0.211594	Low Dose	Oaf
chr6:125236010-125238010	0.220664	Low Dose	Tapbpl
chr11:115898966-115900966	0.225285	Low Dose	Smim5
chr11:102469122-102471122	0.235738	Low Dose	Itga2b
chr1:58028931-58030931	0.263453	Low Dose	Aox1
chr11:46388515-46390515	0.293594	Low Dose	Itk
chr18:61044150-61046150	0.30863	Low Dose	Pdgfrb
chr1:149960290-149962290	0.317363	Low Dose	Pla2g4a
chr7:16991708-16993708	0.349462	Low Dose	Ccdc8
chr4:130046840-130048840	0.365943	Low Dose	Col16a1
chr9:37551904-37553904	0.415386	Low Dose	Nrgn
chr7:104217793-104219793	0.423368	Low Dose	Trim6
chr13:51407639-51409639	0.437384	Low Dose	S1pr3
chr17:47833691-47835691	0.450613	Low Dose	Mdfi
chr8:69831491-69833491	0.461138	Low Dose	Pbx4
chr9:14274067-14276067	0.466853	Low Dose	Sesn3
chr15:42675977-42677977	0.475059	Low Dose	Angpt1
chr5:120647812-120649812	0.478047	Low Dose	Rasal1
chr2:91235982-91237982	0.484188	Low Dose	Ddb2
chr10:39367855-39369855	0.491481	Low Dose	Fyn
chr15:55112677-55114677	0.49305	Low Dose	Gm9920
chr7:127259709-127261709	0.50477	Low Dose	Dctpp1
chr16:19759208-19761208	0.507437	Low Dose	B3gnt5
chr13:23762717-23764717	0.509657	Low Dose	Hist1h4a
chr1:136233264-136235264	0.515398	Low Dose	Mroh3
chr16:4540816-4542816	0.51987	Low Dose	Srl
chr19:4792901-4794901	0.522816	Low Dose	Rbm4
chr1:72306421-72308421	0.529386	Low Dose	Xrcc5
chr15:89372818-89374818	0.533788	Low Dose	Sco2
chr13:23756013-23758013	0.554023	Low Dose	Hist1h4b
chr10:81605270-81607270	0.560154	Low Dose	BC025920
chr9:21031073-21033073	0.579546	Low Dose	Icam4
chr11:94548255-94550255	0.580306	Low Dose	Rsad1
chr17:56756530-56758530	0.605444	Low Dose	Nrtn
chr19:4191174-4193174	0.611945	Low Dose	Tbc1d10c
chr5:34168527-34170527	0.614893	Low Dose	Poln
chr7:120841831-120843831	0.618421	Low Dose	Eef2k
chr13:23532906-23534906	0.62521	Low Dose	Hist1h4h
chr3:94412273-94414273	0.626165	Low Dose	Tdrkh
chr16:16869843-16871843	0.627139	Low Dose	Vpreb1
chr19:10100503-10102503	0.627176	Low Dose	Fads2
chr8:46616291-46618291	0.62728	Low Dose	Primpol
chr12:113139236-113141236	0.631096	Low Dose	Crip2
chr7:141060104-141062104	0.641026	Low Dose	B4galnt4
chr16:72662149-72664149	0.646678	Low Dose	Robo1
chr17:24350950-24352950	0.668801	Low Dose	Abca17
chr2:127335159-127337159	0.669678	Low Dose	Dusp2
chr7:19075227-19077227	0.675527	Low Dose	Dmwd
chr12:36155825-36157825	0.675568	Low Dose	Bzw2
chr11:101784371-101786371	0.687144	Low Dose	Etv4
chr1:184033301-184035301	0.689324	Low Dose	1700056E22Rik
chr15:34442640-34444640	0.691802	Low Dose	Rpl30
chr5:76950307-76952307	0.698263	Low Dose	Ppat
chr8:105288864-105290864	0.701473	Low Dose	4931428F04Rik
chr10:19850459-19852459	0.702043	Low Dose	Slc35d3
chr11:69900072-69902072	0.70589	Low Dose	2810408A11Rik
chr5:75573916-75575916	0.705893	Low Dose	Kit
chr4:116220618-116222618	0.709982	Low Dose	Pik3r3
chr13:23745790-23747790	0.711586	Low Dose	Hist1h3c
chr11:24077056-24079056	0.713762	Low Dose	A830031A19Rik
chr12:12940914-12942914	0.720487	Low Dose	Mycn
chr5:118026743-118028743	0.721072	Low Dose	Tesc
chr4:134467320-134469320	0.723938	Low Dose	Stmn1
chr1:40679574-40681574	0.729962	Low Dose	Slc9a2
chr19:24279605-24281605	0.730328	Low Dose	Fxn
chr19:29100375-29102375	0.734577	Low Dose	Rcl1
chr13:22034568-22036568	0.736676	Low Dose	Hist1h2ah
chr17:87671330-87673330	0.739397	Low Dose	Msh2
chr18:35828818-35830818	0.739758	Low Dose	Cxxc5
chr3:96267654-96269654	0.741386	Low Dose	Hist2h3b
chr19:34878455-34880455	0.747603	Low Dose	Pank1
chrX:52911266-52913266	0.747674	Low Dose	Phf6
chr5:8621952-8623952	0.747937	Low Dose	Rundc3b
chr2:160730300-160732300	0.754342	Low Dose	Plcg1
chr12:57229427-57231427	0.765484	Low Dose	Prps1l3
chr7:35584582-35586582	0.765641	Low Dose	Rgs9bp
chr1:131137340-131139340	0.767794	Low Dose	Dyrk3
chr13:21715143-21717143	0.773484	Low Dose	Hist1h2bl
chr7:19093594-19095594	0.778034	Low Dose	Six5
chr2:25179758-25181758	0.778586	Low Dose	Nrarp
chr10:63023217-63025217	0.779685	Low Dose	Hnrnph3
chr13:13953474-13955474	0.786538	Low Dose	B3galnt2
chr13:23573196-23575196	0.796841	Low Dose	Hist1h2ae
chr13:28952713-28954713	0.8195	Low Dose	Sox4
chr6:86403219-86405219	0.827513	Low Dose	Tia1
chr9:72661346-72663346	0.834752	Low Dose	Nedd4
chr16:30063384-30065384	0.837258	Low Dose	Hes1
chr13:23561369-23563369	0.840094	Low Dose	Hist1h3e
chr8:122281141-122283141	0.844452	Low Dose	Zfpm1
chr3:69315861-69317861	0.846979	Low Dose	Ppm1l
chr7:82866333-82868333	0.84771	Low Dose	Mex3b
chr10:80825682-80827682	0.853672	Low Dose	Oaz1
chr12:108274425-108276425	0.861742	Low Dose	Ccdc85c
chr1:44101441-44103441	0.862588	Low Dose	Tex30
chr7:114414281-114416281	0.864098	Low Dose	Pde3b
chr12:40037025-40039025	0.865997	Low Dose	Arl4a
chr2:168080004-168082004	0.87371	Low Dose	Pard6b
chr14:76413961-76415961	0.887356	Low Dose	Tsc22d1
chr5:124861691-124863691	0.908063	Low Dose	Ccdc92
chr18:13971733-13973733	0.913295	Low Dose	Zfp521
chr1:156938626-156940626	0.940591	Low Dose	Ralgps2
chr2:146220921-146222921	0.951098	Low Dose	Insm1
